# Supplementary material for: Common CHD8 Genomic Targets Contrast With Model-Specific Transcriptional Impacts of CHD8 Haploinsufficiency
Source: Front Mol Neurosci. 2019 Jan 14;11:481. doi: 10.3389/fnmol.2018.00481 (PMC6339895; doi:10.3389/fnmol.2018.00481)
Supplement: TABLE S3 — Log2(observed/expected) enrichment scores for all analyzed goseq gene ontology terms according to different statistical thresholds (p-value < 0.05, FDR < 0.1, FDR < 0.05) for each RNA-seq dataset. [file Table_3.XLSX]

## Sheet: goseq p05
category	numInCat	suetterlin_Full_Pvalue_Down	Suetterlin_12.5_Pvalue_Down	Suetterlin_26_Pvalue_Down	jung_Full_Pvalue_Down	jung_21_Brain_Pvalue_Down	jung_46_Hippocampus_Pvalue_Down	jung_21_Brain_1_Pvalue_Down	jung_21_Brain_2_Pvalue_Down	jung_46_Hippocampus_1_Pvalue_Down	jung_46_Hippocampus_2_Pvalue_Down	Platt_Full_Pvalue_Down	Platt_Ctx_Pvalue_Down	Platt_Hipp_Pvalue_Down	Platt_Hyp_Pvalue_Down	Platt_VTA_Pvalue_Down	Platt_Striatum_Pvalue_Down	Platt_Amyg_Pvalue_Down	Platt_NucAcc_Pvalue_Down	Durak_Full_Pvalue_Down	Durak_shCHD8.1_Pvalue_Down	Durak_shCHD8.2_Pvalue_Down	Katayama_Full_Pvalue_Down	Katayama_E12_Pvalue_Down	Katayama_E14_Pvalue_Down	Katayama_E18_Pvalue_Down	Katayama_P91_Pvalue_Down	Katayama_E16_Pvalue_Down	Katayama_E10_Pvalue_Down	Gompers_Full_Pvalue_Down	Gompers_E12.5_Pvalue_Down	Gompers_E14.5_Pvalue_Down	Gompers_E17.5_Pvalue_Down	Gompers_P0_Pvalue_Down	Gompers_P56_Pvalue_Down	Cotney_Full_Pvalue_Down	Cotney_shCHD8.C_Pvalue_Down	Cotney_shCHD8.G_Pvalue_Down	Sugathan_Full_Pvalue_Down	Wang_NPC_Pvalue_Down	Wang_Neuron_Pvalue_Down	Wang_Organoid_Pvalue_Down	Wilkinson_siCHD8_Pvalue_Down	Shen_RN2_shCHD8_Pvalue_Down	Shen_RN2_sgCHD8_Pvalue_Down	suetterlin_Full_Pvalue_Up	Suetterlin_12.5_Pvalue_Up	Suetterlin_26_Pvalue_Up	jung_Full_Pvalue_Up
GO:0000002 mitochondrial genome maintenance	26	1	1	0.939455	1	0.369461	1	1	1	1	1	1	0.156732	1	1	0.309827	0.616214	1	1	0.854368	0.374975	0.769272	1	1	1	1	1	1	1	0.927292	1	1	1	1	0.626391	0.286871	1	0.774487	0.78433	1	0.866592	0.532746	0.542248	0.283739	0.227121	0.00454079	1	0.0737726	0.307716
GO:0000003 reproduction	1131	0.463366	0.539809	0.0525469	0.995065	0.533174	0.800408	0.680557	0.130149	0.00103273	0.701565	0.260053	0.67852	0.211197	0.922876	0.0114138	0.587862	0.176118	0.0981352	0.0441514	0.3188	0.0862643	0.89423	0.0902256	1	0.935838	0.941914	0.493249	0.548068	0.564484	0.262513	0.574963	0.841688	0.858073	0.000185213	0.0865858	0.978433	0.320074	0.400295	0.877153	0.998483	0.963192	0.483722	0.867874	0.220369	0.966647	0.00418206	0.999598	0.201986
GO:0000009 alpha-1,6-mannosyltransferase activity	1	1	1	1	1	1	1	1	1	1	1	1	1	1	1	0.0408648	1	1	1	1	1	0.144674	1	1	1	1	1	1	1	1	1	1	1	1	1	1	1	1	1	1	1	0.0987512	1	1	1	1	1	1	1
GO:0000010 trans-hexaprenyltranstransferase activity	2	1	1	1	1	1	1	1	1	1	1	1	1	1	1	1	1	1	1	1	1	1	1	1	1	1	1	1	1	0.14343	1	1	1	0.0626265	1	1	1	1	1	1	1	1	1	0.199287	0.369716	1	1	1	1
GO:0000011 vacuole inheritance	1	1	1	1	1	1	1	1	1	1	1	1	1	1	1	1	1	1	1	1	1	1	1	1	1	1	1	1	1	1	1	1	1	1	1	1	1	1	1	1	1	1	1	1	1	1	1	1	1
GO:0000012 single strand break repair	8	1	1	1	1	1	1	1	1	1	1	1	1	1	1	1	1	1	1	0.684761	0.617694	0.742192	1	1	1	1	1	1	1	0.161583	1	1	0.275516	0.226498	1	1	1	1	1	1	0.656238	1	1	0.238208	0.0698071	1	1	1	1
GO:0000014 single-stranded DNA endodeoxyribonuclease activity	7	1	1	1	1	1	1	1	1	1	1	1	1	1	1	1	1	1	1	0.645305	0.864196	0.701561	1	1	1	1	1	1	1	0.172091	1	1	1	0.199948	1	0.281639	1	0.361471	0.369918	1	0.663663	1	0.713543	1	0.464675	0.238747	1	0.289355	1
GO:0000015 phosphopyruvate hydratase complex	1	1	1	1	1	1	1	1	1	0.0542903	1	1	1	1	1	1	1	1	1	1	1	1	1	1	1	1	1	1	1	1	1	1	1	1	1	1	1	1	1	1	1	0.328703	1	1	1	1	1	1	1
GO:0000016 lactase activity	1	1	1	1	1	1	1	1	1	1	1	1	1	1	1	1	1	1	1	1	1	1	0.0471979	1	1	1	1	1	1	1	1	1	1	1	0.139797	1	1	1	1	1	1	1	1	1	1	1	1	1	1
GO:0000018 regulation of DNA recombination	65	0.391175	0.347681	0.573107	1	1	1	1	1	0.975275	1	0.632593	0.33454	1	0.87508	0.74338	0.601325	0.753859	0.59647	0.0314451	0.224569	0.249543	0.80899	0.669754	1	0.426144	1	0.874626	0.416105	0.0681773	1	0.635224	0.503303	0.619407	0.100289	0.483317	0.90659	0.691487	0.710183	1	0.922474	0.98415	0.620024	0.64991	0.000204057	0.94049	1	0.98225	1
GO:0000019 regulation of mitotic recombination	5	1	1	1	1	1	1	1	1	1	1	1	1	1	1	1	1	1	1	0.504425	0.7391	0.179091	1	1	1	1	1	1	1	0.0735883	1	1	1	0.148065	0.34218	1	1	1	1	1	1	1	0.518788	1	0.0696571	1	1	1	1
GO:0000022 mitotic spindle elongation	11	0.418191	1	1	1	1	1	1	1	0.439952	1	1	1	1	1	1	1	1	0.290025	0.000104448	0.0225664	1.09794e-05	0.371832	1	1	1	1	1	1	0.0799344	1	1	1	1	0.217469	0.339301	0.313775	0.431071	0.440823	1	1	1	0.488664	0.714769	3.1286e-05	1	1	1	1
GO:0000023 maltose metabolic process	3	0.180364	1	0.392934	1	1	1	1	1	1	1	1	1	1	0.0840286	1	1	0.0999206	1	1	1	1	0.134093	1	1	0.0638601	1	0.0957119	1	1	1	1	1	1	1	1	1	1	1	1	1	0.296161	1	1	0.522431	1	1	1	1
GO:0000026 alpha-1,2-mannosyltransferase activity	3	1	1	1	1	1	1	1	1	1	1	1	1	1	1	1	1	1	1	1	0.552935	1	1	1	1	1	1	1	1	1	1	1	1	1	1	1	1	1	1	1	1	1	1	1	0.383189	1	1	1	1
GO:0000027 ribosomal large subunit assembly	24	1	1	1	1	1	1	1	1	1	1	1	1	1	1	0.601412	0.640113	1	1	0.85653	0.687955	0.770248	0.634445	1	1	0.434742	1	0.0302801	1	0.570312	1	0.313003	0.56333	0.176632	0.499395	0.10004	0.199027	0.518171	0.532615	0.628063	0.955532	1	0.960006	0.388242	0.0318785	0.778238	1	0.0472701	1
GO:0000028 ribosomal small subunit assembly	16	1	1	1	1	1	0.336841	1	1	0.565034	1	1	1	1	1	0.427388	1	1	1	0.518809	1	0.771261	0.460368	1	1	1	1	1	0.511672	1	1	1	1	1	1	0.0447061	0.0144855	0.0357918	0.0388643	1	0.577224	0.808294	1	1	0.0566497	0.705297	1	0.220245	1
GO:0000030 mannosyltransferase activity	23	1	0.361933	0.866411	1	1	1	1	1	0.722718	1	1	1	1	1	0.610607	1	0.563578	1	1	0.824593	0.960989	0.634195	1	1	0.418086	1	0.506207	0.597575	0.866559	1	1	0.57897	1	1	0.27548	0.208058	0.780742	0.790278	1	0.952982	0.715646	0.963461	1	0.235952	0.341708	1	0.886805	1
GO:0000032 cell wall mannoprotein biosynthetic process	1	1	1	1	1	1	1	1	1	1	1	1	1	1	1	1	1	1	1	1	0.13167	1	0.0416625	1	1	1	1	1	1	1	1	1	1	1	1	1	1	0.0655479	0.0672116	1	1	1	0.0972538	1	1	1	1	1	1
GO:0000033 alpha-1,3-mannosyltransferase activity	3	1	0.05753	1	1	1	1	1	1	1	1	1	1	1	1	1	1	1	1	1	0.398776	1	0.121747	1	1	1	1	1	0.109526	0.171073	1	1	0.0975151	1	1	1	1	1	1	1	1	1	1	1	1	0.165109	1	1	1
GO:0000035 acyl binding	2	1	1	1	1	1	1	1	1	1	1	1	1	1	1	1	1	1	1	1	1	1	1	1	1	1	1	1	1	1	1	1	1	1	1	1	1	1	1	1	1	1	1	1	1	1	1	1	1
GO:0000036 acyl carrier activity	1	1	1	1	1	1	1	1	1	1	1	1	1	1	1	1	1	1	1	1	1	1	1	1	1	1	1	1	1	1	1	1	1	1	1	1	1	1	1	1	1	1	1	1	1	1	1	1	1
GO:0000038 very long-chain fatty acid metabolic process	22	1	1	1	1	1	0.0196316	1	1	0.116059	1	1	1	1	1	0.610888	1	1	1	0.262872	0.0331073	0.814396	1	0.327117	1	1	1	1	1	0.866524	1	1	1	1	0.479473	0.635023	1	0.40721	0.420756	0.668782	0.965164	0.95733	0.266932	0.301283	0.484541	1	1	0.796504	1
GO:0000041 transition metal ion transport	93	0.580037	0.240221	0.884856	1	0.829607	1	0.434048	1	0.250897	1	0.468594	0.458884	1	0.775389	0.977583	0.638004	0.869973	0.804683	0.871371	0.158703	0.360721	0.128622	0.0745817	0.134262	0.644313	1	0.550484	0.448165	0.981039	0.619372	0.72955	0.145319	1	0.975675	0.73339	0.192903	0.00609826	0.00756301	0.982858	0.916944	0.726711	0.989821	0.331303	0.880353	0.281072	0.741598	0.260532	1
GO:0000042 protein targeting to Golgi	6	1	1	0.644215	1	1	1	1	0.120601	1	1	1	1	1	1	1	0.162887	1	1	0.632281	0.527286	0.658395	1	1	1	1	1	1	0.0176164	1	1	1	1	1	1	1	1	1	1	1	1	1	0.335261	0.559511	1	0.16987	0.0778567	0.176238	1
GO:0000045 autophagosome assembly	83	1	1	0.996127	1	1	0.185716	1	1	0.991833	0.081381	1	0.429447	1	0.79846	0.875	1	1	1	0.980119	0.0348207	0.881419	0.977603	0.762604	1	0.850872	1	0.739837	1	0.99886	1	1	0.968362	0.740236	0.99572	1	1	0.854105	0.86728	1	0.98699	0.274108	0.555326	0.999237	0.9997	0.0702521	0.349268	0.0403271	1
GO:0000048 peptidyltransferase activity	2	1	1	1	1	1	1	1	1	0.104033	1	1	1	1	1	1	1	1	1	1	1	0.0214132	1	1	1	1	1	1	1	1	1	1	1	1	1	1	1	1	1	1	1	1	1	1	1	1	1	1	1
GO:0000049 tRNA binding	49	0.314723	0.619119	0.374838	0.218332	1	0.731578	1	1	1	1	1	0.286787	0.293267	0.483091	0.878397	1	1	1	0.677125	0.124147	0.941684	0.891742	1	1	1	1	0.779175	0.841503	0.205224	1	1	0.27822	0.202808	0.969731	0.638042	0.827607	0.814784	0.82679	1	0.988438	0.777594	0.916091	0.896526	0.00020604	0.414242	1	0.973084	1
GO:0000050 urea cycle	10	0.297899	1	1	1	1	1	1	1	0.422256	1	1	1	1	1	1	0.0492708	1	0.279464	0.647206	1	0.604185	0.380874	1	1	1	1	0.260045	1	1	1	1	1	1	1	1	1	1	1	1	1	0.677798	0.328662	1	0.427493	1	1	1	1
GO:0000052 citrulline metabolic process	6	1	1	1	1	1	1	1	1	0.333627	1	1	1	1	1	1	0.185617	1	0.0152153	0.19362	0.461232	0.540247	0.271607	1	1	1	1	0.201109	1	1	1	1	1	0.0134695	0.462077	1	1	1	1	0.247402	1	0.155436	0.232298	1	0.189859	1	1	1	1
GO:0000053 argininosuccinate metabolic process	1	1	1	1	1	1	1	1	1	1	1	1	1	1	1	1	1	1	1	1	1	1	1	1	1	1	1	1	1	1	1	1	1	1	1	1	1	1	1	1	1	1	1	1	0.198493	1	1	1	1
GO:0000054 ribosomal subunit export from nucleus	12	1	1	0.1664	1	1	1	1	1	1	1	1	1	1	1	1	1	1	1	1	0.571824	0.433333	1	1	1	1	1	1	1	0.042514	1	1	0.339993	1	1	1	1	1	1	1	1	1	0.821162	0.319206	0.000527645	1	1	0.133236	1
GO:0000055 ribosomal large subunit export from nucleus	8	1	1	0.0858457	1	1	1	1	1	1	1	1	1	1	1	1	1	1	1	1	0.757199	0.658249	1	1	1	1	1	1	1	0.0138969	1	1	0.244792	1	1	1	1	1	1	1	1	1	0.665816	0.178315	0.0103297	1	1	0.577506	1
GO:0000056 ribosomal small subunit export from nucleus	6	1	1	0.0445835	1	1	1	1	1	1	1	1	1	1	1	1	1	1	1	1	0.59695	0.144207	1	1	1	1	1	1	1	0.0536351	1	1	0.184388	1	1	1	1	1	1	1	1	1	1	0.0994807	0.00140898	1	1	0.522798	1
GO:0000060 protein import into nucleus, translocation	41	0.124484	0.175499	0.142952	1	0.646224	1	0.222568	1	0.0770653	1	1	1	1	1	1	1	0.839508	0.731548	0.746717	0.259036	0.920362	0.860521	1	1	1	1	0.369541	0.200781	0.834342	1	0.538632	0.814218	1	0.734972	0.197334	1	0.0587515	0.0648376	1	0.973359	0.85167	0.101021	0.597664	0.128964	1	1	0.958546	1
GO:0000062 fatty-acyl-CoA binding	16	1	1	0.657038	1	1	1	1	1	1	1	0.277035	1	1	1	1	1	0.338458	1	0.509357	0.362885	0.661908	1	1	1	1	1	0.382036	0.4803	0.702429	1	0.14189	0.0203359	0.423831	0.646286	0.156471	1	1	1	1	0.257324	0.821183	0.274759	0.792292	0.612778	1	1	0.772006	0.286236
GO:0000064 L-ornithine transmembrane transporter activity	3	1	1	0.346114	1	1	1	1	1	1	1	1	1	1	1	1	1	1	1	1	1	1	1	1	1	1	1	1	1	1	1	1	1	1	1	1	1	1	1	1	1	1	1	1	1	1	1	1	1
GO:0000066 mitochondrial ornithine transport	3	1	1	1	1	1	1	1	1	1	1	1	1	1	1	1	1	1	1	1	1	1	1	1	1	1	1	1	1	1	1	1	1	1	1	1	1	1	1	0.075404	1	0.195765	0.255823	1	1	1	1	1	1
GO:0000070 mitotic sister chromatid segregation	133	0.192175	0.920344	0.614962	0.607478	0.872328	0.879648	1	0.880875	0.995875	0.804368	1	1	1	0.632678	0.9068	0.940407	0.680134	0.602066	2.69286e-21	1.29021e-21	4.44106e-08	0.702022	0.403523	1	0.949783	0.642709	0.413174	0.727593	0.000339308	1	1	0.0449112	0.231262	2.44757e-07	0.918115	0.725954	0.99962	0.999698	1	1	0.991914	0.820345	0.962082	9.05208e-10	0.565602	0.312517	0.706059	0.151821
GO:0000075 cell cycle checkpoint	207	0.728022	0.909877	0.596971	0.723999	0.98511	0.803638	1	0.90476	0.990384	0.718172	0.671739	1	1	0.513271	0.92567	0.757148	0.962175	0.523519	3.53975e-14	2.10541e-10	0.00473397	0.906459	0.974181	1	0.694276	1	0.463823	0.888284	6.72112e-06	0.89693	0.961188	0.00822437	0.0637684	0.000158247	0.11612	0.0771442	0.48335	0.409999	0.746603	0.939322	0.335269	0.972073	0.544701	6.70398e-05	0.838987	0.606198	0.4445	0.628561
GO:0000076 DNA replication checkpoint	15	1	1	0.697083	1	1	1	1	1	1	1	0.253464	1	1	1	1	0.436649	1	1	0.000503183	0.155396	0.0513434	1	1	1	1	1	1	1	0.325535	1	1	1	0.384014	0.640774	1	1	1	1	1	1	1	0.872378	0.481466	0.0218799	1	1	1	0.258002
GO:0000077 DNA damage checkpoint	140	0.634541	0.934281	0.860596	0.586324	1	0.725392	1	0.802095	0.954902	0.820667	0.671112	1	1	0.68837	0.930368	0.580591	0.978746	0.689417	2.42793e-10	2.31559e-05	0.0178531	0.757849	1	1	0.394363	1	0.643936	0.967648	3.33869e-05	0.783955	0.89125	0.0535461	0.0330723	0.0124255	0.0924628	0.0799952	0.239772	0.172579	0.700331	0.901047	0.0638835	0.934924	0.345224	0.00231982	0.877868	0.623278	0.443593	1
GO:0000079 regulation of cyclin-dependent protein serine/threonine kinase activity	75	0.0330051	0.176391	0.10395	0.341209	0.329556	0.320461	1	0.482142	0.581242	1	0.734558	0.389451	0.408413	0.417225	0.360595	0.946638	0.484421	0.481353	0.00250868	0.0525306	0.0344837	0.85102	0.157749	1	0.0952949	1	0.671394	0.783138	0.112788	0.566547	0.632157	0.152912	0.425629	0.0465096	0.00504301	0.259652	0.503011	0.346521	0.357144	0.588389	0.184743	0.936522	0.436346	0.386779	0.891852	0.690602	0.938696	1
GO:0000082 G1/S transition of mitotic cell cycle	227	0.456174	0.811006	0.601549	0.416078	0.69498	0.567431	1	0.741756	0.988105	0.766934	0.308226	0.780323	0.811531	0.864439	0.829687	0.91891	0.994127	0.772072	9.51036e-13	3.63139e-09	3.87462e-06	0.975351	0.563627	1	0.41075	1	0.838387	0.972186	0.000331448	0.446556	0.880217	0.0651645	0.0280235	0.0122663	0.163677	0.0655918	0.863615	0.809258	0.727888	0.481553	0.427551	0.533159	0.000355218	0.000184835	0.728923	0.127244	0.644599	0.701741
GO:0000083 regulation of transcription involved in G1/S transition of mitotic cell cycle	27	1	1	0.698345	1	1	1	1	1	1	1	0.353382	1	1	1	1	1	0.616097	0.573672	0.0250926	0.299073	0.143709	1	0.37881	1	1	1	1	1	0.206891	1	0.281249	0.63841	1	0.303115	0.690774	0.247218	0.808735	0.817648	0.670006	0.125656	0.0659513	0.175244	0.132711	0.00785629	0.361567	0.0635826	0.553545	0.341933
GO:0000086 G2/M transition of mitotic cell cycle	231	0.976193	0.937098	0.651015	0.766911	0.991811	0.867066	1	0.931419	0.999799	0.536156	0.740787	0.784841	0.495531	0.593263	0.902613	0.850844	0.547725	0.888326	9.50333e-11	6.75485e-10	0.00999256	0.704939	0.597576	1	0.778369	0.54939	0.422817	0.658619	3.03854e-05	0.240844	0.304807	0.888361	0.450459	1.56436e-07	0.92725	0.829883	0.98474	0.971584	0.904946	0.964239	0.492116	0.891927	0.819019	0.0228045	0.970178	0.971738	0.99384	0.771081
GO:0000095 S-adenosyl-L-methionine transmembrane transporter activity	1	1	1	1	1	1	1	1	1	1	1	1	1	1	1	1	1	1	1	1	1	1	1	1	1	1	1	1	1	1	1	1	1	1	1	1	1	1	1	1	1	1	1	1	1	1	1	1	1
GO:0000096 sulfur amino acid metabolic process	34	0.774466	1	0.962163	1	1	1	1	1	0.0452714	1	1	0.0210069	1	0.677299	0.404614	0.724017	1	0.303231	0.214648	0.310097	0.311878	0.803223	1	1	1	0.242958	0.654153	0.13893	0.406398	1	0.36799	0.736802	1	0.498228	1	1	0.576129	0.591493	0.755391	0.932683	0.980089	0.0126251	0.381362	0.00617328	0.0208523	0.0898544	0.227273	1
GO:0000097 sulfur amino acid biosynthetic process	16	1	1	1	1	1	1	1	1	0.614822	1	1	1	1	0.387237	0.124752	1	1	1	0.853418	0.869411	0.155327	1	1	1	1	0.119755	1	1	0.420884	1	1	1	1	0.702441	1	1	0.573929	0.58392	1	0.859656	0.81345	0.310687	0.150256	0.0710157	0.0435267	0.0219856	0.361602	1
GO:0000098 sulfur amino acid catabolic process	8	0.279738	1	0.4952	1	1	1	1	1	1	1	1	1	1	0.24034	0.29067	1	1	1	0.23267	0.221733	0.719386	0.304379	1	1	1	1	1	0.0325322	1	1	1	1	1	1	1	1	0.382503	0.390826	1	0.631493	1	0.00279534	1	0.0653151	0.05225	0.00624041	0.44333	1
GO:0000099 sulfur amino acid transmembrane transporter activity	6	1	1	1	1	1	1	1	1	1	1	1	1	1	1	0.241548	0.182523	0.280714	1	0.627364	0.850854	0.245196	0.0370695	0.0919794	1	0.125328	1	1	0.0245799	0.159655	1	1	1	1	1	1	1	1	1	1	0.62377	0.54287	1	1	0.207782	0.198412	1	1	1
GO:0000101 sulfur amino acid transport	5	1	1	1	1	1	1	1	1	1	1	1	1	1	1	0.204563	0.165293	1	1	0.555587	0.789515	0.179973	0.0269434	0.0792288	1	0.108754	1	1	0.0180493	0.0752635	1	1	1	1	1	1	1	1	1	1	0.54428	0.477593	1	1	0.120525	1	1	1	1
GO:0000103 sulfate assimilation	3	1	1	1	1	1	1	1	1	1	1	1	1	1	0.0909074	1	1	1	1	1	0.468133	1	1	1	1	1	1	1	1	1	1	1	1	1	1	1	1	1	1	1	1	1	0.323543	1	1	0.147353	0.0465471	1	1
GO:0000104 succinate dehydrogenase activity	4	1	1	1	1	1	1	1	1	1	1	1	1	1	1	1	1	1	1	0.284656	0.469528	1	1	1	1	1	1	1	1	1	1	1	1	1	1	1	1	1	1	1	1	1	1	1	0.588058	1	1	1	0.0906087
GO:0000105 histidine biosynthetic process	2	1	1	1	1	1	1	1	1	1	1	1	1	1	1	1	1	1	1	0.231598	0.0492802	1	1	1	1	1	1	1	1	1	1	1	1	1	1	1	1	1	1	1	0.221709	1	0.235799	0.210425	0.380106	1	1	1	1
GO:0000109 nucleotide-excision repair complex	15	1	1	1	1	1	1	1	1	1	1	0.228179	1	1	0.0824158	1	1	1	1	0.494354	0.826642	0.350602	1	1	1	1	1	0.372135	1	0.385146	1	1	1	0.0800316	0.689745	0.466973	1	0.59598	0.606299	1	0.258555	0.791576	0.595697	0.483424	0.0211952	0.168771	1	0.338075	1
GO:0000110 nucleotide-excision repair factor 1 complex	3	1	1	1	1	1	1	1	1	1	1	1	1	1	1	1	1	1	1	1	1	1	1	1	1	1	1	1	1	0.291559	1	1	1	0.0912366	1	0.11621	1	0.156121	0.160432	1	1	1	0.378518	1	1	0.124526	1	0.180846	1
GO:0000111 nucleotide-excision repair factor 2 complex	1	1	1	1	1	1	1	1	1	1	1	1	1	1	1	1	1	1	1	1	1	1	1	1	1	1	1	1	1	1	1	1	1	1	1	1	1	1	1	1	1	1	1	1	1	1	1	1	1
GO:0000117 regulation of transcription involved in G2/M transition of mitotic cell cycle	2	1	1	0.243946	1	1	1	1	1	1	1	1	1	1	1	1	1	1	1	1	1	1	1	1	1	1	1	1	1	1	1	1	1	1	1	1	1	1	1	1	0.253338	0.205079	0.296382	1	1	1	0.0278612	1	1
GO:0000118 histone deacetylase complex	57	0.840881	0.282602	0.664844	1	0.299131	0.796207	1	0.0875964	0.966472	0.504755	1	1	1	1	1	1	0.630432	1	0.0547515	0.0290097	0.308453	0.479176	0.232084	1	0.359271	1	0.03704	0.150317	0.161566	1	0.139072	0.454734	0.534471	0.72281	1	0.660785	0.951286	0.955704	0.230035	0.658531	0.170825	0.892315	0.61836	0.349605	0.389887	1	0.388124	1
GO:0000120 RNA polymerase I transcription factor complex	4	1	1	1	1	1	1	1	1	1	1	1	1	1	1	1	1	1	1	1	0.591089	0.458768	0.164053	1	1	0.0901383	1	1	0.141496	0.0317794	1	1	0.138585	0.121247	0.235043	1	1	0.268351	0.274672	1	1	0.400633	1	0.0587562	0.192169	1	1	1	1
GO:0000121 glycerol-1-phosphatase activity	1	1	1	1	1	1	1	1	1	1	1	1	1	1	1	1	1	1	1	1	1	1	1	1	1	1	1	1	1	1	1	1	1	1	1	1	1	1	1	1	1	0.104838	1	1	0.215983	1	1	1	1
GO:0000122 negative regulation of transcription from RNA polymerase II promoter	709	0.252528	0.241575	0.00384372	0.326206	0.0334281	0.392797	0.272332	0.00814017	0.965581	0.728708	0.142935	0.627668	0.354181	0.831894	0.385427	0.915523	6.41901e-05	0.260245	6.17922e-05	0.0196057	1.2766e-08	0.818741	0.956378	0.663389	0.332556	0.974079	0.157271	0.835586	7.85685e-05	0.490615	0.99957	0.0184421	1.0727e-06	0.0341086	0.0180852	0.100208	0.0444239	0.0453835	3.19148e-05	0.348012	0.00670683	0.000260339	0.081495	0.0102091	0.972521	0.00320802	0.991803	0.843773
GO:0000123 histone acetyltransferase complex	77	0.126451	0.775795	0.630539	1	0.0623596	0.340005	1	0.0535189	0.987749	1	0.367171	0.407742	0.4352	0.744658	0.635687	0.795238	0.583887	1	0.0572229	4.03058e-07	0.991312	0.969533	1	1	0.528041	1	0.0903239	0.785424	0.00208049	0.568962	1	0.357868	0.439956	0.0457149	0.962956	0.517727	1	1	0.81452	0.654672	0.71762	0.770681	0.471465	0.00578475	0.702245	0.325297	0.916174	0.710623
GO:0000124 SAGA complex	10	0.292431	1	1	1	1	0.232604	1	1	1	1	1	1	1	1	1	1	1	1	0.629246	0.0776159	1	1	1	1	1	1	1	1	0.0298972	0.104809	1	0.0461333	1	0.0200563	1	1	1	1	1	1	0.638733	0.337492	0.650207	0.124493	0.433762	1	1	1
GO:0000125 PCAF complex	5	0.222928	1	0.477792	1	0.17955	0.129241	1	1	0.25412	1	1	1	1	0.133408	1	1	1	1	1	0.615326	1	1	1	1	1	1	0.150385	1	1	1	1	1	1	0.423047	0.110837	0.12383	1	1	0.125144	0.373514	0.28841	1	1	1	0.237944	1	0.401638	0.100967
GO:0000126 transcription factor TFIIIB complex	2	0.151266	1	0.365968	1	1	1	1	1	1	1	1	1	1	1	1	1	1	1	1	1	1	1	1	1	1	1	1	1	0.342311	1	1	1	1	1	1	0.0900083	1	1	1	1	1	1	1	1	1	1	1	1
GO:0000127 transcription factor TFIIIC complex	6	1	1	0.124309	1	1	1	1	1	1	1	1	1	1	1	1	1	0.228999	1	1	0.0254666	1	1	1	1	1	1	1	1	1	1	1	1	1	1	1	1	1	1	1	0.168045	1	1	0.512671	0.369115	1	1	1	1
GO:0000132 establishment of mitotic spindle orientation	20	1	1	0.92039	1	1	1	1	1	1	1	1	1	1	0.156946	0.589151	0.139411	0.621729	1	0.0338239	0.158421	0.00604293	1	1	1	1	1	1	1	0.393696	1	1	1	1	0.865341	1	1	1	1	0.570732	0.943478	0.654718	0.587222	1	0.133869	0.573846	0.254308	1	1
GO:0000137 Golgi cis cisterna	6	1	1	0.406619	1	1	1	1	1	1	1	1	1	1	0.158591	1	0.209765	1	0.0169325	1	0.718914	1	1	1	1	1	1	1	1	1	1	1	1	1	1	1	1	1	1	0.240328	0.165451	0.147236	1	0.444011	0.691188	1	0.0739233	1	1
GO:0000138 Golgi trans cisterna	7	1	1	0.397136	1	1	1	1	1	0.319143	1	1	1	1	1	0.246452	1	1	1	0.510478	0.745548	0.238187	1	1	1	1	1	1	1	0.403695	1	1	0.222776	1	1	1	1	1	1	1	0.563753	0.0226765	0.0408283	1	1	1	1	1	1
GO:0000139 Golgi membrane	637	0.686023	0.225581	0.226309	0.378258	0.91771	0.735596	0.376001	0.843964	0.978011	0.155349	0.882194	0.986418	0.950988	0.844964	0.74074	0.046677	0.969827	0.633663	0.882677	0.00288786	0.998719	0.949018	0.999985	1	0.990917	0.561181	0.896446	0.931102	0.999874	0.242965	0.989295	0.954455	0.991064	1	0.816209	0.983662	0.401246	0.403495	0.670438	0.919313	0.415825	0.0189791	0.998449	0.999727	0.0137745	0.831006	0.12321	0.720488
GO:0000145 exocyst	18	0.600408	1	0.601508	1	1	0.388778	1	1	0.646614	1	1	1	1	1	1	1	1	1	0.220762	0.0167472	0.945741	1	1	1	1	1	1	0.484734	1	1	1	1	1	1	0.525458	0.138342	0.632567	0.643459	0.533494	1	0.322294	0.11425	1	1	1	1	1	1
GO:0000146 microfilament motor activity	19	0.189546	0.248193	0.563929	1	1	0.00154596	1	1	0.00412328	1	0.146542	1	1	0.000332277	0.00839336	1	0.797631	1	0.609083	1	0.457182	0.057613	0.0231363	1	0.0565857	1	1	0.135535	0.694962	1	0.159399	0.641761	1	0.539938	1	1	1	1	0.269349	0.530373	0.451065	0.561583	0.281292	0.959637	0.383849	0.181461	1	1
GO:0000149 SNARE binding	108	0.782384	0.611494	0.767035	1	0.907686	0.0715979	1	0.703071	0.258366	0.377206	0.807042	1	0.549323	0.335705	0.668275	0.308141	0.508076	0.137044	0.716511	0.0376674	0.998789	0.362738	0.842385	1	0.443614	0.570136	0.856835	0.369246	0.997077	0.696634	0.812171	0.26888	0.66506	0.959357	0.98774	0.904231	0.980524	0.938485	0.671753	0.105826	0.522829	0.657413	0.996265	0.986723	0.176675	0.470864	0.069236	1
GO:0000150 recombinase activity	8	1	1	1	1	1	1	1	1	1	1	1	1	1	1	1	1	0.147889	1	0.0409574	0.172993	0.31753	1	0.141694	1	1	1	1	1	1	1	1	1	1	1	1	1	1	1	1	1	1	1	1	0.218469	1	1	1	1
GO:0000151 ubiquitin ligase complex	281	0.999183	0.904487	0.949647	0.522373	0.477635	0.982177	0.523388	0.075981	0.999908	1	0.941796	0.0365451	0.596116	0.966059	0.978817	0.421437	0.989028	0.713032	0.253632	0.000953175	0.994848	0.941389	0.951779	1	0.776079	0.892647	0.977007	0.895393	0.800418	1	0.91986	0.969785	0.6689	0.974066	0.695101	0.286223	0.780081	0.632471	0.24643	0.309571	0.601725	0.459657	0.847224	0.261151	0.190644	0.599196	0.107597	0.79689
GO:0000152 nuclear ubiquitin ligase complex	39	1	1	0.968705	0.198222	1	0.640665	1	1	1	1	1	0.223097	1	0.710391	1	0.454191	0.742367	1	0.411401	0.220991	0.616113	1	1	1	0.588867	1	0.701797	0.771609	0.123094	1	1	0.778226	0.0340746	0.021456	0.80563	0.373522	0.19419	0.0836773	0.770992	1	0.756346	0.387791	0.577896	0.00206308	0.311055	0.121335	0.616507	0.504469
GO:0000153 cytoplasmic ubiquitin ligase complex	11	1	0.192793	0.665411	1	1	1	1	1	0.462411	1	1	1	1	0.304513	1	1	1	1	1	0.0116723	1	1	1	1	1	1	1	1	0.652773	1	1	1	0.297994	1	1	1	0.505169	0.515333	1	0.476082	0.742705	0.222247	0.668397	1	1	1	0.227098	1
GO:0000154 rRNA modification	30	1	1	0.840883	1	1	0.546338	1	1	1	1	0.44012	1	1	1	0.696977	0.725657	1	1	0.0438145	0.198819	0.910175	0.724888	0.450794	1	0.513484	1	1	0.695733	0.131029	1	1	0.0818672	0.248771	0.828571	1	1	1	1	0.738585	0.931079	0.28799	0.240582	0.0578587	0.00715763	0.0268091	0.388159	0.357679	1
GO:0000155 phosphorelay sensor kinase activity	6	1	0.108746	1	1	1	1	1	1	1	1	1	1	1	1	0.210213	1	1	1	1	1	0.254577	1	1	1	1	1	1	1	1	1	1	1	1	1	1	1	1	1	0.0243304	0.00432356	0.132963	0.260154	1	1	0.183113	1	0.199059	1
GO:0000159 protein phosphatase type 2A complex	19	0.573253	1	0.250565	1	1	1	1	1	1	1	1	1	1	1	1	1	0.491285	1	0.431983	0.652906	0.957314	1	1	1	0.356905	1	1	1	1	1	1	1	1	1	0.196892	0.145978	0.315064	0.326945	1	0.443749	0.143256	0.273367	0.869972	0.90401	1	1	1	1
GO:0000160 phosphorelay signal transduction system	7	1	0.126144	1	1	1	1	1	1	1	1	1	1	1	1	0.246893	1	1	1	1	1	0.320473	1	1	1	1	1	1	1	0.592133	1	1	1	1	1	1	1	1	1	0.0328657	0.00878155	0.172273	0.322689	1	1	0.211428	1	0.229391	1
GO:0000164 protein phosphatase type 1 complex	10	1	1	1	1	1	1	1	1	0.436238	1	0.13789	0.0658569	1	0.308615	1	1	1	1	0.743921	0.41717	0.804714	1	1	1	1	1	1	1	1	1	1	1	1	1	1	1	1	1	1	1	0.663296	0.442013	1	0.907259	1	1	1	1
GO:0000165 MAPK cascade	777	0.593954	0.77224	0.0678735	0.581019	0.0726434	0.433465	0.955843	0.0362242	0.563854	0.343164	0.83495	0.222043	0.634812	0.563431	0.107352	0.649585	0.00295257	0.0729714	0.717036	0.349177	0.00988237	0.374042	0.844712	1	0.986782	0.736015	0.829642	0.401589	0.999131	0.428518	0.964026	0.839825	0.870321	0.843728	0.374957	0.844809	0.271844	0.226095	0.0858818	0.259231	0.094839	0.0164458	0.832304	0.999826	0.999735	0.793475	0.999834	0.321682
GO:0000166 nucleotide binding	1913	0.166424	0.556861	0.645271	0.76553	0.918746	0.827624	0.971074	0.470789	0.66664	0.939263	0.815472	0.930172	0.898763	0.256445	0.687849	0.787869	0.915444	0.995278	0.00323346	0.00018466	0.825347	0.756055	0.0465541	0.78319	0.993506	0.936052	0.81708	0.806925	0.815765	0.807233	0.893606	0.74161	0.999196	0.794965	0.740195	0.967234	0.979325	0.976444	0.875929	0.999444	0.0680787	0.397369	0.886018	0.00482041	0.791506	0.983399	0.270501	0.865747
GO:0000170 sphingosine hydroxylase activity	1	1	1	1	1	1	1	1	1	1	1	1	1	1	1	1	1	1	1	1	1	1	1	1	1	1	1	1	1	1	1	1	1	1	1	1	1	1	1	1	1	1	1	1	1	1	1	0.131802	1
GO:0000171 ribonuclease MRP activity	2	1	1	1	1	1	1	1	1	1	1	1	1	1	1	1	1	1	1	1	1	1	0.0891564	0.0321942	1	0.0448518	0.0156044	0.0614809	0.0709717	1	1	1	1	1	1	1	1	1	1	1	1	1	1	0.221744	0.382557	1	1	1	1
GO:0000172 ribonuclease MRP complex	6	1	1	1	1	1	1	1	1	1	1	1	1	1	1	1	1	1	1	1	1	1	0.228589	0.112888	1	0.133112	0.0472126	0.165354	0.213297	1	1	1	1	1	1	1	1	1	1	1	1	1	1	0.114909	0.348405	1	1	0.454497	1
GO:0000173 inactivation of MAPK activity involved in osmosensory signaling pathway	1	0.0252406	1	1	1	1	1	1	1	1	1	1	1	1	1	1	1	1	1	1	1	1	1	1	1	1	1	0.0286604	1	0.0513254	1	1	1	1	1	1	1	1	1	1	1	1	1	1	1	1	1	1	1
GO:0000175 3'-5'-exoribonuclease activity	29	1	1	0.799526	1	1	1	1	1	1	1	1	1	1	1	1	0.649249	0.70386	1	0.423069	0.00299557	0.797512	0.728099	1	1	0.488942	1	0.225693	0.67243	0.00484517	1	1	0.102883	0.23252	0.42171	1	0.657338	1	1	1	0.152527	0.592389	0.931118	0.839979	0.394086	0.400707	1	0.650357	1
GO:0000176 nuclear exosome (RNase complex)	13	1	1	1	1	1	1	1	1	1	1	1	0.0855746	1	1	1	1	1	1	0.589253	0.0646135	1	1	1	1	1	1	1	1	0.571416	1	1	1	0.345179	0.523838	1	1	1	1	1	0.398002	0.3238	1	0.321069	0.0866041	1	1	0.820458	0.296959
GO:0000177 cytoplasmic exosome (RNase complex)	13	1	1	1	1	1	0.290721	1	1	0.508428	1	1	0.0857858	1	1	1	1	1	1	0.701855	0.65171	0.825195	0.428215	1	1	1	1	1	0.4038	0.612512	1	1	0.368403	0.344129	1	1	1	1	1	1	0.429546	0.721489	0.803084	0.738181	0.0985164	1	1	0.748958	1
GO:0000178 exosome (RNase complex)	23	1	1	0.578446	1	1	0.445066	1	1	0.706871	1	1	0.145573	1	1	1	1	1	1	0.194055	0.016084	0.828219	0.258756	1	1	1	1	1	0.579765	0.298643	1	1	0.0510055	0.0351234	0.801394	1	1	1	1	1	0.480448	0.387609	0.790598	0.7009	0.0767027	1	1	0.884512	0.364745
GO:0000179 rRNA (adenine-N6,N6-)-dimethyltransferase activity	4	1	1	1	1	1	1	1	1	1	1	1	1	1	1	1	1	1	1	0.0440508	1	0.439168	1	1	1	1	1	1	1	0.229975	1	1	0.130499	0.121831	1	1	1	1	1	1	1	0.327141	0.362225	1	1	1	1	1	1
GO:0000182 rDNA binding	10	1	1	0.795159	1	1	1	1	1	1	1	1	1	1	1	1	1	0.0198888	1	1	0.744154	0.812231	1	1	1	1	1	1	0.309729	0.765416	1	1	0.370786	1	1	1	1	1	1	1	1	0.296792	0.216021	0.10728	0.362644	1	1	1	1
GO:0000183 chromatin silencing at rDNA	17	1	1	0.367803	1	1	0.314659	1	1	0.142044	0.14783	1	1	1	0.35544	1	1	1	1	0.172292	0.225265	0.0413383	1	1	1	0.240842	1	0.0594511	0.154635	0.188702	0.178202	1	0.0975127	1	1	1	1	1	1	1	0.876726	0.808668	0.0147941	0.403066	0.104528	0.263695	1	1	1
GO:0000184 nuclear-transcribed mRNA catabolic process, nonsense-mediated decay	92	0.770745	1	0.841397	1	1	0.693599	1	1	1	1	0.824183	1	1	0.650973	0.863001	1	0.944277	1	0.312419	0.416139	0.970829	0.49948	0.875669	1	0.175622	1	0.0527167	0.547238	0.341294	1	0.699454	0.198372	0.171532	0.980819	1.86127e-13	4.52532e-05	3.26822e-07	1.34875e-07	1	0.999998	0.698762	0.990556	0.917274	3.28329e-05	0.940437	1	0.192937	1
GO:0000185 activation of MAPKKK activity	16	1	0.265766	0.107948	1	1	0.0755511	1	1	0.60488	1	1	1	1	1	1	1	0.140599	1	0.354439	0.556374	0.0765566	0.540305	1	1	1	1	1	0.453735	0.542223	1	0.233588	1	1	0.0352384	0.149187	0.477157	0.614254	0.625387	0.502938	0.66209	0.0253238	0.918955	1	0.976752	1	1	1	1
GO:0000186 activation of MAPKK activity	52	0.787842	1	0.34075	1	1	0.763318	1	1	0.789589	0.132862	1	0.27541	1	0.860589	0.371941	0.477611	0.109274	0.808487	0.565822	0.181854	0.124273	0.423792	1	1	0.690257	1	0.816956	0.287134	0.0746296	0.43032	0.0152172	1	0.487077	0.543478	0.61132	0.869618	0.752533	0.767537	0.385763	0.574106	0.345583	0.265168	0.895971	0.686264	0.594363	0.170047	0.9216	1
GO:0000187 activation of MAPK activity	127	0.841639	0.912429	0.905086	0.550561	0.241267	0.858207	0.538648	0.735772	0.539151	0.200155	1	0.552279	1	0.801382	0.368332	0.425741	0.532799	0.0979456	0.4798	0.756032	0.171833	0.365427	0.638024	1	0.78562	1	0.980983	0.187003	0.824633	0.382724	0.554186	1	0.915368	0.465903	0.855872	0.923362	0.625817	0.330731	0.281573	0.813313	0.0999615	0.616746	0.846039	0.953933	0.831818	0.561989	0.96859	0.609053
GO:0000188 inactivation of MAPK activity	25	0.627343	1	0.307754	1	1	0.140275	1	1	1	0.0370966	1	1	1	0.184172	0.262484	0.611649	1	1	0.301482	0.772869	0.0157032	0.676182	1	1	1	1	0.173708	0.0125447	0.601874	0.241541	1	0.236997	0.553871	1	1	1	0.767103	0.761209	0.216315	0.765127	0.438379	0.323277	0.089829	0.33971	1	1	0.565943	1
GO:0000189 MAPK import into nucleus	1	1	1	0.263996	1	1	1	1	1	1	1	1	1	1	1	1	1	1	1	1	0.291302	1	1	1	1	1	1	1	1	0.243677	1	1	0.0618326	1	1	1	1	1	1	1	1	1	1	1	1	1	1	1	1
GO:0000209 protein polyubiquitination	273	0.801813	0.898502	0.572117	1	0.807156	0.855143	1	0.573023	0.997913	0.845926	0.815028	0.539277	0.58571	0.900365	0.999883	0.511806	0.774116	0.999051	0.453117	8.94024e-10	0.94596	0.777662	0.521625	1	0.95083	0.88502	0.971495	0.946965	0.799113	0.949932	0.985561	0.984166	0.637801	0.995237	0.973982	0.400747	0.922111	0.830713	0.988092	0.326102	0.258422	0.709472	0.720398	0.683263	0.611407	0.920408	0.822559	0.818899
GO:0000210 NAD+ diphosphatase activity	1	1	1	1	1	1	1	1	1	1	1	1	1	1	1	1	1	1	1	1	1	1	1	1	1	1	1	1	1	1	1	1	1	1	1	1	1	1	1	1	1	1	1	1	1	1	1	1	1
GO:0000212 meiotic spindle organization	9	0.0919488	1	0.36526	1	1	1	1	1	1	0.104843	1	1	1	1	1	1	1	1	0.0807273	0.108369	0.754071	1	1	1	1	1	1	1	0.116584	1	0.2593	0.339416	1	0.0158952	1	1	1	1	1	1	1	0.236107	0.628553	0.229778	1	0.121764	1	1
GO:0000213 tRNA-intron endonuclease activity	4	1	1	1	1	1	1	1	1	1	1	1	1	1	1	1	1	1	1	0.307085	1	1	1	1	1	1	1	1	0.139981	1	1	1	1	1	1	1	1	1	1	1	0.354806	0.329467	1	0.333445	0.185555	1	1	1	1
GO:0000214 tRNA-intron endonuclease complex	4	1	1	1	1	1	1	1	1	1	1	1	1	1	1	1	1	1	1	0.298988	1	1	1	1	1	1	1	1	0.140722	1	1	1	1	1	1	1	1	1	1	1	0.353193	0.327387	1	0.330548	0.184009	1	1	1	1
GO:0000215 tRNA 2'-phosphotransferase activity	2	1	1	1	1	1	1	1	1	1	1	1	1	1	1	1	1	1	1	1	1	1	1	1	1	1	1	1	1	1	1	1	1	1	1	1	1	1	1	1	1	1	1	1	1	0.117885	1	0.20814	1
GO:0000217 DNA secondary structure binding	23	0.648897	1	0.653644	1	1	1	1	1	1	1	1	1	1	1	0.623941	1	1	1	0.0185607	0.248198	0.121135	0.652097	0.330082	1	1	1	1	0.577561	0.0510219	1	1	0.225629	0.0347537	0.237596	1	1	1	1	1	0.798856	1	0.97218	0.923156	0.000121937	1	1	1	1
GO:0000220 vacuolar proton-transporting V-type ATPase, V0 domain	6	1	1	1	1	1	1	1	1	1	1	1	1	1	0.144758	1	0.172513	1	1	1	0.733976	0.505723	1	1	1	1	1	1	1	1	1	1	1	1	1	1	1	0.260216	0.266808	1	1	0.463753	1	1	1	1	1	0.40343	1
GO:0000221 vacuolar proton-transporting V-type ATPase, V1 domain	3	1	1	1	1	1	1	1	1	1	1	1	1	1	1	1	1	1	1	1	0.138486	1	1	1	1	1	1	1	1	1	1	1	1	1	1	1	1	1	1	1	0.333617	1	0.372671	1	1	1	1	1	1
GO:0000224 peptide-N4-(N-acetyl-beta-glucosaminyl)asparagine amidase activity	1	1	1	1	1	1	1	1	1	1	1	1	1	1	1	1	1	1	1	0.111149	0.199493	1	1	1	1	1	1	1	1	1	1	1	1	1	1	1	1	1	1	1	1	1	1	1	1	1	1	1	1
GO:0000225 N-acetylglucosaminylphosphatidylinositol deacetylase activity	1	1	1	1	1	1	1	1	1	1	1	1	1	1	1	1	1	1	1	1	1	1	1	1	1	1	1	1	0.0421318	1	1	1	1	1	1	1	1	1	1	1	1	1	1	1	1	1	1	1	1
GO:0000226 microtubule cytoskeleton organization	428	0.553736	0.400855	0.886778	1	0.926748	0.0740428	0.53667	0.999214	0.297518	0.0361871	0.882096	0.519541	1	0.11667	0.986083	0.45465	0.55776	0.963694	1.70825e-12	8.9805e-11	1.23161e-06	0.461728	0.410147	1	0.473892	0.965214	0.59129	0.689748	1.49323e-07	0.66262	0.623739	0.332744	0.860902	7.79293e-06	0.984543	0.583591	0.980453	0.986098	0.749961	0.7144	0.0872502	0.811632	0.838992	1.31691e-05	0.619955	0.577758	0.952966	0.981611
GO:0000228 nuclear chromosome	486	0.749538	0.806298	0.359635	0.615937	0.196307	0.999818	0.951157	0.26184	0.999999	0.981017	0.985895	0.604665	0.689114	0.227647	0.957949	0.995046	0.0676013	0.975254	2.42492e-18	7.89307e-19	0.00535777	0.883751	0.733515	1	0.403471	0.977656	0.340089	0.951525	2.00816e-08	0.251501	0.966107	0.0188013	5.06329e-05	9.05589e-05	0.979573	0.453615	0.978637	0.985032	0.798446	0.62203	0.808205	0.0577509	0.0945051	1.06194e-13	0.122395	0.417859	0.613736	0.996471
GO:0000229 cytoplasmic chromosome	2	1	1	1	1	1	1	1	1	1	1	1	1	1	1	1	1	1	1	1	1	1	1	1	1	1	1	1	1	1	1	1	1	1	1	1	1	1	1	1	0.184862	1	1	1	1	1	1	1	1
GO:0000235 astral microtubule	6	1	1	1	1	1	1	1	1	1	1	1	1	1	1	1	1	0.274217	1	0.586006	0.164763	0.641485	1	1	1	1	1	1	1	0.168752	1	1	0.237806	1	0.493076	1	1	1	1	1	1	1	0.242389	1	1	1	1	1	1
GO:0000242 pericentriolar material	20	0.708482	1	0.327366	1	1	1	1	1	1	1	0.239067	0.12252	1	0.539937	1	1	1	1	0.278409	0.0115079	0.0760212	1	1	1	1	1	0.490358	1	0.00294136	1	1	0.603992	0.46758	0.189875	1	0.00740837	0.629259	0.640655	0.572685	0.76259	0.655487	0.382168	0.706739	0.429825	1	1	1	1
GO:0000243 commitment complex	8	0.211142	1	0.0624712	1	1	1	1	1	1	1	1	1	1	1	1	1	1	1	0.503556	0.352478	0.658099	0.289838	1	1	0.175427	1	0.210589	1	0.0824284	1	0.0685872	0.238614	0.229211	0.0650867	0.290431	1	0.409743	0.418039	1	0.590206	0.541399	1	0.54951	0.0557321	1	1	1	1
GO:0000244 spliceosomal tri-snRNP complex assembly	12	1	1	0.71013	1	1	1	1	1	1	1	1	1	1	1	1	0.369081	0.36542	1	0.476646	2.07984e-05	1	1	1	1	1	1	1	1	0.314878	1	1	0.386774	1	1	1	1	1	1	0.371493	1	0.00513726	0.830633	0.0302653	0.193802	1	1	1	1
GO:0000245 spliceosomal complex assembly	52	0.890144	0.637892	0.486234	1	1	0.754192	1	1	0.94701	0.473169	0.59621	1	1	0.833109	0.648788	0.874387	0.271021	0.544393	0.0118264	1.5286e-08	0.334534	0.402878	1	1	0.337575	1	0.212364	0.582289	3.31275e-08	1	0.496309	2.2762e-05	0.00577384	1.95407e-05	0.66702	0.271823	0.964304	0.967507	0.876284	0.655752	0.819482	0.835153	0.180154	0.00204067	0.457911	1	0.746322	1
GO:0000246 delta24(24-1) sterol reductase activity	1	1	1	1	1	1	0.0273196	1	1	1	0.0122305	1	1	1	1	1	1	1	1	1	1	1	1	1	1	1	1	1	1	1	1	1	1	1	1	1	1	1	1	1	1	1	0.175766	1	0.218436	0.0298055	1	0.0294688	1
GO:0000247 C-8 sterol isomerase activity	1	1	1	1	1	1	1	1	1	1	1	1	1	1	1	1	1	1	1	1	1	1	1	1	1	1	1	1	1	1	1	1	1	1	1	1	1	1	1	1	1	0.0825648	1	1	1	1	1	1	1
GO:0000248 C-5 sterol desaturase activity	2	1	1	1	1	1	1	1	1	1	1	1	1	1	0.0794484	0.0887685	1	1	1	1	0.439934	1	1	1	1	1	1	1	1	1	1	1	1	1	1	1	1	1	1	1	1	1	1	1	1	1	1	1	1
GO:0000250 lanosterol synthase activity	1	1	1	1	1	1	1	1	1	1	1	1	1	1	1	1	1	1	1	0.156486	0.281822	1	1	1	1	1	1	1	1	1	1	1	1	1	0.0928268	1	1	1	1	1	1	0.10838	0.174907	1	0.218413	1	1	1	1
GO:0000252 C-3 sterol dehydrogenase (C-4 sterol decarboxylase) activity	1	1	1	1	1	1	1	1	1	1	1	1	1	1	1	1	1	1	1	1	0.116549	1	1	1	1	1	1	1	1	1	1	1	1	1	1	1	1	1	1	1	1	1	1	1	1	1	1	1	1
GO:0000253 3-keto sterol reductase activity	4	1	1	1	1	1	1	1	1	0.189657	1	1	1	1	1	1	1	1	1	1	0.340018	0.354764	1	1	1	1	1	1	1	1	1	1	1	1	1	1	1	1	1	1	1	1	1	0.0370427	0.568324	1	1	1	1
GO:0000254 C-4 methylsterol oxidase activity	1	1	1	1	1	1	1	1	1	1	1	1	1	1	1	1	1	1	1	1	0.217149	1	1	1	1	1	1	1	1	1	1	1	1	1	1	1	1	1	1	1	1	1	1	1	1	0.0461622	1	0.0613189	1
GO:0000255 allantoin metabolic process	4	1	1	1	1	1	1	1	1	0.2069	1	1	1	1	0.142055	1	0.119817	1	1	1	1	0.071986	1	1	1	1	1	1	1	1	1	1	1	1	1	1	1	1	1	1	1	1	1	1	0.522839	1	1	1	1
GO:0000256 allantoin catabolic process	1	1	1	1	1	1	1	1	1	1	1	1	1	1	1	1	0.0447096	1	1	1	1	1	1	1	1	1	1	1	1	1	1	1	1	1	1	1	1	1	1	1	1	1	1	1	1	1	1	1	1
GO:0000257 nitrilase activity	1	1	1	1	1	1	1	1	1	1	1	1	1	1	1	1	1	1	1	1	1	1	1	1	1	1	1	1	1	1	1	1	1	1	1	1	1	1	1	1	1	1	1	1	1	1	1	1	1
GO:0000262 mitochondrial chromosome	1	1	1	1	1	1	1	1	1	1	1	1	1	1	1	1	1	1	1	1	1	1	1	1	1	1	1	1	1	1	1	1	1	1	1	1	1	1	1	1	1	1	1	1	1	1	1	1	1
GO:0000266 mitochondrial fission	35	0.551375	0.141919	0.934659	1	1	1	1	1	0.600095	1	1	0.20361	1	1	0.772716	0.687778	0.49362	0.301057	0.853538	0.102395	0.911088	1	1	1	0.546813	1	1	0.368327	0.917951	1	1	1	1	0.664455	0.17546	0.0420562	0.108251	0.117076	1	0.31835	0.918124	0.78321	0.378537	0.708356	0.76493	1	0.12573	1
GO:0000268 peroxisome targeting sequence binding	4	1	1	1	1	1	1	1	1	1	1	1	1	1	1	1	1	0.124475	1	1	0.633349	0.477489	1	1	1	1	1	1	1	1	1	1	1	1	1	0.189821	0.153986	1	1	1	0.469277	1	1	1	1	1	1	0.235805	1
GO:0000270 peptidoglycan metabolic process	1	1	1	1	1	1	1	1	1	1	1	1	1	1	1	1	1	1	1	1	1	1	1	1	1	1	1	1	1	1	1	1	1	1	1	1	1	1	1	1	0.259161	1	1	1	1	1	1	1	1
GO:0000271 polysaccharide biosynthetic process	59	0.833157	0.306916	0.947275	1	0.0919579	0.815495	0.333726	0.0710636	0.870446	1	1	0.316724	1	0.168888	0.737924	0.86734	0.954369	0.0373431	0.698553	0.808307	0.778041	0.941328	1	1	0.735398	1	0.854713	1	0.929099	1	1	1	0.851962	0.8519	0.466505	1	0.440342	0.268169	0.936802	0.622271	0.278749	0.857549	0.938687	0.830929	0.908669	0.575717	0.833228	0.536474
GO:0000272 polysaccharide catabolic process	24	0.746318	0.356844	0.83361	1	1	1	1	1	0.757337	1	1	1	1	0.061071	0.291008	1	0.69645	1	0.972919	0.240855	0.980839	0.104475	0.298696	1	0.416975	0.176913	0.543624	0.572862	0.954	1	1	1	0.00709187	1	1	1	1	1	0.688046	0.435318	0.808578	0.984836	0.94351	0.33141	1	0.27936	0.681156	1
GO:0000274 mitochondrial proton-transporting ATP synthase, stator stalk	1	1	1	1	1	1	1	1	1	1	1	1	1	1	1	1	1	1	1	1	1	1	1	1	1	1	1	1	1	1	1	1	1	1	1	1	1	1	1	1	1	1	1	1	1	1	1	1	1
GO:0000275 mitochondrial proton-transporting ATP synthase complex, catalytic core F(1)	5	1	1	1	1	1	1	1	1	1	1	1	1	1	1	1	1	1	1	1	1	1	1	1	1	1	1	1	1	1	1	1	1	1	1	1	1	1	1	1	1	1	1	1	1	0.328992	1	0.0335553	1
GO:0000276 mitochondrial proton-transporting ATP synthase complex, coupling factor F(o)	9	1	1	1	1	1	1	1	1	1	1	1	1	1	1	1	1	1	1	1	1	1	0.293747	1	1	1	1	1	1	0.367447	1	0.0767921	1	1	1	1	1	1	1	1	1	0.573769	1	1	0.513461	0.136575	1	0.0351223	1
GO:0000278 mitotic cell cycle	915	0.979135	0.965502	0.79412	0.939657	0.857067	0.902328	0.979739	0.789272	0.999996	0.436372	0.87004	0.854124	0.909357	0.691046	0.98462	0.905384	0.920187	0.983208	1.34025e-36	5.01687e-32	6.92146e-14	0.960354	0.926153	1	0.958154	0.93287	0.837774	0.942783	4.51622e-09	0.661419	0.829706	0.235827	0.0713442	2.29332e-12	0.991967	0.918224	0.99991	0.999916	0.994355	0.994146	0.604487	0.772343	0.256122	6.54055e-13	0.87815	0.501645	0.932049	0.852551
GO:0000280 nuclear division	352	0.585079	0.781982	0.818015	0.904392	0.411283	0.840551	0.890555	0.838802	0.986399	0.618952	0.979718	0.890167	0.920097	0.555837	0.728466	0.832953	0.827082	0.274377	1.73793e-17	5.47393e-13	2.19362e-08	0.923882	0.382338	1	0.683755	0.762488	0.655201	0.651611	0.000162352	0.975665	0.94332	0.421179	0.668199	1.92101e-11	0.898929	0.964584	0.953538	0.937645	0.999962	1	0.874834	0.990046	0.998769	2.10984e-11	0.928318	0.13872	0.799176	0.469469
GO:0000281 mitotic cytokinesis	46	1	1	0.919658	1	0.715357	0.718176	1	1	0.931607	0.108596	0.4948	1	1	0.199353	1	0.78353	0.378457	0.785882	1.58153e-05	3.50081e-05	0.0125546	1	1	1	1	0.0500233	1	0.824894	0.060308	1	0.587044	1	0.769639	0.62792	1	1	0.733931	0.748903	1	0.73038	0.870846	0.71266	0.536337	0.0237526	0.135357	1	0.34354	1
GO:0000285 1-phosphatidylinositol-3-phosphate 5-kinase activity	4	1	1	0.351802	1	1	1	1	1	1	1	1	1	1	1	1	1	1	0.130219	1	1	0.469726	1	1	1	1	1	0.00553161	1	1	1	1	1	1	1	1	1	1	1	1	1	1	0.386915	1	0.609882	1	1	1	1
GO:0000287 magnesium ion binding	179	0.651799	0.649197	0.401138	1	0.781817	0.719399	1	0.651998	0.937115	0.378206	0.762723	0.677787	0.360186	0.98501	0.977403	0.856076	0.352537	0.655541	0.0856356	0.0963776	0.622676	0.911922	0.797273	1	0.773856	1	0.920141	0.961237	0.939435	0.847118	0.949656	0.994718	0.921928	0.908438	0.285473	0.451562	0.762787	0.783894	0.773231	0.376466	0.941942	0.111232	0.185512	0.00165848	0.985004	1	0.437771	0.739604
GO:0000288 nuclear-transcribed mRNA catabolic process, deadenylation-dependent decay	74	1	1	0.560557	1	0.853295	1	1	0.654943	1	1	1	0.387874	1	0.707192	1	1	0.435488	0.924027	0.130105	0.00298625	0.719422	0.845554	0.743387	1	1	0.44733	0.908662	0.945481	0.00145598	1	0.75551	0.175566	0.028752	0.495348	0.0835007	0.051833	0.621555	0.644066	0.58326	0.483572	0.523572	0.760983	0.529791	0.0537016	0.270479	0.674905	0.503227	0.723979
GO:0000289 nuclear-transcribed mRNA poly(A) tail shortening	36	1	1	0.294526	1	0.672725	1	1	0.469672	1	1	1	1	1	0.742247	1	1	0.282099	0.703757	0.0836793	0.0268655	0.47145	0.810766	0.452835	1	1	0.244575	0.692925	0.739219	0.0021452	1	1	0.19828	0.0251282	0.28994	0.0591351	0.0495743	0.135351	0.145964	0.461804	0.37112	0.381158	0.701962	0.924167	0.63464	0.179732	1	0.878449	1
GO:0000290 deadenylation-dependent decapping of nuclear-transcribed mRNA	8	1	1	1	1	1	1	1	1	1	1	1	1	1	1	1	1	0.338162	1	0.658096	0.0931519	0.703306	1	1	1	1	1	1	1	0.0603022	1	1	0.0401874	0.225076	1	0.312608	0.0367151	1	1	1	0.685598	0.611864	1	1	0.0121138	1	1	1	1
GO:0000291 nuclear-transcribed mRNA catabolic process, exonucleolytic	35	1	1	0.958346	1	1	1	1	1	1	1	1	0.211767	1	0.636365	1	1	0.743557	1	0.646388	0.00120113	0.944061	0.778425	1	1	1	1	1	1	0.0787329	1	1	0.372217	0.305349	0.742401	0.412404	0.103484	1	1	0.724453	0.565335	0.845357	0.990173	0.879131	0.00169755	0.299283	1	0.457513	0.52784
GO:0000293 ferric-chelate reductase activity	3	1	1	1	1	1	1	1	1	0.00881744	1	1	1	1	1	1	0.108776	1	1	1	1	0.404792	1	1	1	1	1	1	1	1	1	1	1	1	1	0.117799	0.0996367	1	1	1	1	1	0.052036	0.208754	1	1	1	1	1
GO:0000294 nuclear-transcribed mRNA catabolic process, endonucleolytic cleavage-dependent decay	2	1	1	1	1	1	1	1	1	1	1	1	1	1	1	1	1	1	1	1	1	1	1	1	1	1	1	1	1	1	1	1	1	1	1	1	1	1	1	1	1	0.202407	1	1	0.38489	1	1	1	1
GO:0000295 adenine nucleotide transmembrane transporter activity	10	1	1	1	1	1	1	1	1	1	1	1	1	1	1	1	1	1	1	0.691151	0.325185	1	1	1	1	1	1	1	0.286488	1	1	1	1	1	1	0.344943	1	0.457769	0.46698	1	0.705852	0.648361	0.115567	0.646033	0.0988641	0.396844	1	0.480332	1
GO:0000296 spermine transport	1	1	1	1	1	1	1	1	1	1	1	1	1	1	1	1	1	1	1	1	1	1	1	1	1	1	1	1	1	1	1	1	1	1	1	1	1	1	1	1	1	1	1	1	1	1	1	1	1
GO:0000298 endopolyphosphatase activity	4	1	1	1	1	1	0.101056	1	1	1	1	1	1	1	1	1	1	1	1	0.345548	0.0213815	1	1	1	1	1	1	1	1	1	1	1	1	1	1	0.00972866	1	0.220068	0.225536	1	0.00537532	1	0.00666882	1	1	1	1	1	1
GO:0000301 retrograde transport, vesicle recycling within Golgi	10	1	0.174539	0.73002	0.0687498	1	0.241748	1	0.137715	0.444729	1	1	1	1	1	1	0.296767	1	1	0.772277	0.219057	0.820486	0.373899	1	1	1	1	0.278239	0.00469099	0.704623	0.102379	1	1	0.272279	1	1	1	1	1	1	0.785292	1	0.505707	0.338502	0.911143	0.322444	0.134228	0.390852	1
GO:0000302 response to reactive oxygen species	189	0.547101	0.870825	0.751921	1	0.84315	0.585589	0.670223	0.530747	0.156359	0.681062	0.83229	0.718744	0.383484	0.545721	0.982667	0.254154	0.691526	0.589307	0.781339	0.576267	0.328552	0.61422	0.640459	1	0.988106	0.445791	0.121174	0.549451	0.273746	0.871172	0.734807	0.296089	0.55992	0.129563	0.453343	0.857693	0.0994141	0.117773	0.948215	0.679848	0.439082	0.489783	0.173724	0.527538	0.320651	0.774275	0.630807	0.0608268
GO:0000303 response to superoxide	25	0.222463	1	0.55535	1	1	1	1	1	0.00954156	1	0.367837	1	0.157816	0.514037	0.632739	1	1	0.211141	0.909714	0.930854	0.567974	0.674778	1	1	0.447373	0.182287	0.159753	0.239732	0.872417	1	0.262823	1	1	0.515437	0.622093	0.527069	0.764138	0.773494	1	0.0458024	0.741228	0.784799	0.57607	0.546496	0.159786	1	0.221816	0.445849
GO:0000305 response to oxygen radical	28	0.26752	1	0.623663	1	1	1	1	1	0.0155469	1	0.400506	1	0.175508	0.563627	0.678002	1	1	0.250295	0.938509	0.87382	0.669447	0.716546	1	1	0.484987	0.201634	0.192524	0.280773	0.900775	1	0.282954	1	1	0.577161	0.667041	0.571778	0.802982	0.81175	1	0.0770123	0.795757	0.841767	0.385272	0.465827	0.0637681	0.351203	0.116933	0.129686
GO:0000306 extrinsic component of vacuolar membrane	3	1	1	0.333487	1	1	1	1	1	1	1	1	1	1	1	1	1	0.146331	1	0.362607	0.159007	1	1	1	1	1	1	1	1	1	1	1	1	1	1	1	1	1	1	1	1	0.285515	0.0691541	1	1	1	1	1	1
GO:0000307 cyclin-dependent protein kinase holoenzyme complex	36	0.195001	1	0.663222	0.19921	0.528738	0.622921	1	0.357424	0.870694	1	0.476253	0.216333	0.231964	0.672033	0.76592	1	1	0.343159	6.30844e-05	0.0855849	0.382524	1	1	1	0.199508	1	0.676556	1	0.0167937	1	0.45721	0.0116405	0.315295	7.35639e-05	0.191705	0.355204	0.649192	0.664116	0.180379	0.687054	0.363511	0.732919	0.307786	0.75603	0.843328	1	0.564284	1
GO:0000308 cytoplasmic cyclin-dependent protein kinase holoenzyme complex	2	1	1	1	1	1	1	1	1	1	1	1	0.0133956	0.0159836	1	1	1	1	1	1	1	1	1	1	1	1	1	1	1	1	1	1	1	1	1	1	1	1	1	1	1	0.20613	0.322574	1	1	1	1	1	1
GO:0000309 nicotinamide-nucleotide adenylyltransferase activity	3	1	1	1	1	1	1	1	1	1	1	1	1	1	1	1	1	1	1	1	0.554277	1	1	1	1	1	1	1	1	1	1	1	1	1	1	1	1	1	1	1	1	1	0.388631	1	1	1	1	0.158762	1
GO:0000313 organellar ribosome	82	1	1	1	1	1	1	1	1	1	1	1	1	1	1	0.946061	1	1	1	0.989984	0.315154	1	0.836389	0.845322	1	1	1	1	0.672968	1	1	1	1	0.746181	1	0.689146	0.407004	0.922797	0.930835	0.939938	0.841167	0.93291	0.833055	0.917453	0.699504	0.000135256	1	2.39072e-05	0.2184
GO:0000314 organellar small ribosomal subunit	27	1	1	1	1	1	1	1	1	1	1	1	1	1	1	1	1	1	1	0.772702	0.761365	1	0.660871	1	1	1	1	1	0.682168	1	1	1	1	0.587338	1	0.676749	0.518214	0.53213	0.546365	1	0.478017	1	0.726298	0.902507	0.906566	0.00941076	1	0.00794501	1
GO:0000315 organellar large ribosomal subunit	50	1	1	1	1	1	1	1	1	1	1	1	1	1	1	1	1	1	1	1	0.0615292	1	0.864284	0.679434	1	1	1	1	0.626252	1	1	1	1	0.481567	1	0.64226	0.762931	0.970839	0.973519	0.824045	0.970229	0.645766	0.765511	0.605568	0.21736	0.00676512	1	0.0162482	0.179773
GO:0000320 re-entry into mitotic cell cycle	2	1	1	1	1	1	1	1	1	1	1	0.0208773	1	1	1	1	1	1	0.064418	0.0245815	0.0797704	0.301407	1	1	1	1	1	1	1	1	1	1	1	1	1	0.0785849	0.0832686	0.0954048	0.098584	0.174561	0.451748	0.356072	1	0.24226	0.389177	1	1	1	1
GO:0000322 storage vacuole	3	1	1	1	1	1	1	1	1	1	1	0.0489382	1	1	1	1	1	1	1	1	0.46839	1	1	1	1	1	1	1	1	1	1	1	1	1	1	1	1	1	1	1	1	1	0.344016	1	1	1	1	0.229065	1
GO:0000323 lytic vacuole	577	0.0959446	0.124083	0.935079	0.973999	0.989417	0.0947304	0.692054	0.998376	0.000561261	0.70213	0.996581	1	0.917752	0.00248117	0.470788	0.644076	0.630881	0.180018	0.601245	0.0650373	0.711964	0.0959541	0.183241	1	0.848291	0.660187	0.594692	0.0500955	0.999823	0.948174	0.938247	0.673856	0.987458	0.984596	0.0260925	0.243165	0.0295373	0.0195255	0.79288	0.986873	0.228794	0.015056	0.660678	0.999994	0.92579	0.856134	0.989313	0.438144
GO:0000333 telomerase catalytic core complex	2	0.128021	0.0373369	0.293776	0.0172112	1	1	1	1	1	1	1	1	0.0167695	1	1	1	1	1	1	1	1	0.0917127	1	1	1	1	1	1	0.0189988	1	1	1	1	0.212793	1	1	1	1	1	1	0.209643	1	1	0.218741	1	1	1	1
GO:0000334 3-hydroxyanthranilate 3,4-dioxygenase activity	1	1	1	1	1	1	1	1	1	1	1	1	1	1	1	1	1	1	1	1	1	1	1	1	1	1	1	1	1	1	1	1	1	1	1	1	1	1	1	1	1	1	0.0936472	1	1	1	1	1	1
GO:0000338 protein deneddylation	10	1	1	1	1	1	1	1	1	1	1	1	1	1	1	1	1	1	1	1	0.0551303	1	1	1	1	0.213788	1	1	0.319393	1	1	1	0.290061	1	1	1	1	1	1	1	0.671122	0.239675	0.287516	1	0.626819	0.451339	1	0.261481	1
GO:0000339 RNA cap binding	14	0.474065	1	0.416654	1	1	1	1	1	1	1	1	1	1	1	1	1	0.115651	1	0.0592528	0.00250444	0.594986	1	1	1	1	1	1	1	0.751996	1	0.191803	1	0.362043	1	1	0.418675	1	1	1	1	0.792384	0.891933	0.455571	0.321359	1	1	1	1
GO:0000340 RNA 7-methylguanosine cap binding	7	0.304212	1	0.184785	1	1	1	1	1	1	1	1	1	1	1	1	1	0.281754	1	0.227042	0.00982439	0.683029	1	1	1	1	1	1	1	1	1	1	1	1	1	1	0.229413	1	1	1	1	1	0.663982	0.192128	0.169006	1	1	1	1
GO:0000346 transcription export complex	13	1	1	0.650778	1	1	1	1	1	1	1	1	1	1	1	1	1	1	1	0.00848895	0.00590134	0.860019	0.439449	1	1	1	1	1	1	0.00227285	1	1	0.000993201	0.34287	0.0525251	1	1	1	1	1	0.451853	0.738428	1	1	0.521587	0.4905	1	1	1
GO:0000347 THO complex	6	1	1	0.347702	1	1	1	1	1	1	1	1	1	1	1	1	1	1	1	0.0934716	0.00807563	1	1	1	1	1	1	1	1	0.0647979	1	1	0.0168039	0.176638	0.0493394	1	1	1	1	1	0.135232	1	1	1	0.739167	0.294745	1	1	1
GO:0000349 generation of catalytic spliceosome for first transesterification step	2	1	1	1	1	1	1	1	1	1	1	1	1	1	1	1	1	1	1	1	0.0387218	1	1	1	1	1	1	1	1	1	1	1	1	1	1	1	1	1	1	1	1	0.0100102	1	0.198083	0.0440691	1	1	1	1
GO:0000350 generation of catalytic spliceosome for second transesterification step	3	1	1	1	1	1	1	1	1	1	1	1	1	1	1	1	1	1	1	1	0.0536144	1	1	1	1	1	1	1	1	1	1	1	1	1	1	1	1	1	1	1	1	1	1	1	1	0.171981	1	1	1
GO:0000354 cis assembly of pre-catalytic spliceosome	2	1	1	0.286343	1	1	1	1	1	1	1	0.0242506	1	1	1	0.090228	1	1	1	1	0.467583	1	1	1	1	1	1	1	1	1	1	1	1	1	1	1	1	1	1	1	1	1	0.314211	1	1	1	1	1	1
GO:0000375 RNA splicing, via transesterification reactions	299	0.993284	0.980911	0.116933	0.802047	0.927883	0.997186	1	0.679301	1	0.883842	0.995067	1	0.622624	0.996773	0.930321	0.997674	0.206207	0.998349	0.000684034	9.17073e-23	0.998327	0.911208	0.996203	1	0.0229201	1	0.557692	0.879428	1.06218e-26	0.842369	0.00402042	1.97078e-14	1.11062e-06	1.91235e-05	0.642568	0.812285	0.979496	0.984466	0.830349	0.981462	0.334446	0.994124	0.0760244	2.32479e-05	0.817233	0.948319	0.809985	0.995464
GO:0000377 RNA splicing, via transesterification reactions with bulged adenosine as nucleophile	296	0.992801	0.979899	0.109228	0.79941	0.926616	0.996977	1	0.676424	1	0.880358	0.994766	1	0.617408	0.996521	0.925805	0.997423	0.199259	0.998188	0.000554957	3.78868e-22	0.997972	0.905602	0.99596	1	0.0212845	1	0.545825	0.872499	5.47656e-27	0.838211	0.00381999	1.41023e-14	9.1184e-07	1.5551e-05	0.629199	0.804812	0.977348	0.982749	0.822662	0.978843	0.314648	0.996113	0.0676538	2.69521e-05	0.805456	0.946166	0.792925	0.995166
GO:0000379 tRNA-type intron splice site recognition and cleavage	3	1	1	1	1	1	1	1	1	1	1	1	1	1	1	1	1	1	1	0.245753	1	1	1	1	1	1	1	1	0.106654	1	1	1	1	1	1	1	1	1	1	1	0.281354	0.260251	1	0.264134	0.107664	1	1	1	1
GO:0000380 alternative mRNA splicing, via spliceosome	47	0.661263	1	0.531992	0.253043	0.597413	0.72956	1	0.371758	1	1	1	1	0.291703	0.828754	0.876481	0.823051	0.588667	1	0.0325962	9.91672e-09	0.869389	0.64123	1	1	0.0233255	1	0.433223	0.531179	8.92206e-10	0.402626	0.143081	2.47327e-08	0.192109	0.000384246	0.300174	0.0839996	0.483177	0.502231	0.858908	0.555209	0.76561	0.355897	0.154298	0.00516284	1	0.504761	1	1
GO:0000381 regulation of alternative mRNA splicing, via spliceosome	35	1	1	0.744064	0.200698	0.513717	1	1	0.311893	1	1	1	1	0.232377	0.731973	0.789184	0.720082	0.78645	1	0.00361526	1.58483e-07	0.651146	0.485457	1	1	0.0476738	1	0.299755	0.382956	4.04042e-06	0.318051	0.0950649	6.13429e-05	0.103308	0.000542105	0.420225	0.127829	0.577652	0.593381	0.774483	0.668784	0.760137	0.397135	0.220448	0.142039	1	1	1	1
GO:0000384 first spliceosomal transesterification activity	2	1	1	1	1	1	1	1	1	1	1	1	1	1	1	1	1	1	1	1	1	1	1	1	1	1	1	1	1	1	1	1	1	1	1	1	1	1	1	1	1	1	1	1	1	0.00416699	1	1	1
GO:0000386 second spliceosomal transesterification activity	3	1	1	0.329453	1	1	1	1	1	1	1	1	1	1	1	1	1	0.146988	1	1	0.0120998	1	1	1	1	1	1	1	1	0.309485	1	1	0.1218	1	1	1	1	1	1	1	1	1	0.3901	1	1	1	1	1	1
GO:0000387 spliceosomal snRNP assembly	35	1	1	0.929478	1	1	1	1	1	1	1	1	1	1	1	1	0.417372	0.649777	1	0.699769	4.63678e-05	0.993939	0.785927	1	1	1	1	0.654713	1	0.271068	1	1	0.723707	0.677996	1	0.809478	1	0.697198	0.71139	0.757147	0.990387	0.31663	0.856778	0.00160403	0.00148507	0.850607	1	0.602014	1
GO:0000389 mRNA 3'-splice site recognition	6	1	1	1	1	1	1	1	1	1	1	1	1	1	0.188806	1	1	0.182497	1	1	0.114524	1	1	1	1	1	1	1	1	0.408014	1	1	0.206652	1	1	1	1	1	1	1	1	0.471525	0.566378	0.501986	0.368371	0.249364	1	1	1
GO:0000390 spliceosomal complex disassembly	2	1	1	1	1	1	1	1	1	1	1	1	1	1	1	1	1	1	1	0.166113	1	0.23769	1	1	1	1	1	1	1	0.122185	1	1	1	1	0.107201	1	1	1	1	1	1	1	1	1	1	1	1	1	1
GO:0000393 spliceosomal conformational changes to generate catalytic conformation	5	1	1	1	1	1	1	1	1	1	1	1	1	1	1	1	1	1	1	1	0.00309676	1	1	1	1	1	1	1	1	1	1	1	1	1	1	1	1	1	1	1	1	0.0749006	1	0.400766	0.269954	0.253929	1	1	1
GO:0000394 RNA splicing, via endonucleolytic cleavage and ligation	17	1	1	0.65069	1	1	1	1	1	1	1	1	1	1	1	0.491611	1	1	1	0.192672	0.133557	0.905477	1	0.283051	1	1	1	1	0.486288	0.310649	1	1	1	1	0.632399	0.4953	1	0.644876	0.654793	0.115566	0.246403	0.211599	1	0.505722	0.0388279	1	1	1	1
GO:0000395 mRNA 5'-splice site recognition	6	1	1	1	1	1	1	1	1	1	1	1	1	1	1	1	0.225383	1	1	0.140602	0.0182296	0.618201	1	1	1	1	1	1	1	0.000406134	1	1	0.0182843	0.176293	0.00470917	1	1	1	1	1	1	1	1	1	0.0649378	1	1	1	1
GO:0000398 mRNA splicing, via spliceosome	296	0.992801	0.979899	0.109228	0.79941	0.926616	0.996977	1	0.676424	1	0.880358	0.994766	1	0.617408	0.996521	0.925805	0.997423	0.199259	0.998188	0.000554957	3.78868e-22	0.997972	0.905602	0.99596	1	0.0212845	1	0.545825	0.872499	5.47656e-27	0.838211	0.00381999	1.41023e-14	9.1184e-07	1.5551e-05	0.629199	0.804812	0.977348	0.982749	0.822662	0.978843	0.314648	0.996113	0.0676538	2.69521e-05	0.805456	0.946166	0.792925	0.995166
GO:0000400 four-way junction DNA binding	16	0.492978	1	0.404403	1	1	1	1	1	1	1	1	1	1	1	1	1	1	1	0.116288	0.112934	0.207482	1	0.248854	1	1	1	1	1	0.399218	1	1	1	0.0130039	0.320873	1	1	1	1	1	0.58558	1	0.892819	1	0.000383322	1	1	1	1
GO:0000403 Y-form DNA binding	6	1	1	1	1	1	1	1	1	1	1	1	1	1	1	1	1	1	1	0.622458	0.512644	0.252335	0.248565	1	1	1	1	1	0.197602	0.539421	1	1	0.236629	1	1	1	1	1	1	1	0.591727	1	0.66882	1	0.000104868	1	1	1	1
GO:0000404 heteroduplex DNA loop binding	3	1	1	1	1	1	1	1	1	1	1	1	1	1	1	1	1	1	1	1	0.173064	1	0.132708	1	1	1	1	1	0.104187	0.281373	1	1	0.120024	1	1	1	1	1	1	1	0.346934	1	1	1	0.121278	1	1	1	1
GO:0000405 bubble DNA binding	7	1	1	1	1	1	1	1	1	1	1	1	1	1	1	0.27903	1	1	1	0.27222	0.881842	0.0156759	1	1	1	1	1	1	1	0.171205	1	1	0.260569	0.200005	0.477692	1	1	1	1	1	1	1	1	0.602222	0.0438136	1	1	1	1
GO:0000406 double-strand/single-strand DNA junction binding	2	1	1	1	1	1	1	1	1	1	1	1	1	1	1	1	1	1	1	1	0.0702704	1	0.0905707	1	1	1	1	1	0.0707326	0.202229	1	1	0.082328	1	1	1	1	1	1	1	0.24896	1	1	1	0.0472305	1	1	1	1
GO:0000407 pre-autophagosomal structure	31	1	1	0.687776	1	1	0.572721	1	1	1	1	1	1	1	1	0.754374	1	1	1	0.930262	0.0202932	0.735348	1	0.404408	1	1	1	0.630101	1	1	1	1	0.729468	0.628573	1	0.358611	0.313196	0.822919	0.831837	1	0.98572	0.667139	0.952897	0.976532	0.999282	0.355318	0.366181	0.0769784	1
GO:0000408 EKC/KEOPS complex	4	1	1	1	1	1	0.0986748	1	1	1	1	1	1	1	1	1	1	1	1	0.23919	0.403774	1	0.00933172	0.0809075	0.0075676	0.0929636	1	0.109618	0.0090133	1	1	1	1	1	1	1	1	0.323501	0.330574	1	0.127989	1	1	0.30711	0.171256	0.0233962	1	0.406255	1
GO:0000409 regulation of transcription by galactose	1	1	1	0.207057	1	0.0635536	1	1	0.0357309	1	1	1	1	1	1	1	1	0.0899051	1	1	0.291302	1	1	1	1	1	1	1	1	1	1	1	1	1	1	1	1	1	1	1	1	1	1	1	1	1	1	1	1
GO:0000411 positive regulation of transcription by galactose	1	1	1	0.207057	1	0.0635536	1	1	0.0357309	1	1	1	1	1	1	1	1	0.0899051	1	1	0.291302	1	1	1	1	1	1	1	1	1	1	1	1	1	1	1	1	1	1	1	1	1	1	1	1	1	1	1	1
GO:0000412 histone peptidyl-prolyl isomerization	1	1	1	1	1	1	1	1	1	1	1	1	1	1	1	1	1	1	1	1	1	0.157329	1	1	1	1	1	1	1	1	1	1	1	1	1	1	1	1	1	1	1	1	1	1	1	1	1	1	1
GO:0000413 protein peptidyl-prolyl isomerization	31	1	1	0.64014	1	1	1	1	1	0.483635	1	1	1	1	0.209437	1	0.716928	1	0.677613	0.295987	0.393936	0.174126	0.737017	1	1	1	1	0.597501	0.695522	0.202719	1	0.00716774	8.44512e-05	0.0746955	0.598792	0.385917	0.63695	0.597854	0.612621	1	0.481564	0.379344	0.73585	0.0111727	0.451721	1	1	0.347934	0.146117
GO:0000414 regulation of histone H3-K36 methylation	4	1	1	0.549229	1	0.206793	1	1	1	1	1	1	1	1	0.158898	1	1	1	1	1	0.298241	1	1	1	1	1	1	0.132769	1	0.132622	1	1	1	0.116641	0.462332	0.144099	1	1	1	1	1	0.386436	1	1	0.0344771	1	1	1	1
GO:0000415 negative regulation of histone H3-K36 methylation	1	1	1	0.195327	1	1	1	1	1	1	1	1	1	1	1	1	1	1	1	1	0.291302	1	1	1	1	1	1	1	1	1	1	1	1	1	1	0.0381589	1	1	1	1	1	0.114902	1	1	1	1	1	1	1
GO:0000416 positive regulation of histone H3-K36 methylation	1	1	1	1	1	1	1	1	1	1	1	1	1	1	1	1	1	1	1	1	1	1	1	1	1	1	1	1	1	1	1	1	1	1	1	1	1	1	1	1	1	1	1	1	0.217857	1	1	1	1
GO:0000421 autophagosome membrane	27	0.691715	0.410435	0.22836	1	0.348423	0.16989	1	0.191047	0.782251	0.291631	1	1	1	0.589965	0.297327	1	0.251637	0.601735	0.851182	0.0530293	0.91514	1	0.385528	1	1	1	1	1	1	1	1	1	1	0.867072	1	1	0.486421	0.501472	1	0.980029	0.96079	0.335634	1	0.576505	0.133017	1	0.132056	0.365328
GO:0000422 autophagy of mitochondrion	86	0.750034	1	0.941131	1	1	0.9037	1	1	0.955563	1	1	0.438618	1	0.942144	0.874251	1	0.971733	1	0.999635	0.0238449	0.925655	0.979102	0.789608	1	0.588079	1	0.750577	0.840984	0.991914	1	1	0.968336	0.287491	0.975966	0.281464	1	0.218436	0.23922	0.969454	0.996419	0.0593562	0.678098	0.951733	0.984104	0.111412	0.37513	0.00460101	1
GO:0000423 mitophagy	19	0.631034	1	0.905648	1	1	0.407311	1	1	1	1	1	0.119923	1	1	1	1	1	1	0.928708	0.135962	0.809707	1	1	1	1	1	0.458659	0.509318	1	1	1	1	1	0.537501	0.192044	1	0.297139	0.309069	0.553166	0.936212	0.050838	0.814572	1	0.986428	0.548854	1	0.0203408	1
GO:0000428 DNA-directed RNA polymerase complex	126	0.803699	1	0.672927	0.538994	0.454142	0.850805	1	0.399572	0.9992	1	0.877417	0.206816	1	0.777408	0.768545	0.859485	0.993957	1	0.417149	0.000156263	0.96579	0.64905	0.900473	1	0.946842	1	0.547017	0.705951	0.0469561	0.745366	1	0.870971	0.982782	0.79592	0.61123	0.827908	0.872919	0.887714	0.993797	0.999011	0.957162	0.895688	0.157005	0.374116	0.413397	0.571864	0.0666168	0.890143
GO:0000429 carbon catabolite regulation of transcription from RNA polymerase II promoter	4	1	1	0.273322	1	0.0784137	1	1	0.04682	1	1	1	1	1	1	1	1	0.12422	1	1	0.0895659	1	1	1	1	1	1	1	1	1	1	1	1	1	1	1	1	1	1	0.139293	0.318638	0.341131	1	1	0.495004	1	0.0609402	1	1
GO:0000430 regulation of transcription from RNA polymerase II promoter by glucose	3	1	1	1	1	1	1	1	1	1	1	1	1	1	1	1	1	1	1	1	0.234818	1	1	1	1	1	1	1	1	1	1	1	1	1	1	1	1	1	1	0.0955705	0.189179	0.254173	1	1	0.353582	1	0.0491101	1	1
GO:0000431 regulation of transcription from RNA polymerase II promoter by galactose	1	1	1	0.207057	1	0.0635536	1	1	0.0357309	1	1	1	1	1	1	1	1	0.0899051	1	1	0.291302	1	1	1	1	1	1	1	1	1	1	1	1	1	1	1	1	1	1	1	1	1	1	1	1	1	1	1	1
GO:0000432 positive regulation of transcription from RNA polymerase II promoter by glucose	3	1	1	1	1	1	1	1	1	1	1	1	1	1	1	1	1	1	1	1	0.234818	1	1	1	1	1	1	1	1	1	1	1	1	1	1	1	1	1	1	0.0955705	0.189179	0.254173	1	1	0.353582	1	0.0491101	1	1
GO:0000433 negative regulation of transcription from RNA polymerase II promoter by glucose	1	1	1	1	1	1	1	1	1	1	1	1	1	1	1	1	1	1	1	1	1	1	1	1	1	1	1	1	1	1	1	1	1	1	1	1	1	1	1	1	1	1	1	1	1	1	0.0159533	1	1
GO:0000435 positive regulation of transcription from RNA polymerase II promoter by galactose	1	1	1	0.207057	1	0.0635536	1	1	0.0357309	1	1	1	1	1	1	1	1	0.0899051	1	1	0.291302	1	1	1	1	1	1	1	1	1	1	1	1	1	1	1	1	1	1	1	1	1	1	1	1	1	1	1	1
GO:0000436 carbon catabolite activation of transcription from RNA polymerase II promoter	4	1	1	0.273322	1	0.0784137	1	1	0.04682	1	1	1	1	1	1	1	1	0.12422	1	1	0.0895659	1	1	1	1	1	1	1	1	1	1	1	1	1	1	1	1	1	1	0.139293	0.318638	0.341131	1	1	0.495004	1	0.0609402	1	1
GO:0000437 carbon catabolite repression of transcription from RNA polymerase II promoter	1	1	1	1	1	1	1	1	1	1	1	1	1	1	1	1	1	1	1	1	1	1	1	1	1	1	1	1	1	1	1	1	1	1	1	1	1	1	1	1	1	1	1	1	1	1	0.0159533	1	1
GO:0000438 core TFIIH complex portion of holo TFIIH complex	3	1	1	1	1	1	1	1	1	1	1	1	1	1	1	1	1	1	1	1	0.338005	1	1	1	1	1	1	1	1	1	1	1	1	1	1	1	1	1	1	1	1	1	1	0.246331	0.100729	1	1	1	1
GO:0000439 core TFIIH complex	8	1	1	1	1	1	1	1	1	1	1	1	1	1	1	1	1	1	1	1	0.809217	1	1	1	1	1	1	1	1	0.494771	1	1	1	1	0.443706	1	1	1	1	0.253183	1	0.565101	1	0.197632	0.216327	1	1	1	1
GO:0000444 MIS12/MIND type complex	4	1	1	1	0.0351963	1	0.106051	1	1	0.212535	1	1	1	1	1	1	1	1	1	0.0001122	0.0228324	0.00902671	1	1	1	1	0.0306008	1	1	1	1	1	1	1	0.38276	1	1	1	1	1	1	1	1	1	0.599886	1	1	1	1
GO:0000445 THO complex part of transcription export complex	6	1	1	0.347702	1	1	1	1	1	1	1	1	1	1	1	1	1	1	1	0.0934716	0.00807563	1	1	1	1	1	1	1	1	0.0647979	1	1	0.0168039	0.176638	0.0493394	1	1	1	1	1	0.135232	1	1	1	0.739167	0.294745	1	1	1
GO:0000447 endonucleolytic cleavage in ITS1 to separate SSU-rRNA from 5.8S rRNA and LSU-rRNA from tricistronic rRNA transcript (SSU-rRNA, 5.8S rRNA, LSU-rRNA)	9	1	1	1	1	1	1	1	1	1	1	1	1	1	1	1	1	1	1	1	1	0.715652	1	1	1	1	1	1	1	0.538569	1	1	1	1	1	1	1	1	1	1	0.661204	1	1	0.610221	0.569891	1	1	0.209748	1
GO:0000448 cleavage in ITS2 between 5.8S rRNA and LSU-rRNA of tricistronic rRNA transcript (SSU-rRNA, 5.8S rRNA, LSU-rRNA)	2	1	1	1	1	1	1	1	1	1	1	1	1	1	1	1	1	1	1	1	1	1	1	1	1	1	1	1	1	1	1	1	1	1	1	1	1	1	1	1	1	1	0.202195	0.0138575	0.381505	1	1	0.100244	1
GO:0000451 rRNA 2'-O-methylation	1	1	1	1	1	1	0.0257747	1	1	1	1	1	1	1	1	1	1	1	1	1	1	1	0.0419089	0.0190101	1	1	1	1	1	1	1	1	1	1	1	1	1	1	1	1	1	1	0.369336	1	1	1	1	1	1
GO:0000453 enzyme-directed rRNA 2'-O-methylation	1	1	1	1	1	1	0.0257747	1	1	1	1	1	1	1	1	1	1	1	1	1	1	1	0.0419089	0.0190101	1	1	1	1	1	1	1	1	1	1	1	1	1	1	1	1	1	1	0.191001	1	1	1	1	1	1
GO:0000454 snoRNA guided rRNA pseudouridine synthesis	3	1	1	1	1	1	1	1	1	1	1	1	1	1	1	1	1	1	1	1	1	1	1	1	1	1	1	1	1	1	1	1	1	1	1	1	1	1	1	1	1	1	0.256126	0.218334	0.0894722	0.203198	1	0.383854	1
GO:0000455 enzyme-directed rRNA pseudouridine synthesis	2	1	1	1	1	1	1	1	1	1	1	1	1	1	1	1	1	1	1	1	1	1	1	1	1	1	1	1	1	1	1	1	1	1	1	1	1	1	1	1	1	0.17805	1	1	0.361143	1	1	1	1
GO:0000459 exonucleolytic trimming involved in rRNA processing	5	1	1	1	1	1	1	1	1	1	1	1	1	1	1	1	1	1	1	1	0.443599	1	1	1	1	1	1	1	1	1	1	1	1	1	1	1	1	1	1	1	0.405087	1	1	1	0.0518272	1	1	1	1
GO:0000460 maturation of 5.8S rRNA	32	1	1	0.930215	1	1	1	1	1	1	1	1	1	1	1	1	0.728935	1	1	0.606674	0.329461	0.988768	1	1	1	1	1	1	0.71615	0.75265	1	1	0.32816	0.270174	1	0.729624	0.642281	1	1	1	0.483884	0.956892	0.755655	0.216781	0.0949385	1	1	0.171823	0.481683
GO:0000461 endonucleolytic cleavage to generate mature 3'-end of SSU-rRNA from (SSU-rRNA, 5.8S rRNA, LSU-rRNA)	2	1	1	1	1	1	1	1	1	1	1	1	1	1	1	1	1	1	1	1	1	1	1	1	1	1	1	1	1	1	1	1	1	1	1	1	1	1	1	1	1	1	1	1	1	1	1	0.315744	1
GO:0000462 maturation of SSU-rRNA from tricistronic rRNA transcript (SSU-rRNA, 5.8S rRNA, LSU-rRNA)	35	1	1	1	1	1	0.607107	1	1	1	1	1	1	1	1	1	1	1	1	0.851534	0.87227	0.950688	0.780314	1	1	1	1	0.656325	1	0.306367	1	1	0.363033	0.677577	1	0.442847	0.687119	0.65655	0.671219	1	0.925336	1	0.989885	0.0537339	0.0356823	0.583709	1	0.11587	1
GO:0000463 maturation of LSU-rRNA from tricistronic rRNA transcript (SSU-rRNA, 5.8S rRNA, LSU-rRNA)	9	1	1	1	1	1	1	1	1	1	1	1	1	1	1	1	0.315034	1	1	0.543427	0.0365437	1	1	1	1	0.1935	1	1	1	1	1	1	0.272324	0.253166	1	1	1	1	1	1	0.608292	1	0.238844	0.000698732	0.0819458	0.422849	1	0.0663405	1
GO:0000466 maturation of 5.8S rRNA from tricistronic rRNA transcript (SSU-rRNA, 5.8S rRNA, LSU-rRNA)	20	1	1	1	1	1	1	1	1	1	1	1	1	1	1	1	0.562727	1	1	0.868395	0.478816	0.941349	1	1	1	1	1	1	1	0.821262	1	1	0.526646	1	1	1	1	1	1	1	0.372981	1	0.692559	0.0442887	0.0345145	1	1	0.277308	1
GO:0000467 exonucleolytic trimming to generate mature 3'-end of 5.8S rRNA from tricistronic rRNA transcript (SSU-rRNA, 5.8S rRNA, LSU-rRNA)	5	1	1	1	1	1	1	1	1	1	1	1	1	1	1	1	1	1	1	1	0.443599	1	1	1	1	1	1	1	1	1	1	1	1	1	1	1	1	1	1	1	0.405087	1	1	1	0.0518272	1	1	1	1
GO:0000469 cleavage involved in rRNA processing	24	1	1	1	1	1	1	1	1	1	1	1	1	1	1	1	1	1	1	0.679119	0.813314	0.965094	1	1	1	1	1	1	1	0.32045	1	1	0.592166	1	1	1	1	1	1	1	0.758202	1	0.792695	0.0859058	0.0931307	0.739486	1	0.183598	1
GO:0000470 maturation of LSU-rRNA	21	1	1	1	1	1	1	1	1	1	1	1	1	1	1	1	0.573645	1	1	0.577009	0.0469184	1	1	1	1	0.392221	1	1	0.572227	1	1	1	0.535198	0.493131	1	0.606728	0.513087	1	1	1	0.928809	1	0.511763	0.0133035	0.0419698	0.333578	1	0.0157508	1
GO:0000472 endonucleolytic cleavage to generate mature 5'-end of SSU-rRNA from (SSU-rRNA, 5.8S rRNA, LSU-rRNA)	3	1	1	1	1	1	1	1	1	1	1	1	1	1	1	1	1	1	1	1	1	1	1	1	1	1	1	1	1	0.33639	1	1	1	1	1	1	1	1	1	1	1	1	1	0.307796	0.512985	1	1	1	1
GO:0000478 endonucleolytic cleavage involved in rRNA processing	15	1	1	1	1	1	1	1	1	1	1	1	1	1	1	1	1	1	1	0.834947	0.846049	0.89882	1	1	1	1	1	1	1	0.186494	1	1	0.455825	1	1	1	1	1	1	1	0.843207	1	0.876049	0.0175	0.379434	1	1	0.0983716	1
GO:0000479 endonucleolytic cleavage of tricistronic rRNA transcript (SSU-rRNA, 5.8S rRNA, LSU-rRNA)	14	1	1	1	1	1	1	1	1	1	1	1	1	1	1	1	1	1	1	0.815223	0.96106	0.881392	1	1	1	1	1	1	1	0.168539	1	1	0.435721	1	1	1	1	1	1	1	0.824001	1	0.861068	0.0129569	0.326718	1	1	0.0828845	1
GO:0000480 endonucleolytic cleavage in 5'-ETS of tricistronic rRNA transcript (SSU-rRNA, 5.8S rRNA, LSU-rRNA)	6	1	1	1	1	1	1	1	1	1	1	1	1	1	1	1	1	1	1	1	1	1	1	1	1	1	1	1	1	0.477368	1	1	1	1	1	1	1	1	1	1	0.547069	1	1	0.509318	0.760375	1	1	1	1
GO:0000481 maturation of 5S rRNA	1	1	1	1	1	1	1	1	1	1	1	1	1	1	1	1	1	1	1	1	1	0.163779	1	1	1	1	1	1	1	0.0991089	1	1	1	1	1	0.0406775	1	0.0528844	0.0544711	1	1	1	0.151497	1	0.217664	1	1	1	1
GO:0000491 small nucleolar ribonucleoprotein complex assembly	8	1	1	1	1	1	1	1	1	1	1	1	1	1	1	1	1	1	1	1	0.400132	1	1	1	1	1	1	1	1	1	1	1	0.250826	1	1	1	1	1	1	1	1	1	1	1	0.500522	0.366944	1	0.553332	1
GO:0000492 box C/D snoRNP assembly	6	1	1	1	1	1	1	1	1	1	1	1	1	1	1	1	1	1	1	1	0.660329	1	1	1	1	1	1	1	1	1	1	1	0.195605	1	1	1	1	1	1	1	1	1	1	1	0.737547	0.29243	1	0.465352	1
GO:0000493 box H/ACA snoRNP assembly	2	1	1	1	1	1	1	1	1	1	1	1	1	1	1	1	1	1	1	1	0.325458	1	1	1	1	1	1	1	1	1	1	1	1	1	1	1	1	1	1	1	1	1	1	1	0.369187	1	1	1	1
GO:0000494 box C/D snoRNA 3'-end processing	2	1	1	1	1	1	1	1	1	1	1	0.0409434	1	1	1	1	1	1	1	1	1	1	1	1	1	1	1	1	1	0.0893639	1	1	1	1	0.080365	1	1	1	1	1	1	0.157184	1	1	0.185071	1	1	1	1
GO:0000495 box H/ACA snoRNA 3'-end processing	1	1	1	1	1	1	1	1	1	1	1	1	1	1	1	1	1	1	1	0.113055	0.202789	1	1	1	1	1	1	1	1	1	1	1	1	1	1	1	1	1	1	1	1	1	0.111043	0.105783	0.211038	1	1	1	1
GO:0000502 proteasome complex	64	0.152696	0.715769	0.0516855	1	1	1	1	1	1	1	0.695692	1	1	0.803688	1	0.928509	1	1	0.970279	0.000742233	0.999684	0.125094	0.359189	1	0.784869	0.40519	0.275381	0.925375	0.990231	1	1	1	1	1	1	0.865508	0.982204	0.984114	0.905219	0.924025	0.724569	0.995994	0.844863	0.700857	0.901088	1	0.97469	0.193329
GO:0000506 glycosylphosphatidylinositol-N-acetylglucosaminyltransferase (GPI-GnT) complex	8	1	1	1	1	1	1	1	1	1	1	1	1	1	1	1	1	1	1	1	0.725718	1	0.288748	1	1	1	1	0.210324	1	1	1	1	1	1	1	1	1	1	1	1	1	0.0982161	1	1	0.0549815	0.00956046	0.124416	0.206806	1
GO:0000578 embryonic axis specification	32	0.790283	1	0.454871	1	0.554763	1	0.170958	0.362981	1	1	1	1	1	0.622659	0.699366	0.634905	0.389813	0.605381	0.50645	0.924954	0.0644145	0.0595452	1	1	0.0382137	0.203789	0.25485	0.720018	0.866711	1	1	1	0.278616	0.946425	0.0485751	0.20271	0.661452	0.296526	0.00972525	0.00838658	0.683554	0.60645	0.863784	0.238845	0.438958	1	0.657336	1
GO:0000700 mismatch base pair DNA N-glycosylase activity	4	1	1	1	1	1	1	1	1	1	1	1	1	1	1	1	1	1	1	0.3257	0.526683	0.0899304	1	1	1	1	1	1	1	1	1	1	1	1	1	1	1	1	1	1	0.366202	0.331035	1	1	0.486245	1	1	1	1
GO:0000701 purine-specific mismatch base pair DNA N-glycosylase activity	2	1	1	1	1	1	1	1	1	1	1	1	1	1	1	1	1	1	1	1	1	0.214255	1	1	1	1	1	1	1	1	1	1	1	1	1	1	1	1	1	1	0.187987	0.169318	1	1	0.349961	1	1	1	1
GO:0000702 oxidized base lesion DNA N-glycosylase activity	3	1	1	1	1	1	1	1	1	1	1	1	1	1	1	1	1	1	1	1	0.298163	1	1	1	1	1	1	1	1	1	1	1	1	1	1	1	1	1	1	1	1	1	1	1	0.47291	0.187213	0.0505067	0.332273	1
GO:0000703 oxidized pyrimidine nucleobase lesion DNA N-glycosylase activity	2	1	1	1	1	1	1	1	1	1	1	1	1	1	1	1	1	1	1	1	1	1	1	1	1	1	1	1	1	1	1	1	1	1	1	1	1	1	1	1	1	1	1	1	0.340956	0.135147	0.0343578	0.255876	1
GO:0000706 meiotic DNA double-strand break processing	4	1	1	1	1	0.0456967	1	1	1	1	1	1	1	1	1	1	0.107304	1	1	0.397031	0.620487	0.405133	1	1	1	1	1	1	1	0.292948	1	1	0.143388	1	0.0269822	1	1	1	1	1	1	0.34663	1	1	1	1	1	1	1
GO:0000707 meiotic DNA recombinase assembly	6	1	1	1	1	1	1	1	1	1	1	1	1	1	1	1	1	1	1	0.129939	0.332242	0.608522	1	0.108993	1	1	1	1	1	1	1	1	1	1	1	1	1	1	1	1	1	1	1	1	0.108984	1	1	1	1
GO:0000710 meiotic mismatch repair	2	1	1	0.220938	1	1	1	1	1	1	1	1	1	1	1	1	1	1	1	1	1	1	1	1	1	1	1	1	1	1	1	1	1	1	1	1	1	1	1	1	1	1	1	1	1	0.0676912	1	0.0744492	1
GO:0000711 meiotic DNA repair synthesis	3	1	1	1	1	1	1	1	1	1	1	1	1	1	1	0.0662472	1	1	1	1	1	1	1	1	1	1	1	1	1	1	1	1	1	1	1	1	1	1	1	1	1	1	1	1	1	1	1	1	1
GO:0000712 resolution of meiotic recombination intermediates	12	1	1	0.413327	1	1	1	1	1	1	1	1	1	1	1	1	1	0.424743	0.311642	0.513561	0.359662	0.568581	0.114432	1	1	0.238618	1	0.0535728	1	0.132687	1	1	0.399276	1	0.0895266	0.415265	1	0.518804	0.52914	0.100692	0.850071	0.0501229	0.885889	0.361929	0.711795	1	1	1	1
GO:0000715 nucleotide-excision repair, DNA damage recognition	20	1	1	1	1	1	0.411974	1	1	0.66746	1	1	1	0.127406	1	1	1	1	1	1	0.015848	1	1	1	1	0.378381	1	1	0.544453	0.182605	1	1	0.515495	0.47682	1	1	1	0.413908	0.172051	1	0.935949	0.376629	0.785187	0.615986	0.800021	0.670928	1	0.108669	1
GO:0000717 nucleotide-excision repair, DNA duplex unwinding	19	1	1	1	1	1	0.399206	1	1	0.654631	1	1	1	0.125781	1	1	1	1	1	0.8835	0.307922	0.938508	1	1	1	1	1	1	1	0.0714133	1	1	1	0.458141	0.75462	1	1	0.378474	0.147464	0.565824	1	0.647011	1	0.325723	0.779002	1	1	0.475761	1
GO:0000718 nucleotide-excision repair, DNA damage removal	1	1	1	1	1	1	1	1	1	1	1	1	1	1	1	1	1	1	1	1	1	1	1	1	1	1	1	1	1	1	1	1	1	1	1	1	1	1	1	1	1	0.0904658	1	1	1	1	1	0.112894	1
GO:0000720 pyrimidine dimer repair by nucleotide-excision repair	3	1	1	1	1	1	1	1	1	1	1	1	1	1	1	1	1	1	1	0.306142	1	1	1	1	1	1	1	1	1	0.225035	1	1	0.107798	1	1	1	1	1	1	1	1	1	1	0.0329567	0.502633	0.136591	1	0.207543	1
GO:0000722 telomere maintenance via recombination	13	1	1	0.852432	1	1	1	1	1	1	1	1	1	1	1	1	1	0.538292	1	0.217059	0.342362	0.111928	1	1	1	1	1	1	1	0.0187261	1	1	0.109442	0.336967	0.781711	0.408781	1	0.508169	0.518759	1	0.845894	1	0.889727	1	0.11748	0.424051	1	0.564412	1
GO:0000723 telomere maintenance	137	0.77873	0.738263	0.60084	0.600821	1	0.976735	1	1	0.996548	1	0.651635	1	0.645512	0.486891	0.688319	0.993456	0.933494	0.947062	0.000217301	1.34504e-05	0.130853	0.985388	0.912439	1	0.956185	1	0.987561	0.99463	0.00332704	0.776853	1	0.475771	0.0278576	0.309842	0.837569	0.962354	0.91388	0.925335	1	0.994038	0.811849	0.89666	0.0307796	3.35668e-08	0.04978	0.874745	0.0210439	1
GO:0000724 double-strand break repair via homologous recombination	103	0.548174	0.584213	0.996339	1	0.892485	1	1	1	1	1	0.814352	1	0.536433	0.888844	0.989407	0.881473	0.802064	1	5.45227e-07	0.000150797	0.18872	0.952691	0.100048	1	0.08443	1	0.963927	0.738453	0.0152131	0.675156	1	0.406511	0.10596	0.176775	0.414907	0.710158	0.69413	0.717455	1	0.983429	0.988313	0.619673	0.647902	2.96846e-05	0.281576	0.782223	0.0909766	0.772861
GO:0000725 recombinational repair	104	0.555023	0.589657	0.996544	1	0.893242	1	1	1	1	1	0.817958	1	0.539721	0.892175	0.989881	0.88543	0.805249	1	6.89116e-07	0.000190499	0.201317	0.954467	0.102879	1	0.0872139	1	0.965025	0.744244	0.0163402	0.678771	1	0.413994	0.109686	0.183412	0.253756	0.502336	0.534234	0.561905	1	0.984615	0.989138	0.631977	0.660766	1.53142e-05	0.289595	0.785567	0.0956245	0.776121
GO:0000726 non-recombinational repair	61	0.58432	0.689248	0.828346	1	1	1	1	1	1	1	1	1	1	0.883616	1	1	1	1	0.122505	0.00436507	0.825796	1	0.65581	1	0.744359	1	0.860456	1	0.125095	0.487937	1	0.463802	0.0026122	0.826071	0.789262	0.70134	0.916978	0.924574	0.939048	0.794226	0.870909	0.770699	0.965162	0.133515	0.277198	0.0610351	0.0223911	0.590041
GO:0000727 double-strand break repair via break-induced replication	5	1	1	1	1	1	1	1	1	1	1	1	1	1	1	1	1	1	1	0.423614	0.650561	0.52733	1	1	1	0.111874	1	1	1	0.314688	1	1	0.166966	0.149411	0.273866	1	1	1	1	1	1	0.401561	0.469958	1	0.274727	0.233469	1	0.351671	0.0887256
GO:0000729 DNA double-strand break processing	23	1	1	0.931503	1	0.394201	1	1	1	1	1	1	1	1	1	1	0.551323	1	1	0.0701136	0.154329	0.692861	1	1	1	1	1	1	1	0.0268594	1	1	0.619581	0.161996	0.329937	1	1	1	1	1	0.160393	0.929459	0.851092	0.927765	0.285141	1	1	0.358556	1
GO:0000730 DNA recombinase assembly	10	1	1	1	1	1	1	1	1	1	1	1	1	1	1	1	1	1	1	0.294995	0.307021	0.441125	1	0.17224	1	1	1	1	1	0.518871	1	1	1	1	1	1	1	1	1	1	1	1	0.695968	1	0.348568	1	1	0.552755	1
GO:0000731 DNA synthesis involved in DNA repair	68	0.406756	1	0.942599	1	1	0.839821	1	1	1	1	0.0845774	1	1	0.377842	0.524046	0.183888	0.94024	0.891685	0.000305148	0.536417	0.0297706	1	0.686356	1	1	1	0.88159	0.915601	0.371454	1	1	0.934341	0.353236	0.336217	0.952122	0.929525	1	0.98724	0.946664	0.898847	0.984515	0.998576	0.574486	0.0149731	0.0816772	1	0.308446	1
GO:0000732 strand displacement	26	0.760608	1	1	1	1	1	1	1	1	1	0.314869	1	1	1	0.663748	0.193553	1	1	0.00132481	0.455821	0.00102337	1	0.350758	1	1	1	1	1	0.347772	1	1	1	0.562643	0.466415	1	1	1	1	1	0.974647	1	0.923557	0.830651	0.00028256	1	1	1	1
GO:0000733 DNA strand renaturation	9	0.348178	1	0.221387	1	1	1	1	1	1	1	1	1	1	1	0.335151	1	1	0.269468	0.340597	0.370662	0.0379083	0.341644	1	1	0.188017	1	0.245967	1	0.199322	1	1	0.0468064	0.250899	0.510205	1	1	1	1	1	1	1	1	0.624896	0.0689414	1	1	1	1
GO:0000737 DNA catabolic process, endonucleolytic	22	1	1	1	1	0.351187	1	1	1	1	1	1	1	1	1	1	0.519919	1	1	0.192376	0.0440003	0.519653	1	1	1	0.400157	1	1	1	0.332288	1	1	1	0.00457724	0.025983	0.194856	0.150027	0.103152	0.109799	1	0.915972	0.702618	0.27175	0.300601	0.184975	1	1	0.837226	1
GO:0000738 DNA catabolic process, exonucleolytic	2	1	1	0.126153	1	1	1	1	1	1	1	1	1	1	1	1	1	1	1	1	0.306368	1	1	1	1	1	1	1	1	0.00491957	1	1	1	1	1	1	1	1	1	1	1	1	1	1	1	1	1	1	1
GO:0000741 karyogamy	1	1	1	1	1	1	1	1	1	1	1	1	1	1	1	1	1	1	1	0.0705685	0.129278	1	1	1	1	1	1	1	1	1	1	1	1	1	0.0471063	1	1	1	1	1	1	1	1	1	0.196935	1	1	1	1
GO:0000768 syncytium formation by plasma membrane fusion	37	0.862583	0.464497	0.991217	1	0.684465	0.649254	0.202033	0.470506	0.885482	1	0.464645	1	1	0.333897	0.176545	0.679268	0.554766	0.28282	0.888316	0.997046	0.30364	0.59435	0.433662	1	1	1	0.101434	0.429363	0.954486	1	0.179211	1	1	0.295213	0.468836	1	0.140217	0.151081	0.874215	0.912344	0.636065	0.112157	0.343359	0.998574	1	1	0.910832	1
GO:0000773 phosphatidyl-N-methylethanolamine N-methyltransferase activity	1	1	1	1	1	1	1	1	1	1	1	1	1	1	1	1	1	1	1	1	1	1	1	1	1	1	1	0.0277895	1	1	1	1	1	1	1	1	1	0.0695445	0.0713708	1	1	1	1	1	1	1	1	0.157261	1
GO:0000774 adenyl-nucleotide exchange factor activity	9	1	1	1	1	1	1	1	1	1	1	1	1	1	0.259613	1	0.295747	1	1	0.6555	0.574098	1	1	1	1	1	1	1	1	1	1	1	1	1	1	1	1	0.418272	0.427393	1	0.289406	1	0.718057	0.251902	0.280013	0.361185	1	0.148684	1
GO:0000775 chromosome, centromeric region	180	0.356751	0.855085	0.0723335	0.697699	0.985593	0.352873	1	1	0.974267	0.890977	1	1	1	0.0811299	0.940042	0.441002	0.116483	0.53441	1.80376e-20	5.71771e-22	2.73023e-05	0.960899	0.814865	1	0.914051	0.757486	0.319508	0.649611	0.044667	0.57213	1	0.422347	0.815157	2.81533e-06	0.880528	0.494569	0.951593	0.959682	0.745181	0.941279	0.889857	0.954183	0.644108	2.24174e-12	0.817279	1	0.915028	0.50605
GO:0000776 kinetochore	126	0.355229	0.913034	0.210023	0.551762	0.935515	0.123666	1	1	0.925902	0.789236	1	1	1	0.136	0.899731	0.492866	0.883995	0.802326	3.03939e-13	2.7497e-17	0.000422753	0.921787	0.894688	1	0.784689	0.631695	0.356429	0.506143	0.179981	0.747096	1	0.386262	0.910608	0.000806795	0.613883	0.469758	0.939447	0.947518	0.385566	0.740651	0.478264	0.988094	0.581829	9.79427e-09	0.836824	1	0.881241	0.864416
GO:0000777 condensed chromosome kinetochore	96	0.591391	0.845692	0.172516	0.430409	1	0.253868	1	1	0.905166	0.694254	1	1	1	0.20944	0.759305	0.49323	1	0.841965	6.86058e-13	6.2786e-14	0.000138975	0.800445	0.825823	1	0.650229	0.534164	0.571068	0.288024	0.386885	0.650677	1	0.724029	0.811448	0.00122483	0.782094	0.966386	0.93126	0.938986	0.732794	0.923367	0.818394	0.981644	0.393726	1.38556e-08	0.67968	1	0.719725	0.797759
GO:0000778 condensed nuclear chromosome kinetochore	11	1	0.195269	1	0.0467644	1	0.253425	1	1	0.454854	1	1	1	1	1	1	0.348766	1	0.328551	7.89687e-08	0.000179779	0.0135891	0.389715	0.18268	1	0.229682	0.0845186	1	0.337637	0.180533	0.115021	1	1	0.299577	0.000294117	1	1	1	1	1	1	1	1	1	0.0384639	1	1	1	1
GO:0000779 condensed chromosome, centromeric region	106	0.48549	0.87016	0.120609	0.469356	1	0.314209	1	1	0.934697	0.729882	1	1	1	0.266315	0.811144	0.350562	1	0.696016	7.30425e-15	1.79614e-16	0.000124179	0.847064	0.850813	1	0.696957	0.56608	0.633854	0.354002	0.180989	0.683042	1	0.588724	0.64874	2.36733e-05	0.846227	0.978947	0.894006	0.905706	0.804824	0.936593	0.904035	0.968826	0.526321	3.72009e-09	0.575353	1	0.676075	0.830013
GO:0000780 condensed nuclear chromosome, centromeric region	17	0.494546	0.267447	0.766018	0.0879903	1	0.366822	1	1	0.594486	1	1	1	1	1	1	0.456821	1	0.105431	1.3024e-07	6.27944e-06	0.0198438	0.513619	0.251099	1	0.311473	0.119513	1	0.45217	0.156035	0.160666	1	0.462429	0.402337	8.13679e-05	1	1	1	1	1	0.717405	1	0.935743	1	0.0224067	0.585435	1	0.754629	1
GO:0000781 chromosome, telomeric region	136	0.600404	0.732234	0.312514	0.583916	0.95375	0.9739	1	1	0.995707	0.804369	0.89354	0.588165	0.628418	0.66421	0.918582	0.993219	0.666626	1	0.00019854	4.0778e-06	0.0438121	0.942384	1	1	0.572722	1	0.985316	0.994432	0.00217429	0.770261	1	0.0181342	0.0568812	0.168606	0.825864	0.727482	0.903481	0.915868	0.996771	0.289571	0.820545	0.827631	0.248909	1.12384e-07	0.180694	0.604389	0.332471	1
GO:0000782 telomere cap complex	10	0.317952	0.179167	0.529395	0.0440674	1	1	1	1	1	1	1	1	0.0673609	1	1	1	1	1	0.704731	0.344013	0.454614	0.36537	1	1	1	1	1	1	0.17126	1	1	1	0.276044	0.489379	0.397227	1	0.0294215	0.0315057	1	0.773391	0.383532	1	1	0.287554	0.389517	0.144892	0.149754	1
GO:0000783 nuclear telomere cap complex	10	0.317952	0.179167	0.529395	0.0440674	1	1	1	1	1	1	1	1	0.0673609	1	1	1	1	1	0.704731	0.344013	0.454614	0.36537	1	1	1	1	1	1	0.17126	1	1	1	0.276044	0.489379	0.397227	1	0.0294215	0.0315057	1	0.773391	0.383532	1	1	0.287554	0.389517	0.144892	0.149754	1
GO:0000784 nuclear chromosome, telomeric region	103	0.694966	0.589033	0.333245	0.475988	1	1	1	1	1	1	0.820223	0.488778	0.530328	0.681491	0.930835	0.98047	0.603471	1	0.00874747	1.5354e-05	0.421208	0.838086	1	1	0.65463	1	0.957535	0.980856	0.0124673	0.678369	1	0.047381	0.091993	0.232026	0.816342	0.889616	0.863723	0.877754	0.987016	0.0677422	0.889266	0.50355	0.07518	7.8636e-07	0.105161	0.790943	0.586613	1
GO:0000785 chromatin	422	0.515596	0.811137	0.0174941	0.771561	0.00867759	0.987876	0.924847	0.00740578	0.996179	0.567649	0.991266	0.28107	0.955211	0.504539	0.640914	0.959106	0.0127187	0.983772	1.97136e-15	5.69143e-16	0.0373764	0.784721	0.608737	1	0.0476736	1	0.0208652	0.722375	4.11805e-08	0.471116	0.977967	0.0301411	0.000639039	0.00866016	0.81981	0.1717	0.806201	0.782177	0.300601	0.620663	0.217967	0.00733228	0.425016	2.971e-09	0.568989	0.4335	0.749519	0.991594
GO:0000786 nucleosome	44	0.671741	1	0.112432	0.170608	0.0403022	0.245811	1	0.0100417	0.260065	0.357993	1	1	1	0.561746	1	0.817199	0.590207	1	0.298543	0.112991	0.794448	1	0.640589	1	0.0371283	1	0.277724	0.858631	0.516456	0.0876971	1	0.737495	0.00325997	0.00684072	0.584096	0.739769	0.34202	0.360603	0.318843	0.103777	0.862762	5.72128e-07	0.392796	0.131465	0.58804	1	0.617782	1
GO:0000788 nuclear nucleosome	13	1	1	0.438466	1	1	1	1	1	1	1	1	1	1	0.193953	1	0.411458	1	1	0.591632	0.797491	0.307639	1	1	1	0.0181525	1	0.255055	1	0.583694	0.143643	1	0.286487	0.253686	0.425334	1	1	1	1	0.125487	0.173956	0.784529	0.00685585	0.585319	0.246685	0.222558	1	0.599356	1
GO:0000789 cytoplasmic chromatin	1	1	1	1	1	1	1	1	1	1	1	1	1	1	1	1	1	1	1	1	1	1	1	1	1	1	1	1	1	1	1	1	1	1	1	1	1	1	1	1	0.0956987	1	1	1	1	1	1	1	1
GO:0000790 nuclear chromatin	283	0.251144	0.621186	0.267187	0.849359	0.0299652	0.995735	0.820578	0.0283795	0.999506	0.853187	0.989697	0.539928	0.872429	0.686717	0.710456	0.863881	0.0864315	0.893838	2.11063e-09	7.90887e-10	0.0205775	0.503981	0.547866	1	0.101572	1	0.0152067	0.740308	8.76789e-05	0.187132	0.870973	0.0575343	0.00130807	0.032215	0.888327	0.0740491	0.789088	0.820334	0.124233	0.355441	0.0907856	0.00143388	0.133509	1.53691e-05	0.326712	0.244889	0.717349	1
GO:0000791 euchromatin	31	0.363145	0.100973	0.763413	1	1	0.55455	1	1	0.815916	1	1	1	0.188398	1	0.710446	1	1	1	0.000277062	0.0318094	0.196785	0.394469	1	1	1	1	1	1	0.126224	0.0370694	1	0.687026	0.631701	0.65878	0.691139	0.615043	0.492065	0.506889	0.698181	0.683088	0.836688	0.0306943	0.140273	0.0713424	0.457191	1	0.448263	1
GO:0000792 heterochromatin	69	0.65712	0.381273	0.469268	1	1	0.844828	1	1	0.901028	0.567684	1	1	1	0.00853743	0.939907	0.687124	0.337041	0.378307	1.65787e-05	2.1414e-05	0.122516	0.820531	1	1	0.794545	1	0.368767	0.92604	0.00146099	0.528388	0.681144	0.0214067	0.165395	0.0708185	0.534188	0.239663	0.980673	0.910724	0.0558085	0.383139	0.29065	0.257505	0.443956	0.00935824	0.806732	1	0.264089	1
GO:0000793 condensed chromosome	191	0.657861	0.971122	0.173306	0.711177	1	0.759791	1	1	0.980938	0.902538	1	0.715289	0.756953	0.163678	0.879	0.345432	0.225171	0.736254	5.06699e-18	1.21725e-15	3.57766e-05	0.992203	0.634352	1	0.809655	0.778055	0.851683	0.704293	0.00028851	0.583446	0.962454	0.346773	0.243117	1.30328e-07	0.964495	0.972576	0.98918	0.991407	0.98886	0.996275	0.997496	0.961862	0.644265	3.79266e-12	0.266321	0.518558	0.575432	0.813332
GO:0000794 condensed nuclear chromosome	78	0.724495	0.738074	0.608265	0.413378	1	0.883253	1	1	0.925154	1	1	0.387655	0.441325	0.0349362	0.950265	0.716076	0.231966	0.41355	8.41184e-07	0.000774903	0.0390013	0.973553	0.353894	1	0.82822	0.453117	0.91836	0.769808	0.00595903	0.168373	0.767202	0.380674	0.423344	7.50652e-05	0.964663	0.947624	0.990318	0.991536	1	0.995639	0.99955	0.51436	0.870026	1.65532e-05	0.141594	0.647642	0.59911	0.715399
GO:0000795 synaptonemal complex	31	0.747491	0.370803	0.563396	1	1	1	1	1	1	1	1	1	0.180306	0.00969758	1	1	0.0988912	0.584499	0.734174	0.976872	0.373273	0.771172	0.0779486	1	0.514091	1	1	0.295664	0.0219925	0.025315	1	0.334367	0.618612	0.00476504	1	1	0.830806	0.83926	1	0.93425	1	0.851293	0.914072	0.128925	0.440472	0.303708	0.658103	0.412384
GO:0000796 condensin complex	7	0.382388	1	0.310902	1	1	1	1	1	1	1	1	1	1	1	1	0.16854	1	1	9.82524e-05	0.00295797	0.0922402	1	1	1	1	1	1	1	0.00830945	1	1	1	0.0181927	0.000268467	0.245658	0.275416	1	1	1	1	1	0.384531	1	0.473847	1	1	1	1
GO:0000797 condensin core heterodimer	1	1	1	0.157784	1	1	1	1	1	1	1	1	1	1	1	1	1	1	1	0.160258	0.289034	1	1	1	1	1	1	1	1	0.131754	1	1	1	0.0310781	0.105352	1	1	1	1	1	1	1	0.186916	1	0.218677	1	1	1	1
GO:0000798 nuclear cohesin complex	5	1	0.0756115	0.0789769	1	1	1	1	1	1	1	1	1	1	1	1	1	0.178413	1	0.494665	0.327485	1	0.206201	0.0803148	1	0.10948	1	1	0.169499	0.0681842	0.0538397	1	0.18094	0.148347	1	1	1	1	1	1	0.484582	1	0.534766	1	0.388663	1	1	1	1
GO:0000799 nuclear condensin complex	3	0.187986	1	0.410154	1	1	1	1	1	1	1	1	1	1	1	1	1	1	1	0.068652	0.0240496	0.416118	1	1	1	1	1	1	1	0.0502873	1	1	1	0.0902216	0.00130431	0.113758	0.130068	1	1	1	1	1	0.0924383	1	0.1225	1	1	1	1
GO:0000800 lateral element	13	1	0.204429	0.817149	1	1	1	1	1	1	1	1	1	1	0.354631	1	1	0.489565	1	0.829971	0.967362	0.0963058	0.45056	0.195399	1	0.254491	1	1	0.385511	0.177184	0.121283	1	0.428554	0.338721	0.358552	1	1	0.47819	0.488691	1	0.558743	1	0.915375	1	0.102597	1	1	1	1
GO:0000801 central element	8	0.251717	1	0.442707	1	1	1	1	1	1	1	1	1	0.0459637	0.124129	1	1	0.157736	0.1666	1	1	0.629725	1	1	1	1	1	1	1	0.081806	1	1	0.190855	1	0.00222672	1	1	1	1	1	1	1	1	1	0.039756	1	1	0.52079	1
GO:0000802 transverse filament	1	1	1	1	1	1	1	1	1	1	1	1	1	1	1	1	1	1	1	1	1	1	1	1	1	1	1	1	1	1	1	1	1	1	1	1	1	1	1	1	1	1	1	1	1	1	1	1	1
GO:0000803 sex chromosome	26	0.732004	0.382536	0.158217	1	1	1	1	1	1	1	0.0573766	1	1	1	0.662528	1	0.113255	0.592293	0.0344711	0.00643829	0.158048	0.696236	1	1	0.448168	1	0.185727	1	0.0476397	0.237711	1	0.000423639	0.564448	0.0223475	0.64404	0.237845	0.756458	0.766718	0.639862	0.847022	0.255228	0.492021	0.558236	0.0625974	0.681438	1	0.492958	1
GO:0000805 X chromosome	9	1	1	0.296738	1	1	1	1	1	1	1	0.126771	1	1	1	1	1	0.0718402	1	0.684096	0.618789	0.384054	1	1	1	0.184189	1	0.253027	1	0.662414	1	1	0.318863	1	0.213135	1	1	1	1	1	0.325627	0.238076	0.763276	0.267904	0.0980923	1	1	1	1
GO:0000806 Y chromosome	2	1	1	1	1	1	1	1	1	1	1	1	1	1	1	1	1	1	1	0.241949	1	0.28143	1	1	1	1	1	1	1	1	1	1	1	1	0.161967	1	1	1	1	1	1	1	1	1	1	1	1	1	1
GO:0000808 origin recognition complex	9	1	1	1	1	1	1	1	1	1	1	1	1	1	1	1	1	1	1	0.689	0.312633	0.154714	1	1	1	1	1	1	1	0.515926	1	1	0.29198	0.252006	1	1	1	1	1	1	0.668372	0.617714	1	0.261726	0.104164	1	1	1	1
GO:0000811 GINS complex	3	1	1	1	1	1	1	1	1	1	1	1	1	1	1	1	1	1	1	1	1	1	1	1	1	1	1	1	1	1	1	1	1	1	1	1	1	1	1	1	1	1	0.343532	0.290297	0.501029	0.138718	1	0.214884	1
GO:0000812 Swr1 complex	9	1	1	0.685222	1	0.291917	1	1	1	1	1	1	1	1	1	0.310509	1	1	1	0.244361	0.0763799	0.737094	1	1	1	1	1	0.0323353	1	0.685407	1	1	1	1	0.245496	1	1	1	1	1	0.315012	0.624323	0.73903	1	0.0218523	0.36388	1	0.52955	1
GO:0000813 ESCRT I complex	9	1	1	1	1	1	1	1	1	1	1	1	1	1	0.267042	1	1	1	1	1	1	1	1	1	1	1	1	1	1	0.507739	0.0950086	1	1	1	1	1	1	1	1	0.045509	0.696015	0.0660614	0.329245	1	0.850534	1	1	0.4924	1
GO:0000814 ESCRT II complex	3	1	1	1	1	1	1	1	1	1	1	1	1	1	1	1	1	1	1	1	0.396035	1	1	1	1	1	1	1	1	1	1	1	1	1	1	1	1	1	1	1	1	1	1	1	0.480759	1	1	0.292727	1
GO:0000815 ESCRT III complex	11	1	1	1	1	1	1	1	1	1	1	1	1	1	1	1	1	1	1	0.691702	0.128327	1	0.385599	1	1	1	1	1	0.343528	0.563768	1	1	0.330358	0.0460083	1	1	1	1	1	1	0.727972	0.32429	0.373366	1	0.900511	0.111278	0.161392	0.239081	0.189991
GO:0000818 nuclear MIS12/MIND complex	2	1	1	1	0.00804906	1	0.0515504	1	1	0.103805	1	1	1	1	1	1	1	1	1	0.0106242	0.0344556	0.0208686	1	1	1	1	0.0159654	1	1	1	1	1	1	1	0.113093	1	1	1	1	1	1	1	1	1	1	1	1	1	1
GO:0000819 sister chromatid segregation	214	0.564975	0.914025	0.358697	0.767727	0.969444	0.932816	1	0.953652	0.998056	0.737677	0.969482	0.748464	1	0.713274	0.992518	0.591848	0.68896	0.817966	8.01329e-26	6.95266e-28	7.84297e-08	0.844151	0.513049	1	0.863596	0.812969	0.669284	0.552652	7.51088e-06	0.901483	0.982055	0.0527321	0.22569	6.55753e-09	0.94632	0.255337	0.998557	0.99892	0.998653	0.999985	0.960758	0.982932	0.775755	1.86188e-16	0.861483	0.389354	0.809861	0.434589
GO:0000820 regulation of glutamine family amino acid metabolic process	5	1	1	1	1	1	1	1	1	1	1	1	1	1	1	0.189105	1	1	1	0.448633	0.682708	0.456257	1	1	1	1	1	1	1	0.438847	1	1	1	0.00922573	1	1	1	0.200658	0.206146	1	0.429061	0.0843723	0.01248	1	1	1	1	1	1
GO:0000821 regulation of arginine metabolic process	2	1	1	1	1	1	1	1	1	1	1	1	1	1	1	1	1	1	1	1	1	1	1	1	1	1	1	1	1	1	1	1	1	0.0606983	1	1	1	0.0999737	0.102846	1	1	0.20804	0.296979	1	1	1	1	1	1
GO:0000822 inositol hexakisphosphate binding	3	1	1	0.469999	1	1	1	1	1	1	1	0.0337577	1	1	1	1	1	1	1	1	0.177385	1	1	1	1	1	1	1	1	0.442955	1	1	1	1	1	0.109112	1	1	1	1	0.389924	1	1	0.332323	1	0.0895739	1	1	1
GO:0000823 inositol-1,4,5-trisphosphate 6-kinase activity	1	1	1	1	1	1	1	1	1	1	1	1	1	1	1	1	1	1	1	1	0.13345	1	1	1	1	1	1	1	1	1	1	1	1	1	1	1	1	1	1	1	1	1	0.0974539	1	0.197859	1	1	1	1
GO:0000824 inositol tetrakisphosphate 3-kinase activity	1	1	1	1	1	1	1	1	1	1	1	1	1	1	1	1	1	1	1	1	0.13345	1	1	1	1	1	1	1	1	1	1	1	1	1	1	1	1	1	1	1	1	1	0.0974539	1	0.197859	1	1	1	1
GO:0000825 inositol tetrakisphosphate 6-kinase activity	1	1	1	1	1	1	1	1	1	1	1	1	1	1	1	1	1	1	1	1	0.13345	1	1	1	1	1	1	1	1	1	1	1	1	1	1	1	1	1	1	1	1	1	0.0974539	1	0.197859	1	1	1	1
GO:0000827 inositol-1,3,4,5,6-pentakisphosphate kinase activity	5	1	1	0.47377	1	1	1	1	1	1	1	1	1	1	1	1	1	0.224335	1	0.131468	0.091974	1	1	1	1	1	1	1	0.171655	0.436262	1	1	1	1	0.372941	0.186324	1	0.23999	0.246607	1	0.441228	1	1	1	1	1	1	0.251863	1
GO:0000828 inositol hexakisphosphate kinase activity	5	1	1	0.47377	1	1	1	1	1	1	1	1	1	1	1	1	1	0.224335	1	0.131468	0.091974	1	1	1	1	1	1	1	0.171655	0.436262	1	1	1	1	0.372941	0.186324	1	0.23999	0.246607	1	0.441228	1	1	1	1	1	1	0.251863	1
GO:0000829 inositol heptakisphosphate kinase activity	5	1	1	0.47377	1	1	1	1	1	1	1	1	1	1	1	1	1	0.224335	1	0.131468	0.091974	1	1	1	1	1	1	1	0.171655	0.436262	1	1	1	1	0.372941	0.186324	1	0.23999	0.246607	1	0.441228	1	1	1	1	1	1	0.251863	1
GO:0000831 inositol hexakisphosphate 6-kinase activity	1	1	1	1	1	1	1	1	1	1	1	1	1	1	1	1	1	0.0233069	1	1	1	1	1	1	1	1	1	1	0.0361305	1	1	1	1	1	1	0.041369	1	0.0591609	0.0606689	1	1	1	1	1	1	1	1	1	1
GO:0000832 inositol hexakisphosphate 5-kinase activity	5	1	1	0.47377	1	1	1	1	1	1	1	1	1	1	1	1	1	0.224335	1	0.131468	0.091974	1	1	1	1	1	1	1	0.171655	0.436262	1	1	1	1	0.372941	0.186324	1	0.23999	0.246607	1	0.441228	1	1	1	1	1	1	0.251863	1
GO:0000835 ER ubiquitin ligase complex	6	1	0.10916	0.541974	1	1	1	1	1	0.29584	1	1	1	1	0.207581	1	1	1	1	1	0.157721	1	1	1	1	1	1	1	1	0.508267	1	1	1	1	1	1	1	1	1	1	0.571001	0.488051	0.0508584	0.45868	1	1	1	0.27572	1
GO:0000836 Hrd1p ubiquitin ligase complex	5	1	0.0917054	0.460153	1	1	1	1	1	0.252456	1	1	1	1	0.171308	1	1	1	1	1	0.331848	1	1	1	1	1	1	1	1	0.437019	1	1	1	1	1	1	1	1	1	1	0.498338	0.425107	0.161492	0.45868	1	1	1	0.255951	1
GO:0000839 Hrd1p ubiquitin ligase ERAD-L complex	3	1	0.0559843	1	1	1	1	1	1	1	1	1	1	1	1	1	1	1	1	1	0.522474	1	1	1	1	1	1	1	1	1	1	1	1	1	1	1	1	1	1	1	1	0.278349	0.369928	1	1	1	1	0.185914	1
GO:0000900 translation repressor activity, nucleic acid binding	12	1	1	1	1	1	0.282852	1	1	0.507312	1	1	1	1	1	1	1	0.0219949	1	0.0745014	0.162896	0.584088	0.430742	1	1	1	1	1	1	0.419182	1	1	1	1	0.329081	1	1	0.166617	0.17462	1	0.00614533	1	0.904587	0.00973996	0.493592	0.361646	1	0.433183	1
GO:0000902 cell morphogenesis	874	0.0255817	0.00632401	1.62565e-07	0.788314	0.175522	0.00384154	0.83586	0.142106	0.267153	0.057291	0.0436832	0.298225	0.89796	0.00175727	0.044838	0.929663	1.5971e-05	0.00506562	0.394452	0.000457216	0.55944	0.984924	0.686753	0.719643	0.924441	0.510897	0.974938	0.453234	0.675986	0.324528	0.208408	0.167997	0.403044	0.00428847	0.269639	0.842404	0.610475	0.428209	2.24713e-05	0.00684398	1.53424e-12	5.7126e-05	0.387671	0.999314	0.411543	0.00299991	0.764991	0.730387
GO:0000904 cell morphogenesis involved in differentiation	631	0.12923	0.00722682	4.40958e-05	0.521756	0.0313184	0.0526118	0.607989	0.023956	0.670455	0.0725909	0.104593	0.543957	0.858264	0.00128743	0.0585922	0.977683	2.82637e-07	0.0125399	0.8245	0.00287615	0.663684	0.971203	0.599138	1	0.945296	0.534527	0.868316	0.380673	0.846743	0.360378	0.202944	0.295486	0.603579	0.00522621	0.427884	0.772387	0.666902	0.431602	2.90623e-05	0.000154594	8.21611e-15	1.09403e-05	0.403567	0.99932	0.768789	0.00158897	0.861287	0.715304
GO:0000910 cytokinesis	123	0.989659	0.899543	0.986156	1	0.682742	0.664935	0.547837	0.859211	0.84057	0.0672573	0.847766	1	1	0.418006	0.966024	0.762655	0.712154	0.56792	0.000125091	0.000268266	0.026091	0.996842	1	1	1	0.251325	0.980184	0.643087	0.104883	1	0.444304	0.966245	0.526973	0.133569	1	0.947781	0.963404	0.968631	0.96954	0.898771	0.88658	0.846971	0.691458	0.162326	0.255039	1	0.117476	0.831485
GO:0000912 assembly of actomyosin apparatus involved in cytokinesis	3	1	1	1	1	1	1	1	1	1	1	1	1	1	1	1	1	1	1	0.0596853	0.175833	0.0712818	1	1	1	1	1	1	1	0.302607	1	1	1	1	1	1	1	1	1	1	1	1	1	1	0.12147	1	1	1	1
GO:0000915 actomyosin contractile ring assembly	3	1	1	1	1	1	1	1	1	1	1	1	1	1	1	1	1	1	1	0.0596853	0.175833	0.0712818	1	1	1	1	1	1	1	0.302607	1	1	1	1	1	1	1	1	1	1	1	1	1	1	0.12147	1	1	1	1
GO:0000916 actomyosin contractile ring contraction	1	1	1	1	1	1	1	1	1	1	1	1	1	1	1	1	1	1	1	1	1	1	1	1	1	1	1	1	1	1	1	1	1	1	1	1	1	1	1	1	1	1	1	1	1	1	1	1	1
GO:0000917 division septum assembly	1	1	1	1	1	1	1	1	1	1	1	1	1	1	1	1	1	1	1	1	1	1	1	1	1	1	1	1	1	1	1	1	1	1	1	1	1	1	1	1	1	1	1	1	1	0.0612593	1	0.106158	1
GO:0000920 cell separation after cytokinesis	16	1	1	1	1	1	1	1	1	1	1	0.258997	1	1	1	1	1	1	1	0.214276	0.154758	0.37847	0.506482	1	1	1	1	1	0.460327	1	1	1	0.441543	0.0905267	1	1	1	1	1	1	1	0.497656	0.574717	0.804169	0.968177	0.0495929	0.2259	0.409694	0.266075
GO:0000921 septin ring assembly	1	1	1	1	1	1	0.0276345	1	1	0.058336	0.0122306	1	1	1	0.0438476	1	1	1	1	0.160075	0.288686	1	1	1	1	1	0.00765751	1	1	1	1	1	1	1	1	1	1	1	1	1	1	1	1	1	0.218665	1	1	1	1
GO:0000922 spindle pole	141	0.807161	1	0.319578	0.601389	0.613664	0.732097	0.594241	0.834285	0.89583	0.822887	1	1	1	0.22263	0.840968	0.961801	0.93211	0.951034	2.10815e-16	4.36934e-10	4.22615e-06	0.952904	0.693776	1	0.829143	0.669235	0.820246	0.994919	0.00200772	1	0.908461	0.503594	0.817254	0.000423608	0.836697	0.749842	0.903071	0.915538	0.822397	0.995173	0.944554	0.970904	0.552403	1.57182e-05	0.748604	0.878081	0.995013	1
GO:0000923 equatorial microtubule organizing center	6	1	1	0.508219	1	1	1	1	1	1	1	1	1	1	1	0.245164	1	1	1	0.601545	0.040528	1	1	1	1	1	1	0.174706	1	1	1	1	1	1	0.417605	1	1	1	1	1	1	0.430152	1	1	1	1	1	1	1
GO:0000930 gamma-tubulin complex	19	0.639342	1	0.187113	1	1	1	1	1	1	1	0.239888	1	0.137514	1	0.201541	1	0.614246	1	0.462431	0.142684	0.8088	1	1	1	0.349954	1	0.120909	1	0.354648	1	1	1	1	0.844298	0.162154	0.501238	0.251375	0.2623	1	1	0.575644	0.78253	1	0.597461	1	1	1	1
GO:0000931 gamma-tubulin large complex	7	1	1	0.582493	1	1	1	1	1	1	1	1	1	1	1	1	1	1	1	0.250494	0.552281	0.706764	1	1	1	1	1	1	1	1	1	1	1	1	1	1	1	1	1	1	1	0.49068	1	1	0.46674	1	1	1	1
GO:0000932 P-body	75	0.975199	1	0.431713	1	0.578884	0.872612	1	0.674548	0.925586	1	0.697748	1	0.425833	1	0.960633	1	0.227972	1	0.00240612	0.000556479	0.0308418	0.967828	0.391754	1	1	0.119488	0.696081	0.945802	0.00076178	1	0.422237	0.189103	0.209409	0.0734878	0.417224	0.157863	0.843078	0.85654	0.95958	0.95031	0.127491	0.580084	0.664733	0.124375	0.0549606	1	0.431215	0.704029
GO:0000938 GARP complex	4	1	1	1	1	1	1	1	1	1	1	1	1	1	1	1	1	1	1	0.456353	0.269178	1	1	1	1	1	1	1	1	1	1	1	1	1	1	1	1	0.194465	0.19976	1	1	0.363875	0.484695	1	1	0.139347	1	0.163492	1
GO:0000939 condensed chromosome inner kinetochore	3	1	1	1	0.0121537	1	0.0759252	1	1	0.150366	1	1	1	1	1	1	0.12553	1	1	0.2484	0.41813	0.351652	1	1	1	1	0.0239774	1	1	1	1	1	1	1	0.157501	1	1	1	1	1	1	1	1	0.265727	0.107091	1	1	1	1
GO:0000940 condensed chromosome outer kinetochore	12	0.118835	1	0.147181	1	1	1	1	1	1	1	1	1	1	1	1	1	1	0.0592838	1.76795e-09	0.0002235	0.00549829	1	1	1	1	1	1	1	0.0345491	1	1	1	0.317644	0.000377305	1	1	1	1	1	0.805793	1	0.843135	0.77024	0.00571483	1	1	1	1
GO:0000941 condensed nuclear chromosome inner kinetochore	1	1	1	1	0.00398649	1	0.0260392	1	1	0.0530669	1	1	1	1	1	1	1	1	1	0.0969757	0.175059	0.14067	1	1	1	1	0.00803549	1	1	1	1	1	1	1	0.0558247	1	1	1	1	1	1	1	1	1	1	1	1	1	1
GO:0000942 condensed nuclear chromosome outer kinetochore	4	1	1	1	1	1	1	1	1	1	1	1	1	1	1	1	1	1	0.1351	0.00012206	0.0236095	0.462303	1	1	1	1	1	1	1	1	1	1	1	1	0.0200648	1	1	1	1	1	1	1	1	1	0.192773	1	1	1	1
GO:0000956 nuclear-transcribed mRNA catabolic process	174	0.991766	1	0.639857	1	0.857359	0.948065	1	0.849853	1	1	0.952949	0.692672	1	0.873722	0.992995	1	0.650663	0.998184	0.0467284	0.00171941	0.947652	0.742548	0.972519	1	0.577927	0.756044	0.280565	0.924696	0.00139968	1	0.768915	0.0577095	0.00956319	0.675927	7.94233e-12	9.41674e-06	3.82691e-05	2.37839e-05	0.981705	0.994853	0.724383	0.921893	0.87363	8.47247e-05	0.860946	0.937721	0.18307	0.979109
GO:0000957 mitochondrial RNA catabolic process	5	1	1	0.483314	1	1	1	1	1	1	1	1	1	1	1	1	1	1	1	1	1	0.580905	1	1	1	1	1	1	0.167831	0.448391	1	1	0.195489	0.147099	1	1	1	1	1	1	0.134109	1	1	1	0.295314	1	1	1	1
GO:0000958 mitochondrial mRNA catabolic process	3	1	1	1	1	1	1	1	1	1	1	1	1	1	1	1	1	1	1	1	1	0.404764	1	1	1	1	1	1	1	0.274808	1	1	0.118258	0.0914406	1	1	1	1	1	1	0.0465755	1	1	1	0.517279	1	1	1	1
GO:0000959 mitochondrial RNA metabolic process	31	1	1	0.943396	1	1	0.566536	1	1	0.826203	1	1	0.191049	1	0.276412	1	1	1	1	0.879772	0.792109	0.950464	1	0.42654	1	1	0.218607	0.618687	0.320232	0.767634	1	1	0.701	0.257094	1	0.438897	1	0.351664	0.367633	0.381748	0.123793	0.29027	0.690123	0.971293	0.0425837	0.441427	1	0.189154	1
GO:0000960 regulation of mitochondrial RNA catabolic process	4	1	1	0.408344	1	1	1	1	1	1	1	1	1	1	1	1	1	1	1	1	1	0.498555	1	1	1	1	1	1	0.136754	0.380631	1	1	0.159717	0.119478	1	1	1	1	1	1	0.432125	1	1	1	0.204519	1	1	1	1
GO:0000961 negative regulation of mitochondrial RNA catabolic process	2	1	1	0.258911	1	1	1	1	1	1	1	1	1	1	1	1	1	1	1	1	1	1	1	1	1	1	1	1	0.0707984	1	1	1	1	1	1	1	1	1	1	1	1	1	1	1	0.385619	1	1	1	1
GO:0000962 positive regulation of mitochondrial RNA catabolic process	2	1	1	1	1	1	1	1	1	1	1	1	1	1	1	1	1	1	1	1	1	0.287826	1	1	1	1	1	1	1	0.185743	1	1	0.0790595	0.0620211	1	1	1	1	1	1	0.238311	1	1	1	0.382536	1	1	1	1
GO:0000963 mitochondrial RNA processing	6	1	1	1	1	1	1	1	1	1	1	1	1	1	1	1	1	1	1	0.496602	0.334044	1	1	0.107421	1	1	1	1	1	1	1	1	1	1	1	1	1	1	1	1	0.513164	1	1	1	0.752248	1	1	1	1
GO:0000964 mitochondrial RNA 5'-end processing	2	1	1	1	1	1	1	1	1	1	1	1	1	1	1	1	1	1	1	1	1	0.295851	1	1	1	1	1	1	1	0.192209	1	1	0.0807359	0.0619172	1	1	1	1	1	1	0.242276	1	1	1	1	1	1	1	1
GO:0000965 mitochondrial RNA 3'-end processing	3	1	1	1	1	1	1	1	1	1	1	1	1	1	1	1	1	1	1	0.323992	0.527621	0.388556	1	1	1	1	1	1	1	0.237504	1	1	0.111031	0.091968	1	1	1	1	1	1	0.319403	1	1	1	0.510138	1	1	1	1
GO:0000966 RNA 5'-end processing	6	1	1	1	1	1	1	1	1	1	1	1	1	1	1	1	1	1	1	1	1	0.57417	1	1	1	1	1	1	1	0.145382	1	1	0.230985	0.173561	1	1	1	1	1	1	0.571187	1	1	0.532048	0.766042	1	0.0828256	1	1
GO:0000967 rRNA 5'-end processing	3	1	1	1	1	1	1	1	1	1	1	1	1	1	1	1	1	1	1	1	1	1	1	1	1	1	1	1	1	0.33639	1	1	1	1	1	1	1	1	1	1	1	1	1	0.307796	0.512985	1	1	1	1
GO:0000972 transcription-dependent tethering of RNA polymerase II gene DNA at nuclear periphery	7	1	1	0.510938	1	1	1	1	0.0492294	1	1	1	1	1	1	1	1	1	1	0.206037	0.18648	1	1	1	1	1	1	1	1	1	1	1	1	1	1	1	1	1	1	1	0.60039	0.528144	1	0.181658	0.0395572	1	1	1	1
GO:0000973 posttranscriptional tethering of RNA polymerase II gene DNA at nuclear periphery	3	1	1	0.272543	1	1	1	1	1	1	1	1	1	1	1	1	1	1	1	0.041375	0.0110206	1	1	1	1	1	1	1	1	1	1	1	1	1	1	1	1	1	1	1	1	1	1	0.301635	0.114163	1	1	1	1
GO:0000974 Prp19 complex	12	0.335859	1	0.541201	1	1	1	1	1	1	1	1	1	1	1	1	1	1	1	0.710454	0.000251845	1	0.411907	1	1	0.248807	1	0.302912	1	1	1	1	0.348837	0.322315	1	1	1	1	1	1	0.790513	0.128604	1	0.345927	0.218703	0.485841	1	1	1
GO:0000975 regulatory region DNA binding	744	0.806074	0.810758	0.000417655	0.400841	0.0181763	0.976865	0.0181341	0.0017281	0.999983	0.976444	0.622089	0.44241	0.881836	0.766678	0.472942	0.744268	0.00228774	0.104176	2.01743e-06	0.161598	4.89873e-12	0.995564	0.885364	0.0988438	0.0900566	0.836206	0.270333	0.513194	3.89038e-06	0.69195	0.989355	0.0663068	6.87404e-06	0.0308367	0.236059	0.54434	0.678188	0.677939	1.89118e-05	0.00334178	0.00270121	0.00611417	0.102177	0.0788974	0.794446	5.67294e-05	0.999966	0.450581
GO:0000976 transcription regulatory region sequence-specific DNA binding	602	0.703922	0.779832	0.000321991	0.22952	0.0262247	0.95602	0.00442472	0.0113498	0.998229	0.922784	0.355086	0.469311	0.76841	0.664013	0.260421	0.642242	0.034572	0.0731215	0.000900795	0.522169	4.8361e-10	0.956807	0.697545	0.0616725	0.104575	0.696146	0.110753	0.419506	0.000414998	0.637687	0.977807	0.0776037	2.06854e-06	0.021214	0.476552	0.860956	0.518855	0.580042	8.97604e-06	0.00238566	0.000570247	0.00974586	0.138135	0.0540554	0.525642	0.000957821	0.999154	0.709466
GO:0000977 RNA polymerase II regulatory region sequence-specific DNA binding	530	0.483099	0.762927	0.000541134	0.148289	0.0326145	0.937226	0.0170831	0.0154063	0.996229	0.946925	0.233417	0.597363	0.866971	0.622481	0.246747	0.525678	0.031422	0.0339024	0.00536034	0.661963	2.29892e-11	0.961263	0.5573	0.195849	0.0691406	0.60069	0.183921	0.360338	0.00342563	0.514073	0.941208	0.063276	3.79146e-06	0.0214366	0.386062	0.759256	0.440818	0.497571	1.22769e-06	0.00138291	0.000102967	0.00260761	0.2822	0.0577377	0.458066	0.000596605	0.996941	0.602105
GO:0000978 RNA polymerase II core promoter proximal region sequence-specific DNA binding	310	0.897086	0.504691	0.064265	0.0639819	0.0621662	0.84065	0.132449	0.0473035	0.975061	0.709727	0.242783	0.845634	1	0.572925	0.258749	0.485276	0.0304875	0.12713	0.00210506	0.46445	1.78949e-10	0.994718	0.781821	1	0.598949	0.706655	0.30645	0.408678	0.0150423	0.658524	0.777005	0.147361	0.00138631	0.0541959	0.394949	0.908765	0.400215	0.441514	0.000678036	0.0861387	0.00528659	0.00100077	0.69848	0.390776	0.783155	0.151979	0.997689	0.868219
GO:0000979 RNA polymerase II core promoter sequence-specific DNA binding	56	0.772031	1	0.0341248	1	0.760738	1	1	1	0.817984	1	0.572324	1	0.309773	0.532815	0.385569	0.813196	0.377826	0.082662	0.257517	0.217983	0.0524953	0.260205	0.240422	1	0.131334	1	0.100729	0.878295	0.0783735	1	1	0.0792577	0.030678	0.110174	0.882496	0.300329	0.940576	0.945382	0.390389	0.0328692	0.237365	0.864943	0.126275	0.24423	0.703152	0.0497097	0.651721	0.194114
GO:0000980 RNA polymerase II distal enhancer sequence-specific DNA binding	66	0.617047	1	0.0321545	0.356564	0.184338	0.812553	0.33637	0.0487588	0.851992	0.516834	0.649383	1	0.355468	0.624379	0.727491	0.881649	1	1	0.392443	0.317641	0.4063	0.819159	0.66726	1	0.187915	0.396075	0.157586	0.916477	0.0792419	0.501553	0.667616	0.0429794	0.172315	0.975514	0.704089	0.649439	0.965212	0.968529	0.13747	0.147222	0.0263609	0.318495	0.946442	0.294701	0.948367	0.245522	0.734908	1
GO:0000981 RNA polymerase II transcription factor activity, sequence-specific DNA binding	637	0.836939	0.622021	0.00141957	0.432031	0.26448	0.969635	0.00591465	0.160569	0.999833	0.856934	0.220176	0.712796	0.229158	0.916046	0.0413181	0.334332	6.29491e-06	0.00495384	0.00341405	0.905999	2.14821e-17	0.954344	0.660223	0.257755	0.0446375	0.738791	0.401206	0.328689	0.0124066	0.389082	0.978452	0.284879	2.82929e-05	0.0202476	0.361424	0.559003	0.142983	0.183429	1.33923e-07	0.000186268	0.00148592	0.000129684	0.130525	0.684219	0.72568	3.92637e-06	0.999846	0.420121
GO:0000982 transcription factor activity, RNA polymerase II core promoter proximal region sequence-specific binding	349	0.878121	0.451897	0.0385232	0.0917976	0.111538	0.902594	0.0226494	0.276836	0.991627	0.775762	0.10533	0.610208	0.679132	0.577526	0.0381364	0.601076	0.00043254	0.00620345	0.0216603	0.93099	1.08294e-13	0.976752	0.938152	0.418496	0.430684	0.764507	0.447733	0.332321	0.0127274	0.52552	0.837534	0.13202	0.0010957	0.0632143	0.161071	0.509215	0.0396884	0.050917	2.78517e-05	0.0471568	0.00113184	6.54137e-06	0.566957	0.792859	0.732974	0.0259147	0.999332	0.624666
GO:0000983 transcription factor activity, RNA polymerase II core promoter sequence-specific	22	0.323331	1	0.0067602	1	1	0.423359	0.136303	1	0.688857	0.218271	0.268509	1	0.136229	0.144768	0.609469	1	0.600755	0.494025	0.133276	0.104814	0.32963	0.0755717	0.30411	1	0.0861903	1	0.508653	1	0.444087	0.212552	1	0.234711	0.150407	0.873148	1	0.473234	1	1	0.0460901	0.263516	0.357259	0.242581	0.509937	0.965027	0.587281	0.2639	1	1
GO:0000987 core promoter proximal region sequence-specific DNA binding	324	0.926745	0.549044	0.0865317	0.0749686	0.0463268	0.867656	0.148167	0.0264023	0.966137	0.736565	0.270243	0.854675	0.891294	0.613817	0.218551	0.524244	0.0456094	0.15294	0.000836906	0.477711	2.3267e-10	0.996559	0.809293	1	0.639362	0.725831	0.251089	0.469503	0.00956348	0.687067	0.812915	0.189482	0.00101717	0.043014	0.446381	0.927517	0.454059	0.496834	0.00122811	0.0590898	0.00737346	0.00108123	0.635957	0.351468	0.825936	0.178011	0.99861	0.882856
GO:0000988 transcription factor activity, protein binding	559	0.744308	0.825752	0.0157811	0.315693	9.91257e-05	0.992974	0.683873	2.7032e-05	0.999999	0.991493	0.660646	0.26756	0.568745	0.885971	0.947171	0.843528	0.0128144	0.604786	0.00120136	2.74287e-07	0.670591	0.849371	0.9649	0.579145	0.508539	0.443744	0.599441	0.603497	1.98767e-07	0.721454	0.918685	0.189725	9.51344e-05	0.512288	0.00451249	0.00247924	0.359301	0.42301	0.12705	0.946622	0.00336488	0.00493442	0.043024	0.382895	0.963808	0.427923	0.996409	0.861523
GO:0000989 transcription factor activity, transcription factor binding	551	0.786905	0.813368	0.0411019	0.306349	8.17032e-05	0.991901	0.674186	2.3046e-05	1	0.990702	0.644406	0.257217	0.556798	0.87256	0.939004	0.826319	0.0173513	0.57865	0.00112903	4.18167e-07	0.662206	0.881888	0.961575	0.573756	0.603703	0.431317	0.672002	0.577649	3.70613e-07	0.70943	0.913344	0.229411	0.000158125	0.472295	0.00345828	0.00197473	0.322334	0.38363	0.111785	0.946699	0.00222422	0.00456645	0.046171	0.370098	0.957966	0.410753	0.995441	0.853072
GO:0000990 transcription factor activity, core RNA polymerase binding	8	0.0750512	1	0.0020541	1	1	1	1	1	1	1	1	1	1	1	1	1	0.0737885	1	1	0.309772	1	0.311268	1	1	0.162144	1	0.234558	1	0.0746585	1	1	0.306244	0.223216	1	1	0.295901	1	1	1	0.720839	1	1	0.637521	0.853906	1	1	1	1
GO:0000991 transcription factor activity, core RNA polymerase II binding	2	1	1	0.215794	1	1	1	1	1	1	1	1	1	1	1	1	1	0.0963259	1	1	0.365296	1	1	1	1	1	1	1	1	0.19989	1	1	1	1	1	1	1	1	1	1	0.236486	1	1	1	1	1	1	1	1
GO:0000992 polymerase III regulatory region sequence-specific DNA binding	2	1	1	0.258309	1	1	1	1	1	1	1	1	1	1	1	1	1	0.110923	1	1	0.426586	1	1	1	1	1	1	1	1	1	1	1	1	1	1	1	1	1	1	1	1	1	1	1	1	1	1	1	1
GO:0000993 RNA polymerase II core binding	27	0.72148	1	0.291288	1	0.401658	1	1	1	1	1	0.350904	1	1	0.0693874	0.322327	0.261049	0.0224028	0.595889	0.421555	0.00250365	0.763971	1	1	1	1	1	1	1	0.0120248	1	0.0558083	0.0899686	1	0.656754	0.689229	0.0733585	0.80537	0.814519	0.726139	0.274186	0.0910354	0.194554	0.0640767	0.0773456	0.336219	0.00742193	0.524558	1
GO:0000994 RNA polymerase III core binding	1	1	1	1	1	1	1	1	1	1	1	1	1	1	1	1	1	1	1	1	1	1	1	1	1	1	1	1	1	1	1	1	1	1	1	1	1	1	1	1	1	0.0911646	1	1	1	1	1	1	1
GO:0000995 transcription factor activity, core RNA polymerase III binding	4	0.2518	1	0.0188352	1	1	1	1	1	1	1	1	1	1	1	1	1	0.264369	1	1	0.715309	1	1	1	1	1	1	1	1	0.509143	1	1	1	1	1	1	0.161768	1	1	1	1	1	1	1	1	1	1	1	1
GO:0000997 mitochondrial RNA polymerase core promoter sequence-specific DNA binding	1	1	1	1	1	1	1	1	1	1	1	1	1	1	1	1	1	1	1	1	1	1	1	1	1	1	1	1	1	1	1	1	1	1	1	1	1	1	1	1	1	1	1	1	1	1	1	1	1
GO:0000999 RNA polymerase III type 1 promoter transcriptional preinitiation complex assembly	1	1	1	1	1	1	1	1	1	1	1	1	1	1	1	1	1	1	1	1	1	1	1	1	1	1	1	1	1	1	1	1	1	1	1	1	1	1	1	1	1	1	1	1	1	1	1	1	1
GO:0001002 RNA polymerase III type 1 promoter sequence-specific DNA binding	2	1	1	0.258309	1	1	1	1	1	1	1	1	1	1	1	1	1	0.110923	1	1	0.426586	1	1	1	1	1	1	1	1	1	1	1	1	1	1	1	1	1	1	1	1	1	1	1	1	1	1	1	1
GO:0001003 RNA polymerase III type 2 promoter sequence-specific DNA binding	2	1	1	0.258309	1	1	1	1	1	1	1	1	1	1	1	1	1	0.110923	1	1	0.426586	1	1	1	1	1	1	1	1	1	1	1	1	1	1	1	1	1	1	1	1	1	1	1	1	1	1	1	1
GO:0001004 transcription factor activity, RNA polymerase III promoter sequence-specific binding, TFIIIB recruiting	1	1	1	1	1	1	1	1	1	1	1	1	1	1	1	1	1	1	1	1	1	1	1	1	1	1	1	1	1	1	1	1	1	1	1	1	1	1	1	1	1	1	1	1	1	1	1	1	1
GO:0001005 transcription factor activity, RNA polymerase III type 1 promoter sequence-specific binding, TFIIIB recruiting	1	1	1	1	1	1	1	1	1	1	1	1	1	1	1	1	1	1	1	1	1	1	1	1	1	1	1	1	1	1	1	1	1	1	1	1	1	1	1	1	1	1	1	1	1	1	1	1	1
GO:0001007 transcription factor activity, RNA polymerase III transcription factor binding	5	0.268129	1	0.161975	1	1	1	1	1	1	1	1	1	1	1	1	1	0.274249	1	1	0.7458	1	1	1	1	1	1	1	1	0.530373	1	1	1	1	1	1	0.183835	1	1	1	1	1	1	1	1	1	1	1	1
GO:0001009 transcription from RNA polymerase III type 2 promoter	1	1	1	1	1	1	1	1	1	1	1	1	1	1	1	1	1	1	1	1	1	1	1	1	1	1	1	1	1	1	1	1	1	1	1	1	1	1	1	1	1	1	1	1	1	1	1	1	1
GO:0001010 transcription factor activity, sequence-specific DNA binding transcription factor recruiting	3	1	1	1	1	1	1	1	1	1	1	1	1	0.0202188	1	1	1	1	1	1	1	1	1	1	1	1	1	1	1	1	1	1	1	1	1	1	1	1	1	1	1	1	1	1	1	1	1	0.213058	1
GO:0001011 transcription factor activity, sequence-specific DNA binding, RNA polymerase recruiting	1	1	1	1	1	1	1	1	1	1	1	1	1	1	1	1	1	0.105072	1	1	0.291302	1	1	1	1	1	1	1	1	0.214606	1	1	0.057461	1	1	1	1	1	1	1	1	1	0.21234	1	1	1	1	1	1
GO:0001012 RNA polymerase II regulatory region DNA binding	532	0.492012	0.766573	0.000390762	0.150522	0.0188215	0.938955	0.0174309	0.00688982	0.996455	0.947896	0.236651	0.600284	0.868667	0.628759	0.252904	0.53266	0.0208073	0.0353531	0.00589038	0.639222	3.06961e-11	0.962682	0.561736	0.196868	0.0710121	0.603657	0.188419	0.366875	0.00256746	0.517682	0.943009	0.065809	4.12865e-06	0.023266	0.389501	0.762944	0.44433	0.501186	1.30144e-06	0.00148911	0.000110258	0.00284627	0.295138	0.0644845	0.465649	0.000624183	0.997152	0.606385
GO:0001013 RNA polymerase I regulatory region DNA binding	8	1	1	1	1	1	1	1	1	0.372593	1	1	1	1	1	1	1	1	1	1	0.577923	1	0.30709	1	1	1	1	1	0.260574	0.218182	1	1	1	1	1	1	1	1	1	1	0.671092	0.0419401	1	0.623817	0.526587	0.289957	1	0.398014	1
GO:0001016 RNA polymerase III regulatory region DNA binding	7	1	1	0.603346	1	1	1	1	1	1	1	1	1	1	1	1	1	0.31778	1	1	0.79847	1	1	1	1	1	1	1	1	1	1	1	1	1	1	1	1	1	1	1	1	0.531038	0.671793	1	1	1	1	1	1
GO:0001018 mitochondrial RNA polymerase regulatory region DNA binding	1	1	1	1	1	1	1	1	1	1	1	1	1	1	1	1	1	1	1	1	1	1	1	1	1	1	1	1	1	1	1	1	1	1	1	1	1	1	1	1	1	1	1	1	1	1	1	1	1
GO:0001022 transcription initiation from RNA polymerase III type 1 promoter	1	1	1	1	1	1	1	1	1	1	1	1	1	1	1	1	1	1	1	1	1	1	1	1	1	1	1	1	1	1	1	1	1	1	1	1	1	1	1	1	1	1	1	1	1	1	1	1	1
GO:0001025 RNA polymerase III transcription factor binding	5	0.370513	1	0.73362	1	1	1	1	1	1	1	1	1	1	1	1	1	1	1	1	1	1	1	1	1	1	1	1	0.167473	0.692172	1	1	1	1	1	1	0.229887	1	1	1	1	1	0.28525	1	1	1	1	1	1
GO:0001026 TFIIIB-type transcription factor activity	2	0.151266	1	0.365968	1	1	1	1	1	1	1	1	1	1	1	1	1	1	1	1	1	1	1	1	1	1	1	1	1	0.342311	1	1	1	1	1	1	0.0900083	1	1	1	1	1	1	1	1	1	1	1	1
GO:0001030 RNA polymerase III type 1 promoter DNA binding	5	1	1	0.572884	1	1	1	1	1	1	1	1	1	1	1	1	1	0.291023	1	1	0.750078	1	1	1	1	1	1	1	1	1	1	1	1	1	1	1	1	1	1	1	1	0.439306	0.598622	1	1	1	1	1	1
GO:0001031 RNA polymerase III type 2 promoter DNA binding	5	1	1	0.572884	1	1	1	1	1	1	1	1	1	1	1	1	1	0.291023	1	1	0.750078	1	1	1	1	1	1	1	1	1	1	1	1	1	1	1	1	1	1	1	1	0.439306	0.598622	1	1	1	1	1	1
GO:0001032 RNA polymerase III type 3 promoter DNA binding	4	1	1	1	1	1	1	1	1	1	1	1	1	1	1	1	1	1	1	1	1	1	1	1	1	1	1	1	1	1	1	1	1	1	1	1	1	1	1	1	1	0.360847	0.490644	1	1	1	1	1	1
GO:0001034 RNA polymerase III transcription factor activity, sequence-specific DNA binding	2	1	1	1	1	1	1	1	1	1	1	1	1	1	1	1	1	1	1	0.171848	0.299616	1	1	1	1	1	1	1	1	0.117583	1	1	1	1	1	1	1	1	1	1	1	1	1	1	1	1	1	1	1
GO:0001042 RNA polymerase I core binding	5	1	1	1	1	1	1	1	1	1	1	1	1	1	1	0.21177	1	1	1	0.177578	0.435727	0.19137	1	1	1	1	1	1	1	1	1	1	1	1	1	1	1	1	1	1	1	1	1	0.0835073	0.209601	1	1	0.13685	1
GO:0001044 mitochondrial RNA polymerase regulatory region sequence-specific DNA binding	1	1	1	1	1	1	1	1	1	1	1	1	1	1	1	1	1	1	1	1	1	1	1	1	1	1	1	1	1	1	1	1	1	1	1	1	1	1	1	1	1	1	1	1	1	1	1	1	1
GO:0001046 core promoter sequence-specific DNA binding	105	0.802919	1	0.0357815	1	0.947278	0.942512	1	0.806257	0.938061	1	0.792764	1	0.528642	0.287926	0.455485	0.84024	0.343697	0.407075	0.0537388	0.17322	0.0139585	0.110002	0.503995	0.14218	0.207677	1	0.0510402	0.738905	0.00345181	1	0.874851	0.00462014	0.0172034	0.393835	0.922648	0.5377	0.801113	0.819177	0.649416	0.131249	0.183523	0.82112	0.131122	0.205627	0.631346	0.0614482	0.839859	0.416155
GO:0001047 core promoter binding	156	0.563162	0.946503	0.0020304	0.678034	0.92142	0.793894	0.274176	0.901775	0.977305	0.849337	0.907456	1	0.302595	0.434312	0.467306	0.955344	0.095582	0.522505	0.000251306	0.131562	0.00154293	0.434669	0.723025	0.204786	0.1407	1	0.122958	0.831378	2.39157e-05	1	0.794528	2.9003e-05	0.00390994	0.377295	0.74126	0.212246	0.829479	0.849418	0.793663	0.048061	0.147117	0.701094	0.0870481	0.0573237	0.88519	0.0710702	0.97236	0.632204
GO:0001054 RNA polymerase I activity	12	1	1	1	1	1	1	1	1	0.482086	1	1	1	1	1	1	0.387003	1	1	0.650435	0.575537	1	0.397877	1	1	1	1	1	1	0.609994	1	1	1	1	1	0.399604	1	0.536618	0.546699	1	1	1	0.432774	0.322261	0.716404	0.515105	1	0.380314	1
GO:0001055 RNA polymerase II activity	8	1	1	0.335303	1	1	1	1	1	1	1	1	1	1	1	1	1	1	1	1	0.682608	1	1	1	1	1	1	0.208655	0.281858	1	1	1	1	1	1	0.374721	1	0.512214	0.52187	1	1	0.268095	1	0.531231	1	0.407692	1	0.00966227	1
GO:0001056 RNA polymerase III activity	16	0.416719	1	0.662783	1	1	1	1	1	1	1	1	1	1	0.358913	1	0.4887	1	1	0.772288	0.103141	0.881906	0.143269	1	1	1	1	0.380725	1	0.688291	1	1	1	1	1	0.142029	1	0.262247	0.272494	1	1	1	0.570306	0.805926	0.85842	0.611195	1	0.219833	1
GO:0001067 regulatory region nucleic acid binding	745	0.809336	0.812134	0.000452248	0.402477	0.0186338	0.977197	0.0183157	0.00176439	0.999983	0.976656	0.62306	0.443711	0.882551	0.769482	0.47654	0.745959	0.00239491	0.10551	2.21219e-06	0.146928	5.6374e-12	0.995663	0.886107	0.0990434	0.0909841	0.836962	0.272759	0.516041	2.31261e-06	0.693287	0.98951	0.0473668	7.11266e-06	0.0319783	0.23851	0.548167	0.680981	0.680798	1.97219e-05	0.00352528	0.00281796	0.0065074	0.0832871	0.0825303	0.795803	5.78848e-05	0.999967	0.451382
GO:0001069 regulatory region RNA binding	2	0.129182	1	0.295158	1	1	1	1	1	1	1	1	1	1	1	1	1	0.129019	1	1	0.494582	1	1	1	1	1	1	1	1	0.0180948	1	1	0.00212065	1	1	1	1	1	1	1	1	1	0.340246	0.017349	0.389545	1	1	1	1
GO:0001075 transcription factor activity, RNA polymerase II core promoter sequence-specific binding involved in preinitiation complex assembly	8	0.372281	1	0.0141961	1	1	0.199108	1	1	1	1	1	1	0.061963	1	1	1	1	1	0.686638	0.0250545	0.73331	1	1	1	1	1	0.230665	1	0.2492	0.0824728	1	0.297741	1	1	1	0.19747	1	1	1	1	1	0.216273	1	1	1	1	1	1
GO:0001076 transcription factor activity, RNA polymerase II transcription factor binding	142	0.868036	0.927434	0.0829214	0.283549	0.00747715	0.734561	0.23354	0.00756016	0.997122	0.813869	0.636498	0.583721	0.64822	0.505557	0.526922	0.457656	0.369649	0.456171	0.123426	0.0391987	0.304586	0.897365	0.909586	1	0.212279	0.300162	0.311281	0.769208	0.00592057	1	0.946494	0.246614	0.00179907	0.490484	0.485175	0.0828607	0.875514	0.890811	0.578703	0.79081	0.437313	0.00780514	0.296793	0.519666	0.716955	0.320845	0.973315	0.610941
GO:0001077 transcriptional activator activity, RNA polymerase II core promoter proximal region sequence-specific binding	232	0.603901	0.606336	0.119145	0.231091	0.208652	0.946752	0.181628	0.609369	0.932693	0.934649	0.0818111	0.380453	0.78668	0.456687	0.00472136	0.231277	0.00294392	0.0124779	0.205352	0.789168	3.76722e-09	0.7214	0.762458	0.309033	0.193617	0.84537	0.648022	0.651947	0.133944	0.245842	0.777554	0.175712	0.000249441	0.0914756	0.483514	0.793573	0.317224	0.348313	0.00404416	0.108827	0.00617526	5.71004e-05	0.402525	0.904991	0.525849	0.00525962	0.996551	0.310038
GO:0001078 transcriptional repressor activity, RNA polymerase II core promoter proximal region sequence-specific binding	124	0.981243	0.406474	0.18277	0.174959	0.220886	0.618729	0.0397237	0.137004	0.990673	0.415978	0.567166	1	0.556979	0.558184	0.705733	0.978184	0.0439967	0.29764	0.0258328	0.916874	4.27526e-06	1	1	1	0.769133	0.612936	0.32612	0.499568	0.0218887	1	0.838221	0.555	0.196999	0.18642	0.171399	0.367367	0.0827962	0.0954844	0.000539217	0.0772571	0.0136759	0.0822435	0.576217	0.3877	0.91499	0.836153	0.979579	1
GO:0001079 nitrogen catabolite regulation of transcription from RNA polymerase II promoter	1	1	1	1	1	1	1	1	1	1	1	1	1	1	1	0.0389754	1	1	1	1	1	1	1	1	1	1	1	1	1	1	1	1	1	1	1	1	1	1	1	1	1	1	1	1	1	1	1	1	1
GO:0001080 nitrogen catabolite activation of transcription from RNA polymerase II promoter	1	1	1	1	1	1	1	1	1	1	1	1	1	1	1	0.0389754	1	1	1	1	1	1	1	1	1	1	1	1	1	1	1	1	1	1	1	1	1	1	1	1	1	1	1	1	1	1	1	1	1
GO:0001082 transcription factor activity, RNA polymerase I transcription factor binding	1	1	1	1	1	1	1	1	1	1	1	1	1	1	1	1	1	1	1	1	1	1	0.043627	1	1	1	1	1	0.036487	0.0642935	1	1	1	1	1	1	1	1	1	1	1	1	1	1	0.207117	1	1	1	1
GO:0001083 transcription factor activity, RNA polymerase II basal transcription factor binding	5	1	1	0.212107	1	1	1	1	1	1	1	1	1	1	1	1	1	0.323256	1	0.541632	0.00123542	1	1	1	1	1	1	1	1	0.176487	1	1	0.219982	1	1	1	0.164587	1	1	1	1	1	0.544091	1	1	1	1	1	1
GO:0001085 RNA polymerase II transcription factor binding	109	0.619059	0.866569	0.0122777	0.178014	0.0660615	0.545291	0.492868	0.226714	0.707927	0.716181	0.508327	1	0.536415	0.696284	0.932498	0.676963	0.186625	0.419453	0.00455501	0.0188289	0.00124316	0.582333	1	1	0.702634	0.562251	0.131257	1	0.00688484	0.685444	1	0.00502638	0.0203313	0.77295	0.0996323	0.0252295	0.436729	0.464031	0.940282	0.937063	0.390581	0.0201895	0.377242	0.977592	0.958653	0.462924	0.909258	0.511922
GO:0001087 transcription factor activity, TFIIB-class binding	1	1	1	1	1	1	1	1	1	1	1	1	1	1	1	1	1	0.105072	1	1	0.291302	1	1	1	1	1	1	1	1	0.214606	1	1	0.057461	1	1	1	1	1	1	1	1	1	0.21234	1	1	1	1	1	1
GO:0001091 RNA polymerase II basal transcription factor binding	13	1	1	0.834653	1	1	1	1	1	1	1	1	1	1	1	1	0.357265	0.517783	1	0.819199	0.14715	1	1	1	1	1	1	1	1	0.0136548	1	1	0.0160005	0.338243	0.74944	0.411649	0.403186	0.5125	0.523276	1	1	1	0.619125	0.447161	0.281906	0.429151	1	0.573865	1
GO:0001093 TFIIB-class transcription factor binding	3	1	1	1	1	1	1	1	1	1	1	1	1	1	1	1	1	0.195616	1	0.348519	0.147813	1	1	1	1	1	1	1	1	0.0596229	1	1	0.134403	1	1	1	1	1	1	1	1	1	0.431221	1	1	1	1	1	1
GO:0001094 TFIID-class transcription factor binding	8	1	1	0.600798	1	1	1	1	1	1	1	1	1	1	1	1	0.25375	1	1	1	0.508105	1	1	1	1	1	1	1	1	0.194905	1	1	0.278096	0.225788	0.516588	0.282046	0.256924	0.372633	0.381345	1	1	1	0.705763	0.601746	0.216839	0.320738	1	0.468278	1
GO:0001096 TFIIF-class transcription factor binding	1	1	1	1	1	1	1	1	1	1	1	1	1	1	1	1	1	1	1	1	1	1	1	1	1	1	1	1	1	1	1	1	1	1	1	1	1	1	1	1	1	1	1	0.123738	0.217775	1	1	1	1
GO:0001097 TFIIH-class transcription factor binding	1	1	1	1	1	1	1	1	1	1	1	1	1	1	1	1	1	1	1	1	0.291302	1	1	1	1	1	1	1	1	0.18078	1	1	0.0525492	1	1	1	1	1	1	1	1	1	1	1	1	1	1	1	1
GO:0001098 basal transcription machinery binding	40	0.856657	1	0.42233	1	0.58834	1	1	1	1	1	0.46665	1	1	0.160674	0.509	0.175384	0.0283113	0.742035	0.529112	0.00255829	0.929122	1	1	1	1	1	1	1	0.0015103	1	0.136303	0.0209898	0.722364	0.672002	0.501394	0.0577279	0.681102	0.696437	0.838701	0.604146	0.290814	0.22322	0.0628947	0.0487467	0.264761	0.0205012	0.50793	1
GO:0001099 basal RNA polymerase II transcription machinery binding	40	0.856657	1	0.42233	1	0.58834	1	1	1	1	1	0.46665	1	1	0.160674	0.509	0.175384	0.0283113	0.742035	0.529112	0.00255829	0.929122	1	1	1	1	1	1	1	0.0015103	1	0.136303	0.0209898	0.722364	0.672002	0.501394	0.0577279	0.681102	0.696437	0.838701	0.604146	0.290814	0.22322	0.0628947	0.0487467	0.264761	0.0205012	0.50793	1
GO:0001100 negative regulation of exit from mitosis	1	1	1	1	1	1	1	1	1	1	1	1	1	1	1	1	1	1	1	1	1	0.157527	1	1	1	1	1	1	1	1	1	1	1	1	1	1	1	1	1	1	1	1	1	1	1	1	1	1	1
GO:0001101 response to acid chemical	285	0.00337339	0.0757741	0.193971	0.850308	0.726603	0.796805	0.830736	0.645222	0.0141867	0.862824	0.854205	0.540247	0.309139	0.418477	0.237197	0.159252	0.0607092	0.0005588	0.33835	0.638811	0.17498	0.456523	0.107526	1	0.480391	1	0.00807978	0.610133	0.692359	0.179626	0.829189	0.248376	0.898882	0.100611	0.278871	0.820352	0.000660886	0.000211799	0.330141	0.414736	0.00769198	0.0120844	0.163944	0.724834	0.651378	0.0507948	0.240227	0.000352649
GO:0001102 RNA polymerase II activating transcription factor binding	36	0.520263	1	0.0125033	1	0.258406	0.245072	1	0.449038	0.316744	0.333983	0.445385	1	1	0.106231	0.756096	0.3248	1	0.0918172	0.0248706	0.0127924	0.0443151	0.826414	1	1	0.570642	0.246647	0.695006	1	0.20247	0.328194	1	0.446364	0.324513	0.66088	0.00636241	0.00322379	0.233651	0.246522	0.439125	0.490536	0.200521	0.0154931	0.818277	0.998569	1	1	1	0.47073
GO:0001103 RNA polymerase II repressing transcription factor binding	28	0.737572	1	0.295052	0.165871	0.453349	1	0.161529	1	0.789217	1	1	1	1	1	1	1	0.0961989	1	0.00418033	0.0274198	0.00478934	1	1	1	1	1	0.0555814	1	0.0582571	1	1	0.30946	0.232107	0.68858	1	0.620621	1	1	1	0.887946	0.342174	0.759152	0.510529	0.979273	0.722092	0.34463	0.497986	1
GO:0001104 RNA polymerase II transcription cofactor activity	92	0.861544	1	0.208006	0.494519	0.0156473	0.915035	0.444322	0.0149665	0.994377	1	0.407293	0.441247	1	0.18542	0.72687	0.553924	0.940903	0.55911	0.369093	0.133587	0.910568	0.926669	1	1	0.607421	0.158037	0.174883	0.969596	0.0566862	1	0.84644	0.333027	0.00233525	0.362272	0.480807	0.441084	0.866073	0.878986	0.352777	0.969761	0.437145	0.0125669	0.0499227	0.0619214	0.553825	0.144049	0.829518	0.387176
GO:0001105 RNA polymerase II transcription coactivator activity	40	0.906479	1	0.0866583	1	0.0134116	0.655851	1	0.0445366	0.898104	1	0.42926	0.21077	1	0.750506	0.816073	0.679629	0.648537	0.339814	0.0750523	0.0815307	0.931216	0.568014	1	1	0.589507	0.266653	1	1	0.0680588	1	0.624875	0.256518	0.0013762	0.0560898	0.168615	0.181883	0.281647	0.29771	0.250503	0.926348	0.0695528	0.00441056	0.00899968	0.0227375	0.470437	0.099895	0.891476	1
GO:0001106 RNA polymerase II transcription corepressor activity	25	0.700683	1	0.74679	1	1	1	0.147704	1	1	1	0.339031	1	1	0.554457	0.638339	0.188622	1	0.565007	0.632043	0.86024	0.253258	0.683215	1	1	0.109931	1	0.00696916	1	0.22426	1	0.296022	0.639742	0.185506	0.875571	1	1	1	1	0.0843526	0.621929	0.135586	0.256496	0.639113	0.364484	1	0.312828	1	0.295013
GO:0001128 RNA polymerase II transcription coactivator activity involved in preinitiation complex assembly	1	1	1	1	1	1	1	1	1	1	1	1	1	1	1	1	1	1	1	1	1	1	1	1	1	1	1	1	1	1	1	1	1	1	1	1	1	1	1	1	1	1	1	1	1	1	1	1	1
GO:0001129 RNA polymerase II transcription factor activity, TBP-class protein binding, involved in preinitiation complex assembly	4	1	1	0.120809	1	1	1	1	1	1	1	1	1	1	1	1	1	1	1	0.453353	0.0042014	1	1	1	1	1	1	1	1	0.455758	1	1	1	1	1	1	0.119498	1	1	1	1	1	1	1	1	1	1	1	1
GO:0001132 RNA polymerase II transcription factor activity, TBP-class protein binding	4	1	1	0.120809	1	1	1	1	1	1	1	1	1	1	1	1	1	1	1	0.453353	0.0042014	1	1	1	1	1	1	1	1	0.455758	1	1	1	1	1	1	0.119498	1	1	1	1	1	1	1	1	1	1	1	1
GO:0001133 RNA polymerase II transcription factor activity, sequence-specific transcription regulatory region DNA binding	1	1	1	1	1	1	1	1	1	1	1	1	1	1	1	1	1	1	1	1	1	1	1	1	1	1	1	1	1	1	1	1	1	1	1	1	1	1	1	1	1	1	1	1	1	1	1	0.0945207	1
GO:0001134 transcription factor activity, transcription factor recruiting	14	1	1	1	1	1	1	1	1	1	1	1	1	0.0941136	1	0.467663	1	0.427968	0.360878	0.0274995	0.876962	0.00878093	0.478211	1	1	0.274457	1	1	0.0893316	0.0444212	1	1	1	0.360966	0.108598	0.440269	1	1	1	1	0.541777	0.440717	0.609799	1	0.800221	1	1	0.544636	0.162578
GO:0001135 transcription factor activity, RNA polymerase II transcription factor recruiting	8	1	1	1	1	1	1	1	1	1	1	1	1	1	1	0.312453	1	0.280522	1	0.0953423	0.654669	0.0156661	1	1	1	0.167012	1	1	0.254438	0.0404761	1	1	1	0.225595	0.140864	0.282006	1	1	1	1	0.281732	0.594079	1	1	0.858541	1	1	1	1
GO:0001147 transcription termination site sequence-specific DNA binding	2	1	1	0.358895	1	1	1	1	1	1	1	1	1	1	1	1	1	1	1	1	0.0753418	1	1	1	1	1	1	1	1	0.337766	1	1	1	1	1	1	1	1	1	1	1	1	1	1	1	1	1	1	1
GO:0001153 transcription factor activity, RNA polymerase III transcription factor recruiting	1	1	1	1	1	1	1	1	1	1	1	1	1	1	1	1	1	1	1	1	1	1	1	1	1	1	1	1	1	1	1	1	1	1	1	1	1	1	1	1	1	1	1	1	1	1	1	1	1
GO:0001156 TFIIIC-class transcription factor binding	3	0.252842	1	0.571221	1	1	1	1	1	1	1	1	1	1	1	1	1	1	1	1	1	1	1	1	1	1	1	1	1	0.533313	1	1	1	1	1	1	0.147748	1	1	1	1	1	0.516487	1	1	1	1	1	1
GO:0001158 enhancer sequence-specific DNA binding	81	0.749584	1	0.0329227	0.417644	0.104557	0.59807	0.393788	0.0760508	0.582059	0.583435	0.717983	1	0.406979	0.714502	0.613075	0.921138	0.95657	0.907455	0.292178	0.298785	0.52339	0.758294	0.751813	1	0.115354	0.459319	0.254948	0.95425	0.0768951	0.577111	0.738686	0.0412351	0.0165554	0.783211	0.608189	0.533734	0.791869	0.807823	0.132546	0.18287	0.00825392	0.188398	0.975501	0.141553	0.973694	0.328463	0.845452	1
GO:0001159 core promoter proximal region DNA binding	327	0.932161	0.554922	0.0989133	0.0778117	0.0510206	0.873361	0.15195	0.02903	0.96904	0.742475	0.277552	0.574038	0.893252	0.626593	0.156975	0.532779	0.0505617	0.158276	0.000596224	0.50486	1.16804e-10	0.996864	0.812861	1	0.648273	0.730459	0.261489	0.478043	0.0116141	0.690803	0.822083	0.200151	0.000482244	0.0499296	0.450548	0.929594	0.458087	0.500965	0.00133562	0.0627479	0.00824878	0.000745667	0.635957	0.351468	0.834412	0.0932674	0.998772	0.886204
GO:0001160 transcription termination site DNA binding	2	1	1	0.358895	1	1	1	1	1	1	1	1	1	1	1	1	1	1	1	1	0.0753418	1	1	1	1	1	1	1	1	0.337766	1	1	1	1	1	1	1	1	1	1	1	1	1	1	1	1	1	1	1
GO:0001161 intronic transcription regulatory region sequence-specific DNA binding	10	0.339458	1	0.195163	1	0.133236	1	1	1	1	1	1	1	1	1	0.287152	1	1	1	1	0.61934	1	1	1	1	1	1	1	0.316854	0.586745	1	1	0.297324	1	1	1	1	1	1	1	0.674318	1	0.0972893	0.489231	0.107355	1	0.144683	1	1
GO:0001162 RNA polymerase II intronic transcription regulatory region sequence-specific DNA binding	7	1	1	1	1	0.082381	1	1	1	1	1	1	1	1	1	1	1	1	1	1	0.362431	1	1	1	1	1	1	1	1	0.430609	1	1	0.203652	1	1	1	1	1	1	1	1	1	0.189595	0.418328	0.0615056	1	1	1	1
GO:0001163 RNA polymerase I regulatory region sequence-specific DNA binding	8	1	1	1	1	1	1	1	1	0.372593	1	1	1	1	1	1	1	1	1	1	0.577923	1	0.30709	1	1	1	1	1	0.260574	0.218182	1	1	1	1	1	1	1	1	1	1	0.671092	0.0419401	1	0.623817	0.526587	0.289957	1	0.398014	1
GO:0001164 RNA polymerase I CORE element sequence-specific DNA binding	8	1	1	1	1	1	1	1	1	0.372593	1	1	1	1	1	1	1	1	1	1	0.577923	1	0.30709	1	1	1	1	1	0.260574	0.218182	1	1	1	1	1	1	1	1	1	1	0.671092	0.0419401	1	0.623817	0.526587	0.289957	1	0.398014	1
GO:0001165 RNA polymerase I upstream control element sequence-specific DNA binding	1	1	1	1	1	1	1	1	1	1	1	1	1	1	1	1	1	1	1	1	1	1	1	1	1	1	1	1	1	1	1	1	1	1	1	1	1	1	1	1	0.14433	1	1	1	1	1	1	1	1
GO:0001167 RNA polymerase I transcription factor activity, sequence-specific DNA binding	1	1	1	1	1	1	1	1	1	1	1	1	1	1	1	1	1	1	1	1	1	1	0.043627	1	1	1	1	1	0.036487	0.0642935	1	1	1	1	1	1	1	1	1	1	1	1	1	1	0.207117	1	1	1	1
GO:0001169 transcription factor activity, RNA polymerase I CORE element sequence-specific binding	1	1	1	1	1	1	1	1	1	1	1	1	1	1	1	1	1	1	1	1	1	1	0.043627	1	1	1	1	1	0.036487	0.0642935	1	1	1	1	1	1	1	1	1	1	1	1	1	1	0.207117	1	1	1	1
GO:0001172 transcription, RNA-templated	1	0.0564959	0.0194534	0.127394	0.00642418	1	1	1	1	1	1	1	1	0.00774124	1	1	1	1	1	1	1	1	0.0467166	1	1	1	1	1	1	0.1098	1	1	1	1	0.0878812	1	1	1	1	1	1	0.210876	1	1	1	1	1	1	1
GO:0001179 RNA polymerase I transcription factor binding	1	1	1	1	1	1	1	1	1	1	1	1	1	1	1	1	1	1	1	1	1	1	1	1	1	1	1	1	1	1	1	1	1	1	1	1	1	1	1	1	1	1	1	1	1	1	1	1	1
GO:0001180 transcription initiation from RNA polymerase I promoter for nuclear large rRNA transcript	3	1	1	1	1	1	1	1	1	1	1	1	1	1	1	1	1	1	1	1	0.48392	1	0.126418	1	1	1	1	1	0.106129	0.206676	1	1	1	1	1	1	1	1	1	1	1	1	1	0.28567	0.503425	1	1	1	1
GO:0001181 transcription factor activity, core RNA polymerase I binding	1	1	1	1	1	1	1	1	1	1	1	1	1	1	1	1	1	1	1	1	0.268818	1	1	1	1	1	1	1	1	1	1	1	1	1	1	1	1	1	1	1	1	1	1	0.124732	1	1	1	1	1
GO:0001186 transcription factor activity, RNA polymerase I transcription factor recruiting	1	1	1	1	1	1	1	1	1	1	1	1	1	1	1	1	1	1	1	1	1	1	0.043627	1	1	1	1	1	0.036487	0.0642935	1	1	1	1	1	1	1	1	1	1	1	1	1	1	0.207117	1	1	1	1
GO:0001187 transcription factor activity, RNA polymerase I CORE element binding transcription factor recruiting	1	1	1	1	1	1	1	1	1	1	1	1	1	1	1	1	1	1	1	1	1	1	0.043627	1	1	1	1	1	0.036487	0.0642935	1	1	1	1	1	1	1	1	1	1	1	1	1	1	0.207117	1	1	1	1
GO:0001188 RNA polymerase I transcriptional preinitiation complex assembly	2	1	1	1	1	1	1	1	1	1	1	1	1	1	1	1	1	1	1	1	1	1	0.0838249	1	1	1	1	1	0.072751	0.115566	1	1	1	1	1	1	1	1	1	1	1	1	1	1	0.365043	1	1	1	1
GO:0001189 RNA polymerase I transcriptional preinitiation complex assembly at the promoter for the nuclear large rRNA transcript	2	1	1	1	1	1	1	1	1	1	1	1	1	1	1	1	1	1	1	1	1	1	0.0838249	1	1	1	1	1	0.072751	0.115566	1	1	1	1	1	1	1	1	1	1	1	1	1	1	0.365043	1	1	1	1
GO:0001190 transcriptional activator activity, RNA polymerase II transcription factor binding	55	0.958578	1	0.0547655	0.370819	0.0118231	0.431639	0.309202	0.0935468	0.813542	0.466668	0.556512	0.275659	0.334109	0.847841	0.394694	0.481038	0.563752	0.23211	0.0990792	0.143521	0.615793	0.485867	1	1	0.351443	0.347719	0.847603	0.607957	0.0903914	1	0.740419	0.225168	0.00843626	0.215532	0.150704	0.0539903	0.137074	0.149948	0.440099	0.793651	0.0202327	0.00553521	0.022908	0.0913725	0.653699	0.167988	0.957493	1
GO:0001191 transcriptional repressor activity, RNA polymerase II transcription factor binding	36	0.256319	1	0.361477	1	0.202959	1	0.208481	0.0797339	1	1	0.442889	1	1	0.66629	0.756981	0.295098	1	0.305823	0.30052	0.749719	0.199682	0.80917	0.449611	1	0.0469755	1	0.0258403	1	0.0765136	1	0.463772	0.778009	0.102758	0.384991	1	0.365031	1	1	0.208414	0.301428	0.419122	0.37469	0.623477	0.511405	1	0.404843	1	0.395369
GO:0001192 maintenance of transcriptional fidelity during DNA-templated transcription elongation	1	1	1	1	1	1	1	1	1	1	1	1	1	1	1	1	1	1	1	1	1	1	1	1	1	1	1	1	1	1	1	1	1	1	1	1	1	1	1	1	1	1	1	1	1	1	1	0.164981	1
GO:0001193 maintenance of transcriptional fidelity during DNA-templated transcription elongation from RNA polymerase II promoter	1	1	1	1	1	1	1	1	1	1	1	1	1	1	1	1	1	1	1	1	1	1	1	1	1	1	1	1	1	1	1	1	1	1	1	1	1	1	1	1	1	1	1	1	1	1	1	0.164981	1
GO:0001205 transcriptional activator activity, RNA polymerase II distal enhancer sequence-specific binding	25	0.337561	1	0.212127	0.156472	0.418984	1	0.143541	1	0.688814	1	1	1	1	0.550085	1	1	1	1	0.635079	0.444255	0.360677	0.371894	0.34783	1	1	0.178821	1	0.636735	0.763449	1	0.323626	0.072432	0.592743	0.861355	1	0.560575	1	1	0.303015	0.0821385	0.33625	0.876761	0.677318	0.604755	1	0.312102	1	1
GO:0001206 transcriptional repressor activity, RNA polymerase II distal enhancer sequence-specific binding	10	1	1	0.186597	1	0.354485	1	1	0.0241957	1	1	0.139979	1	0.0759581	1	0.337236	1	1	1	0.374151	0.931651	0.744319	1	1	1	1	1	1	1	0.780031	1	1	1	1	0.704954	1	1	1	1	0.373055	0.622239	0.713763	0.109455	1	0.769382	1	1	1	1
GO:0001207 histone displacement	1	1	1	1	1	1	1	1	1	1	1	1	1	1	1	1	1	1	1	1	1	1	1	1	1	1	1	1	1	1	1	1	1	1	1	1	1	1	1	1	1	1	1	1	1	1	1	1	1
GO:0001221 transcription cofactor binding	34	0.0338901	0.465728	0.430213	0.230016	1	1	1	1	0.866479	1	1	1	0.0285838	1	1	1	0.833519	0.298041	0.145902	0.913941	0.0375971	0.793027	1	1	1	1	0.300666	1	0.214701	1	0.1741	0.178778	1	0.460791	0.750498	0.134125	0.847841	0.856221	0.769136	0.84127	0.174401	0.00996711	0.399555	0.89106	0.1571	0.381484	0.571376	0.353982
GO:0001222 transcription corepressor binding	11	0.366298	1	0.631151	1	1	1	1	1	0.462958	1	1	1	1	1	1	1	1	1	0.333417	0.149498	0.154309	1	1	1	1	1	0.290284	1	0.258353	1	0.0122235	0.0636383	1	1	1	0.284389	1	1	1	0.715586	1	0.150211	0.671124	0.341311	0.43308	1	0.60025	1
GO:0001223 transcription coactivator binding	18	0.100234	0.271397	0.538867	0.153246	1	1	1	1	1	1	1	1	0.137265	1	1	1	0.696171	0.0997336	0.246908	0.995236	0.0299786	0.572131	1	1	1	1	0.458311	1	0.477986	1	1	1	1	0.368834	1	0.544667	1	1	1	0.9414	0.0578417	0.0741128	0.809185	1	0.128028	0.210112	0.543492	0.169004
GO:0001224 RNA polymerase II transcription cofactor binding	3	1	1	1	1	1	1	1	1	1	1	1	1	1	1	1	1	1	1	0.391523	0.184827	0.41474	1	1	1	1	1	0.0989443	1	0.0632955	1	1	0.138515	1	1	1	1	1	1	1	1	1	1	1	1	1	1	1	1
GO:0001225 RNA polymerase II transcription coactivator binding	2	1	1	1	1	1	1	1	1	1	1	1	1	1	1	1	1	1	1	0.293024	0.491611	0.301407	1	1	1	1	1	1	1	0.332931	1	1	1	1	1	1	1	1	1	1	1	1	1	1	1	1	1	1	1
GO:0001226 RNA polymerase II transcription corepressor binding	1	1	1	1	1	1	1	1	1	1	1	1	1	1	1	1	1	1	1	1	0.249323	1	1	1	1	1	1	0.0308292	1	0.0901814	1	1	0.0396796	1	1	1	1	1	1	1	1	1	1	1	1	1	1	1	1
GO:0001227 transcriptional repressor activity, RNA polymerase II transcription regulatory region sequence-specific binding	199	0.996557	0.507532	0.423176	0.367327	0.134135	0.892312	0.125392	0.0289606	0.994389	0.669864	0.374138	1	0.376813	0.885774	0.653954	0.730865	0.0265709	0.367975	0.00741769	0.74907	2.92348e-06	0.999206	0.967168	1	0.938935	0.786435	0.576566	0.212848	0.133335	1	0.956505	0.701294	0.299607	0.160795	0.224762	0.22256	0.213602	0.243119	0.000132794	0.105763	0.0106567	0.017814	0.493376	0.534397	0.767348	0.322057	0.893484	0.79213
GO:0001228 transcriptional activator activity, RNA polymerase II transcription regulatory region sequence-specific binding	339	0.384759	0.574478	0.0188956	0.423029	0.545567	0.978607	0.00513725	0.819989	0.97313	0.98112	0.191295	0.574121	0.643989	0.629329	0.0238178	0.11255	0.00105495	0.00628661	0.233401	0.880981	6.20023e-09	0.814936	0.23003	0.098528	0.0620781	0.285152	0.434001	0.759637	0.245352	0.506691	0.823265	0.155175	7.87467e-06	0.272539	0.356376	0.689003	0.13458	0.16036	0.00684546	0.00176582	0.00596388	0.00146383	0.347697	0.95301	0.605203	0.000290372	0.999029	0.470843
GO:0001300 chronological cell aging	2	0.083451	0.0387242	1	1	1	1	1	1	1	1	1	1	1	1	0.0454906	1	1	1	1	1	1	1	1	1	1	1	1	1	1	1	1	1	1	1	0.0804325	1	0.00316417	0.00333777	1	1	1	1	0.218369	1	1	1	1	1
GO:0001302 replicative cell aging	6	1	1	1	1	1	1	1	1	1	1	1	1	1	1	1	1	1	1	0.531571	1	0.138405	1	1	1	1	1	1	1	1	1	1	1	1	1	1	1	1	1	1	1	0.469172	0.60892	1	0.681856	0.244782	0.0866915	0.0670091	1
GO:0001306 age-dependent response to oxidative stress	1	1	1	1	1	1	1	1	1	1	1	1	1	1	1	1	1	1	1	1	1	1	1	1	1	1	1	1	1	1	1	1	1	1	1	1	1	1	1	1	0.0954083	1	1	1	1	1	1	1	1
GO:0001315 age-dependent response to reactive oxygen species	1	1	1	1	1	1	1	1	1	1	1	1	1	1	1	1	1	1	1	1	1	1	1	1	1	1	1	1	1	1	1	1	1	1	1	1	1	1	1	1	0.0954083	1	1	1	1	1	1	1	1
GO:0001325 formation of extrachromosomal circular DNA	15	1	1	1	1	1	1	1	1	1	1	1	1	1	1	0.501981	1	1	1	0.046576	0.0173175	0.00531339	1	1	1	1	1	1	1	0.443189	1	1	1	0.381317	0.723281	1	1	1	1	1	1	0.812333	1	0.549155	0.0839509	0.444073	0.197189	0.0297446	1
GO:0001401 mitochondrial sorting and assembly machinery complex	2	1	1	1	1	1	1	1	1	1	1	1	1	1	1	1	1	1	1	1	0.348183	1	1	1	1	1	1	1	1	1	1	1	1	1	1	1	1	0.117116	0.120127	1	1	0.186986	1	1	0.371318	1	1	1	1
GO:0001405 presequence translocase-associated import motor	2	1	1	1	1	1	1	1	1	1	1	1	1	1	1	1	1	1	1	0.204441	0.356801	1	1	1	1	1	1	1	1	1	1	1	1	1	1	1	1	1	1	1	1	1	1	1	1	1	1	1	1
GO:0001501 skeletal system development	418	0.982973	0.649626	0.618497	0.60682	0.0664509	0.868093	0.0181447	0.76766	0.340198	0.723196	0.0126257	0.454841	0.169109	0.0855501	0.0426053	0.174587	0.0593092	1.37555e-08	0.146816	0.981418	0.000243636	0.984673	0.699179	0.47916	0.775135	0.113056	0.00308047	0.924033	0.967074	0.989772	0.961487	0.22226	0.282422	0.00159132	0.00108706	0.479836	0.000394519	0.000159461	0.0563144	0.147716	0.0218344	0.00149219	0.000193068	0.551976	0.511149	7.93171e-06	0.399181	0.0167089
GO:0001502 cartilage condensation	17	1	1	0.852084	1	1	1	0.0941196	1	1	1	1	1	0.00466137	1	0.141981	1	0.171537	0.354901	0.0373925	0.898035	0.00216535	1	1	1	0.322594	1	1	1	0.542167	1	0.279274	0.502229	1	0.0101149	0.12058	1	0.149985	0.157263	0.174878	0.0419802	0.315414	0.207717	0.444358	0.277828	0.189089	0.0264167	0.102295	0.249947
GO:0001503 ossification	349	0.79949	0.612153	0.118413	0.422098	0.0709566	0.899301	0.371585	0.665632	0.852223	0.918983	0.176393	0.885789	0.220517	0.44081	0.0855053	0.863232	0.22539	1.89715e-05	0.287711	0.973553	0.0179942	0.957595	0.690282	1	0.374998	0.747603	0.395188	0.970319	0.659537	0.975129	0.391523	0.0137898	0.669593	0.145153	0.00106782	0.181116	0.00607416	0.00482973	0.0760026	0.84917	0.0255362	0.000842529	0.00569309	0.367292	0.778114	0.00410358	0.968436	0.00111484
GO:0001504 neurotransmitter uptake	22	0.274994	1	0.0740536	1	1	1	1	1	1	0.227808	1	0.120357	1	0.148254	0.217064	0.541058	0.592728	0.520282	0.250719	0.0673546	0.685813	1	1	1	1	0.159604	1	1	0.900354	1	0.295588	1	1	1	0.54767	0.133108	1	1	1	0.133752	0.692588	0.547061	0.332983	0.880573	1	1	0.804711	1
GO:0001505 regulation of neurotransmitter levels	175	0.0535555	0.217399	0.00194838	1	0.791935	0.326739	0.676128	0.659301	0.638697	0.624663	0.749526	0.103257	0.133327	0.149199	0.0615451	0.238112	0.677064	0.0606743	0.961494	0.152563	0.959947	0.396726	0.550854	1	0.906441	0.157276	0.79983	0.185594	0.984372	0.0105499	0.00966839	0.570682	1	0.990632	0.880102	0.828194	0.610817	0.643577	0.099773	2.81949e-07	0.163991	0.176591	0.802806	0.918795	0.329742	0.101584	0.0412064	0.919766
GO:0001507 acetylcholine catabolic process in synaptic cleft	2	1	1	0.137325	1	1	1	1	1	1	1	1	1	0.0139207	0.0339802	1	1	1	1	1	1	1	1	1	1	1	1	1	1	1	1	1	1	1	1	1	1	0.11426	0.117111	1	1	1	1	1	1	1	1	1	1
GO:0001508 action potential	126	0.443521	0.025481	0.488398	1	0.67758	0.863378	1	0.483997	0.934789	1	0.832256	1	0.621704	0.286928	0.161955	0.0738605	0.175853	0.176406	0.424587	0.925753	0.357688	0.364295	0.0549177	1	0.771576	0.624467	0.785488	0.0158258	0.47618	0.364567	0.0114414	0.647218	0.909229	0.404896	0.665598	0.939001	0.355225	0.384296	0.477906	0.00128585	0.025283	0.465434	0.13506	0.811481	0.728157	0.243479	0.915584	0.231122
GO:0001510 RNA methylation	56	1	1	0.985471	1	1	0.775763	1	1	0.955394	1	0.648465	0.320896	1	1	0.906797	1	0.798341	1	0.387124	0.530042	0.966607	0.707884	0.0851278	1	0.734305	1	0.504181	0.624934	0.25043	1	0.439268	0.335192	0.102062	0.890258	0.756982	0.609233	0.755006	0.770831	0.906928	0.884039	0.197388	0.675861	0.821363	0.0077472	0.548633	0.587601	0.665118	1
GO:0001512 dihydronicotinamide riboside quinone reductase activity	1	1	1	1	1	1	1	1	1	1	1	1	1	1	1	1	1	1	1	1	1	1	1	1	1	1	1	1	1	1	1	1	1	1	1	1	1	1	1	1	1	1	1	1	1	1	1	1	1
GO:0001514 selenocysteine incorporation	8	0.0547777	1	0.610416	0.0531467	1	0.196557	1	1	1	1	0.116013	1	1	0.241499	1	1	1	1	1	1	1	0.305533	0.126515	1	1	1	1	0.259231	1	1	1	1	1	1	0.311184	1	0.0868245	0.0911877	1	0.697849	0.622179	1	0.612565	0.523342	1	1	1	1
GO:0001515 opioid peptide activity	4	1	1	0.166343	1	1	0.0989963	1	1	1	1	0.0795235	1	1	1	0.138967	1	0.0760554	0.139662	1	1	1	1	1	1	1	1	1	1	1	1	1	1	1	1	1	1	1	1	1	0.348193	1	1	0.168025	1	1	1	0.385428	1
GO:0001516 prostaglandin biosynthetic process	21	0.542924	0.311618	0.80666	1	0.218819	1	1	1	0.66963	1	1	1	1	1	1	0.170436	1	0.145267	0.865255	0.887878	0.905207	1	1	1	1	1	1	0.161213	0.819836	1	1	0.549189	1	1	1	1	0.636306	0.646522	1	0.909974	1	0.207844	0.239112	0.805283	0.687602	1	0.125456	0.369224
GO:0001517 N-acetylglucosamine 6-O-sulfotransferase activity	6	1	1	1	1	1	0.174871	1	1	1	0.0711822	1	1	1	1	0.269188	1	1	1	1	0.844378	1	0.0276331	1	1	1	1	0.0140942	1	1	1	1	1	1	1	1	1	1	1	1	0.613817	0.542253	1	1	1	1	1	1	1
GO:0001518 voltage-gated sodium channel complex	13	0.0712242	0.00108636	0.238451	1	1	1	1	1	1	1	1	1	1	0.401172	0.427637	0.262229	1	0.30918	0.319173	0.911813	0.425293	0.120353	0.173179	1	0.0285404	1	0.372039	0.0790823	0.0598191	0.00736234	0.0705606	1	1	0.111263	0.344921	0.415503	0.0112475	0.0123535	1	0.00161053	0.489866	0.953303	1	1	0.312616	0.143242	0.346242	0.100764
GO:0001519 peptide amidation	1	1	1	1	1	1	1	1	1	1	1	1	1	1	1	1	1	1	1	1	0.371181	1	1	1	1	1	1	1	1	1	1	1	1	1	1	1	1	1	1	1	1	1	0.156339	1	0.373919	1	1	1	1
GO:0001520 outer dense fiber	5	1	1	1	1	1	1	1	1	0.241551	1	1	1	1	1	1	1	1	1	0.371407	0.189887	0.370026	1	1	1	1	1	1	1	0.0534205	1	1	1	1	0.265277	0.0778832	0.0779534	1	1	1	0.39325	1	1	1	1	1	1	0.413412	1
GO:0001522 pseudouridine synthesis	18	1	1	1	1	1	1	1	1	1	1	0.293536	1	1	1	1	1	1	0.487502	0.0568013	0.784533	1	1	1	1	1	1	0.413247	1	0.317736	1	1	0.459943	1	0.25835	1	1	1	1	1	1	0.82512	0.317561	0.0230751	0.0154641	0.289466	1	0.298146	1
GO:0001523 retinoid metabolic process	65	0.947628	0.0273654	0.900687	1	0.795253	0.862319	1	0.59985	0.0016813	1	0.35681	1	0.367804	0.1278	0.452651	0.39367	0.456813	0.156548	0.767866	0.607949	0.0297012	0.622723	0.000817189	1	0.190381	0.0186069	0.873205	0.0922613	0.931011	0.142933	0.703978	0.716173	0.621251	0.629204	0.432246	0.6084	0.651043	0.252994	0.356251	0.46213	0.012266	0.132152	0.181972	0.689769	1	0.233979	0.910338	0.00336925
GO:0001525 angiogenesis	387	1.59178e-06	6.89359e-07	0.00953565	0.288656	0.840827	0.596232	0.229436	0.880934	0.126985	0.49781	0.538949	0.691833	0.144334	0.228685	0.0660801	0.451227	0.206949	0.000931356	0.472046	0.996768	5.01941e-06	0.91879	0.771347	1	0.669173	0.18767	0.575344	0.911498	0.990223	0.916904	0.962774	0.321468	0.258682	0.674972	0.0498256	0.149867	7.89627e-06	2.698e-06	0.454309	0.991674	0.0385158	0.0129007	0.111951	0.999983	0.853455	0.179366	0.997996	0.0390076
GO:0001527 microfibril	9	1	1	1	1	0.362415	1	1	1	1	1	1	1	0.0757266	0.272077	0.0553144	0.253027	0.118522	0.252613	0.0212858	0.668957	0.0209881	1	1	1	1	1	0.0350609	0.000200452	0.136697	1	0.265815	0.350543	9.92741e-05	0.000254373	0.300769	0.312491	0.379302	0.388434	1	0.769748	0.294421	0.00189346	1	1	1	1	0.402701	0.109215
GO:0001530 lipopolysaccharide binding	16	1	1	0.742676	1	1	1	1	1	0.543473	1	1	0.104229	1	1	1	0.3962	0.396315	0.392956	1	0.932827	0.513342	0.573599	1	1	1	1	1	1	1	1	1	1	0.422271	1	1	1	0.251268	0.261152	1	1	0.921521	0.626548	0.0660909	0.848834	0.184767	1	0.354662	0.27971
GO:0001532 interleukin-21 receptor activity	1	1	0.0195493	1	1	1	1	1	1	1	1	1	1	1	1	1	1	1	1	1	1	1	1	1	1	1	1	1	1	1	1	1	1	1	1	1	1	1	1	1	1	1	1	0.117822	0.216631	1	1	1	1
GO:0001533 cornified envelope	21	1	1	0.942839	1	1	0.470998	1	1	0.359662	0.237298	0.298193	1	1	0.0894292	1	0.429646	1	0.090397	1	0.99929	1	1	1	1	0.000193142	1	0.167331	0.510656	0.952852	1	0.0491059	1	1	0.893307	1	1	1	1	1	0.924012	0.994544	0.0822423	0.042304	0.96548	0.198563	0.00143204	1	0.274089
GO:0001534 radial spoke	2	1	1	1	1	1	1	1	1	0.00293658	1	1	1	1	1	1	1	1	1	1	1	1	1	1	1	1	1	1	1	1	1	1	1	1	1	1	1	1	1	1	0.466718	1	1	1	1	1	1	1	1
GO:0001536 radial spoke stalk	1	1	1	1	1	1	1	1	1	0.0542903	1	1	1	1	1	1	1	1	1	1	1	1	1	1	1	1	1	1	1	1	1	1	1	1	1	1	1	1	1	1	1	1	1	1	1	1	1	1	1
GO:0001537 N-acetylgalactosamine 4-O-sulfotransferase activity	4	1	1	0.305536	1	1	1	1	1	1	1	1	1	1	1	1	1	0.130009	1	1	0.59785	0.467507	1	1	1	1	1	0.116852	1	1	1	1	1	1	1	1	0.126665	1	1	1	0.394152	0.405923	1	1	1	1	1	1	1
GO:0001539 cilium or flagellum-dependent cell motility	22	1	1	0.556123	1	0.609114	0.123019	1	0.1184	0.00757709	1	1	1	1	1	0.591214	1	1	0.129428	0.743202	0.512199	0.950763	1	0.0528007	1	1	1	1	0.532022	0.554994	1	0.14832	1	1	0.453518	0.660049	0.643621	0.775319	0.784655	0.668221	0.137124	0.958012	0.925474	0.821858	1	0.652259	1	0.493342	1
GO:0001540 amyloid-beta binding	52	0.716733	0.0767137	0.101193	1	0.705055	1	1	0.141526	0.950258	1	0.577375	1	1	0.096095	0.649944	0.286102	0.888493	0.822915	0.895669	0.482067	0.750502	0.914076	0.0637326	1	1	1	0.497258	0.126409	0.466661	0.0204812	1	0.358877	0.816929	0.4749	0.342129	0.275989	0.155	0.168318	0.368612	0.650576	0.055619	0.0218892	0.228454	0.581454	1	1	0.873709	0.00129459
GO:0001541 ovarian follicle development	50	0.169488	0.599925	0.699807	1	0.233497	1	1	0.0869871	0.9413	1	0.232691	0.273896	1	0.444383	0.119004	0.513733	0.520361	0.439012	0.550068	0.600972	0.4402	0.194368	0.577772	1	0.69488	1	0.791033	0.253762	0.956761	1	1	1	0.482449	0.332788	0.554096	0.795112	0.481659	0.500467	0.620483	0.410723	0.0972217	0.035618	0.452158	0.294322	0.423509	0.0349947	0.497628	1
GO:0001542 ovulation from ovarian follicle	8	0.411803	1	0.36901	1	1	1	1	0.195761	0.355021	1	1	1	1	0.277118	1	1	1	1	0.746638	1	0.756144	1	0.102186	1	1	1	0.240453	1	0.744833	0.0798311	1	0.320295	1	1	1	1	1	1	1	0.672273	1	0.266081	0.152096	1	1	1	1	1
GO:0001543 ovarian follicle rupture	1	1	1	1	1	1	1	1	0.0427605	1	1	1	1	1	1	1	1	1	1	1	1	1	1	1	1	1	1	1	1	1	1	1	1	1	1	1	1	1	1	1	1	1	1	1	1	1	1	1	1
GO:0001544 initiation of primordial ovarian follicle growth	1	1	1	1	1	1	1	1	1	1	1	1	1	1	1	1	1	1	1	1	1	1	1	1	1	1	1	1	1	1	1	1	1	1	1	1	1	1	1	1	0.161975	1	0.206066	1	1	1	1	1	1
GO:0001545 primary ovarian follicle growth	2	0.0965295	1	0.201623	1	1	1	1	1	1	1	0.04784	1	1	1	0.0897117	1	0.099864	1	1	1	1	0.0901597	1	1	0.0448658	1	1	1	1	1	1	1	1	1	1	1	1	1	1	1	0.282903	1	1	1	1	1	1	1
GO:0001546 preantral ovarian follicle growth	3	1	1	1	1	1	1	1	1	1	1	1	1	1	1	1	1	1	1	1	1	1	1	1	1	1	1	1	1	1	1	1	1	1	1	1	1	1	1	1	1	0.256292	1	0.175339	0.357746	1	1	1	1
GO:0001547 antral ovarian follicle growth	4	1	1	1	1	1	1	1	1	1	1	1	1	1	1	0.168106	1	1	1	1	1	1	1	1	1	1	1	1	1	1	1	1	1	1	1	1	1	1	1	1	0.193189	0.491131	0.21561	1	1	1	1	1	1
GO:0001550 ovarian cumulus expansion	1	1	1	1	1	1	1	1	1	1	1	1	1	1	1	0.0464782	1	1	1	1	1	1	1	1	1	1	1	1	1	1	1	1	1	1	1	1	1	1	1	1	0.274672	0.209489	0.34231	1	1	1	1	1	1
GO:0001552 ovarian follicle atresia	1	1	1	1	1	1	1	1	1	1	1	1	1	1	1	1	1	1	1	1	1	1	1	1	1	1	1	1	1	1	1	1	1	1	1	1	1	1	1	1	1	1	1	1	1	1	1	1	1
GO:0001553 luteinization	10	1	1	1	1	1	0.219891	1	0.131415	0.409796	1	1	0.0583568	1	0.30352	1	1	1	1	0.746374	0.929561	0.364599	1	1	1	1	1	1	1	0.313162	0.102453	1	0.347882	1	1	1	1	1	1	1	0.754975	0.666848	0.792699	1	1	0.344712	0.00874746	1	1
GO:0001554 luteolysis	5	1	1	0.161913	1	1	1	1	1	1	1	1	1	1	1	1	1	1	1	0.569741	0.429304	1	1	1	1	1	1	1	1	0.497162	1	1	1	1	0.424373	1	1	1	1	1	1	0.440994	0.0416409	1	1	1	1	1	1
GO:0001555 oocyte growth	3	1	1	1	1	0.0197198	1	1	0.0146292	1	1	1	1	1	1	1	1	0.0435267	1	0.195046	0.33742	1	1	1	1	1	1	1	0.105372	0.199034	1	1	1	1	0.17633	1	1	1	1	1	1	1	1	1	0.372536	0.142153	1	1	1
GO:0001556 oocyte maturation	22	1	0.34709	1	1	1	0.449018	1	1	0.324632	0.237269	0.314586	0.132834	1	0.512962	1	1	1	0.150337	0.271308	0.48452	0.834279	0.252156	0.0587634	1	0.399545	1	0.14665	0.00821446	0.14361	0.213337	1	1	0.506576	0.0062612	1	1	1	1	0.615009	0.596753	0.472716	0.813637	0.845184	0.228311	0.659824	0.286856	0.805532	1
GO:0001558 regulation of cell growth	357	0.00457648	0.203628	0.0478845	0.680418	0.371882	0.156927	0.374741	0.135195	0.754189	0.623443	0.219326	0.0760744	0.247368	0.117271	0.0833227	0.157928	0.611483	0.000979806	0.813415	0.409208	0.785894	0.551102	0.848733	1	0.694976	0.537335	0.534788	0.0589158	0.374572	0.0795107	0.519486	0.00764737	0.438899	0.930103	0.0532598	0.656197	0.0773344	0.0657553	0.291604	0.785719	0.000823172	0.0348124	0.899194	0.941419	0.574268	0.0133242	0.615606	0.13427
GO:0001560 regulation of cell growth by extracellular stimulus	3	0.201866	1	0.449141	1	1	1	1	1	1	1	1	1	1	1	0.133065	1	1	1	1	1	1	1	1	1	1	1	1	0.104137	1	1	1	1	1	0.343778	1	1	1	1	1	1	1	1	1	1	1	1	1	1
GO:0001561 fatty acid alpha-oxidation	8	1	1	0.441094	1	1	1	1	1	1	1	1	1	1	1	0.278335	1	1	1	0.574912	0.450734	1	1	1	1	1	1	1	0.231341	1	1	1	1	1	1	0.224143	0.18055	0.308431	0.315605	0.251922	0.569891	0.559681	0.00552581	1	1	1	1	1	1
GO:0001562 response to protozoan	18	0.519233	0.264378	0.482427	1	1	1	1	0.196236	1	1	0.298903	1	1	1	0.113777	0.412354	1	0.349131	1	1	1	0.578008	0.26664	1	0.327547	1	0.393557	0.467157	1	1	1	1	1	0.772987	1	1	0.565412	0.575815	1	0.835911	1	0.522438	0.176646	0.517601	1	1	0.841354	0.368453
GO:0001567 cholesterol 25-hydroxylase activity	1	1	1	1	1	1	1	1	1	1	1	1	1	1	1	1	1	1	0.0375556	1	1	1	1	1	1	1	1	1	1	1	1	1	1	1	1	1	1	1	1	1	1	1	1	1	1	1	1	1	1
GO:0001568 blood vessel development	541	9.56009e-05	5.90638e-06	0.00293997	0.572393	0.937318	0.799896	0.133803	0.916628	0.0843733	0.472321	0.184036	0.647035	0.0434834	0.278868	0.00672735	0.698849	0.108219	2.18241e-05	0.39816	0.99618	4.20337e-06	0.971168	0.666003	1	0.690305	0.413678	0.46841	0.628233	0.99995	0.925552	0.980029	0.495754	0.197323	0.883165	0.0183657	0.0809862	2.53709e-06	1.20851e-06	0.217186	0.999072	0.0524302	0.00192197	0.0150099	0.999985	0.818033	0.0755588	0.987872	5.5681e-05
GO:0001569 branching involved in blood vessel morphogenesis	29	6.40671e-06	0.00186579	0.00237122	0.179872	1	1	1	1	1	1	0.356056	1	1	0.274838	0.695913	1	0.724489	0.590974	0.0707446	0.683251	0.0244299	0.746804	1	1	0.0298037	1	0.241221	1	0.831581	1	1	0.709511	0.255288	0.720719	0.000753863	0.0831563	0.000621293	0.000739039	0.332894	0.682123	0.373535	0.608093	0.887177	0.137022	1	1	1	0.0765066
GO:0001570 vasculogenesis	70	0.0305028	0.00163608	0.0728236	0.403702	1	0.549186	1	1	0.536792	0.556874	0.63414	0.356839	1	0.206197	0.0681869	0.885997	0.6662	0.367547	0.11083	0.949973	0.0804806	1	0.687601	1	0.789953	1	0.897767	0.735196	0.998132	0.524718	1	0.801235	0.384454	0.911996	0.0449236	0.437603	0.00653839	0.00789027	0.333379	0.810482	0.769566	0.158678	0.255455	0.891118	0.555015	0.625393	0.915111	0.619313
GO:0001572 lactosylceramide biosynthetic process	1	1	1	1	1	1	1	1	1	1	1	1	1	1	1	1	1	1	1	1	1	1	1	1	1	1	1	1	1	1	1	1	1	1	1	1	1	1	1	1	1	1	0.186672	1	0.218673	1	1	1	1
GO:0001573 ganglioside metabolic process	16	1	1	0.0635616	1	1	1	0.0969584	1	1	1	1	1	1	1	1	0.466617	1	0.429206	1	0.699035	0.878368	0.513522	1	1	1	1	1	1	0.197365	0.140298	1	1	0.401154	0.389479	1	1	1	1	0.457605	0.219586	0.821486	0.564537	0.672287	0.347973	0.545155	1	0.710209	1
GO:0001574 ganglioside biosynthetic process	8	1	1	0.217425	1	1	1	1	1	1	1	1	1	1	1	1	0.258535	1	1	1	0.600259	1	1	1	1	1	1	1	1	0.205209	0.0825493	1	1	1	0.159371	1	1	1	1	1	0.186505	1	0.236131	0.431806	0.281273	1	1	1	1
GO:0001575 globoside metabolic process	2	1	0.0387298	1	1	1	1	1	1	1	1	0.04087	1	1	1	1	1	1	0.0716154	1	1	1	1	1	1	1	1	1	1	1	1	1	1	1	1	0.0821863	1	0.12434	0.127363	1	1	1	1	1	1	1	1	1	0.0445957
GO:0001576 globoside biosynthetic process	1	1	1	1	1	1	1	1	1	1	1	0.0206191	1	1	1	1	1	1	0.0363114	1	1	1	1	1	1	1	1	1	1	1	1	1	1	1	1	0.0418999	1	0.0636708	0.0652679	1	1	1	1	1	1	1	1	1	0.0214812
GO:0001578 microtubule bundle formation	68	0.864097	0.131836	0.69554	1	0.335291	0.282576	1	1	0.000100819	0.202032	0.656799	1	1	0.36844	0.764099	0.183421	0.16545	0.614798	0.452012	0.76973	0.48405	0.371948	0.320372	1	0.449853	0.412968	0.644128	0.916487	0.0762178	0.512441	1	0.78372	1	0.189826	0.951204	0.517999	0.915703	0.923489	0.615116	0.425092	0.485562	0.940429	0.915859	0.944667	0.952076	1	0.817103	1
GO:0001579 medium-chain fatty acid transport	2	1	1	1	1	1	1	1	1	1	1	1	1	1	1	1	1	1	1	1	1	0.296121	1	1	1	1	1	1	1	1	1	1	1	1	1	1	1	1	1	1	1	0.011053	1	0.220948	1	1	1	1	1
GO:0001580 detection of chemical stimulus involved in sensory perception of bitter taste	8	1	1	0.0411869	1	1	0.188	0.000661421	1	0.312582	1	1	1	1	1	1	0.125489	1	1	0.673095	1	0.309065	1	1	1	1	1	1	1	1	1	1	0.207543	1	1	1	1	1	1	1	0.411234	1	1	1	1	1	1	1	1
GO:0001581 detection of chemical stimulus involved in sensory perception of sour taste	2	1	1	1	1	1	1	1	1	1	1	1	1	1	0.081489	0.089611	1	1	1	1	1	1	1	1	1	1	0.0154447	1	0.0707482	1	1	1	1	1	1	1	1	1	1	1	1	1	1	1	0.218732	1	1	1	1
GO:0001582 detection of chemical stimulus involved in sensory perception of sweet taste	2	1	1	1	1	1	1	1	1	1	1	1	1	1	1	1	1	1	1	1	1	1	1	1	1	1	1	1	1	1	1	1	1	1	1	1	1	1	1	1	1	0.190889	1	1	1	1	1	1	1
GO:0001587 Gq/11-coupled serotonin receptor activity	1	1	1	0.155323	1	1	1	1	1	0.0582635	1	1	1	1	1	1	1	1	1	1	1	1	1	1	1	1	1	1	1	1	1	1	1	1	1	1	1	1	1	1	1	1	1	1	1	1	1	1	1
GO:0001588 dopamine neurotransmitter receptor activity, coupled via Gs	2	1	1	1	1	1	1	1	1	1	1	1	1	1	1	1	1	1	1	1	0.244537	1	1	1	1	1	1	1	1	1	1	1	1	1	0.0964203	1	1	1	1	1	1	1	0.294166	1	1	1	1	1	1
GO:0001591 dopamine neurotransmitter receptor activity, coupled via Gi/Go	3	0.0802977	1	0.00654171	1	1	1	1	1	1	1	1	1	1	1	1	1	1	1	1	1	1	1	1	1	1	1	1	1	1	1	1	1	1	1	1	1	1	1	1	1	1	0.19663	1	1	1	1	1	1
GO:0001594 trace-amine receptor activity	1	1	1	1	0.0078681	1	1	1	1	1	1	1	1	1	1	1	1	1	1	1	1	1	1	1	1	1	1	1	1	1	1	1	1	1	1	1	1	1	1	1	1	1	1	1	1	1	1	1	1
GO:0001595 angiotensin receptor activity	3	1	1	1	1	1	1	1	1	0.147946	1	1	1	1	1	1	1	1	0.0744284	1	1	1	1	1	1	1	1	1	1	1	1	1	1	1	1	1	1	0.126541	0.129662	1	1	1	0.188522	1	1	1	1	1	1
GO:0001596 angiotensin type I receptor activity	1	1	1	1	1	1	1	1	1	1	1	1	1	1	1	1	1	1	1	1	1	1	1	1	1	1	1	1	1	1	1	1	1	1	1	1	1	1	1	1	1	1	0.105176	1	1	1	1	1	1
GO:0001601 peptide YY receptor activity	3	1	1	1	1	1	1	1	1	1	1	1	1	1	1	1	0.117263	1	0.10198	1	1	0.381483	1	1	1	1	1	1	1	1	1	0.0268134	0.106758	1	0.183134	1	1	1	1	0.104336	0.00153104	1	1	1	1	1	0.0458548	1	1
GO:0001602 pancreatic polypeptide receptor activity	5	1	1	1	1	0.0285194	1	1	0.0190191	1	1	1	1	1	1	0.177153	0.0110399	1	0.139772	0.256788	0.0859976	0.392058	1	1	1	1	1	1	1	1	1	1	0.155715	1	0.183068	1	1	1	1	0.126316	0.0540484	1	0.0930044	1	1	1	1	1	1
GO:0001604 urotensin II receptor activity	1	1	1	1	1	1	1	1	1	1	1	1	1	1	1	1	1	1	1	1	1	1	1	1	1	1	1	1	1	1	1	1	1	1	1	1	1	1	1	1	1	1	1	1	1	1	1	1	1
GO:0001605 adrenomedullin receptor activity	1	1	1	1	1	1	1	1	1	1	1	1	1	1	1	1	1	1	1	1	1	1	1	1	1	0.0216839	1	1	1	1	1	1	1	1	1	1	1	1	1	1	1	1	1	1	1	1	1	1	1
GO:0001607 neuromedin U receptor activity	2	1	1	0.136657	1	1	1	1	1	1	1	1	1	1	0.0660736	0.0823792	1	1	1	1	1	1	1	1	1	1	1	1	1	1	1	1	1	1	1	1	1	1	1	1	1	1	1	1	1	1	1	1	1
GO:0001608 G-protein coupled nucleotide receptor activity	8	0.251501	1	0.4309	1	1	1	1	0.041117	1	1	1	1	1	1	1	1	0.0200136	1	1	1	1	0.409142	1	1	1	1	1	1	1	1	1	1	1	1	1	1	1	1	1	1	0.728417	1	0.0431035	0.875668	1	1	1	0.200045
GO:0001609 G-protein coupled adenosine receptor activity	6	0.1803	1	0.0447434	1	1	1	1	1	1	1	1	1	1	1	1	1	0.125039	1	1	1	1	1	1	1	1	1	0.164831	1	1	1	1	1	1	1	1	1	1	1	1	1	0.457932	1	1	1	1	1	1	1
GO:0001614 purinergic nucleotide receptor activity	15	0.403878	0.241545	0.625233	1	1	1	1	0.0699583	1	1	1	1	1	1	1	1	0.0490737	0.421018	1	1	1	0.195642	0.260082	1	1	1	1	1	1	1	1	1	1	0.602696	1	1	1	1	0.147927	0.486688	0.583894	1	0.143683	0.871489	1	1	1	0.00514068
GO:0001616 growth hormone secretagogue receptor activity	1	1	1	1	1	1	1	1	1	1	1	1	1	1	1	1	1	1	1	1	1	1	1	1	1	1	1	1	1	1	1	1	1	1	1	1	1	1	1	1	1	1	1	1	1	1	1	1	1
GO:0001618 virus receptor activity	64	0.595799	0.335043	0.365577	1	1	0.825791	1	1	0.00798323	0.545782	1	1	0.346415	0.148946	0.693309	0.868119	0.452735	0.312963	0.827258	0.931038	0.744865	0.951614	0.297428	1	1	1	0.598292	0.909604	0.640632	1	0.605576	0.478531	0.875717	0.035359	0.175968	0.311175	0.334687	0.35441	0.935104	0.951532	0.57044	0.0104326	0.829419	0.635262	1	0.604672	1	0.602705
GO:0001621 ADP receptor activity	1	1	1	1	1	1	1	1	1	1	1	1	1	1	1	1	1	1	1	1	1	1	1	1	1	1	1	1	1	1	1	1	1	1	1	1	1	1	1	1	1	1	1	1	1	1	1	1	1
GO:0001626 nociceptin receptor activity	1	1	1	1	1	1	1	1	1	1	1	1	1	1	1	1	1	1	1	1	1	1	1	1	1	1	1	1	1	1	1	1	1	1	1	1	1	1	1	1	1	0.105497	1	1	1	1	1	1	1
GO:0001631 cysteinyl leukotriene receptor activity	1	1	1	1	0.00410488	1	1	1	0.00497944	1	1	1	1	1	1	1	1	1	1	1	1	1	1	1	1	1	1	1	1	1	1	1	1	1	1	1	1	1	1	1	1	1	1	1	1	1	1	1	1
GO:0001632 leukotriene B4 receptor activity	2	1	1	1	1	1	1	1	1	1	1	1	1	1	1	1	1	1	1	1	1	1	1	1	1	1	1	1	1	1	1	1	1	1	1	1	1	1	1	1	1	0.106325	1	1	1	1	1	1	0.0373542
GO:0001635 calcitonin gene-related peptide receptor activity	2	1	1	1	1	1	1	1	1	1	1	1	1	1	1	1	1	1	1	1	0.440798	1	1	1	1	0.0444881	1	1	1	1	1	1	1	1	1	1	1	1	1	1	1	1	1	1	1	1	1	1	1
GO:0001637 G-protein coupled chemoattractant receptor activity	18	0.127036	0.284765	0.704633	1	0.00965845	0.363412	0.0941476	1	0.608317	0.178755	1	1	1	0.0526201	0.00195685	1	0.258176	1	1	0.984914	0.372346	0.247168	1	0.0273815	1	1	1	1	1	0.180972	1	1	1	0.671482	0.448195	0.0663693	0.586142	0.571143	0.225375	0.387744	0.733442	0.117468	0.00904354	0.778847	0.619225	0.237385	1	1
GO:0001640 adenylate cyclase inhibiting G-protein coupled glutamate receptor activity	4	0.228046	1	0.110808	1	0.186526	1	1	0.079984	1	1	1	1	1	1	0.170285	0.116529	1	1	1	0.794503	1	1	0.0602486	1	1	1	1	1	1	1	1	1	1	0.385204	1	1	1	1	0.202369	0.0238676	0.445414	1	1	1	1	1	0.141878	1
GO:0001641 group II metabotropic glutamate receptor activity	2	1	1	0.194083	1	1	1	1	1	1	1	1	1	1	1	0.0874091	0.0706718	1	1	1	1	1	1	1	1	1	1	1	1	1	1	1	1	1	1	1	1	1	1	0.0774122	0.0160024	0.198844	1	1	1	1	1	0.0964488	1
GO:0001642 group III metabotropic glutamate receptor activity	1	1	1	1	1	1	1	1	1	1	1	1	1	1	1	1	1	1	1	1	1	1	1	0.0148609	1	1	1	1	1	1	1	1	1	1	1	1	1	1	1	1	1	1	1	1	1	1	1	1	1
GO:0001649 osteoblast differentiation	195	0.914846	1	0.111345	0.381908	0.097199	0.75849	0.12328	0.727491	0.617933	0.678325	0.360249	0.71408	0.757339	0.319316	0.24932	0.88572	0.151727	0.00288607	0.237501	0.558627	0.114062	0.977968	0.635236	1	0.442282	1	0.40051	0.923085	0.675623	0.872465	0.657045	0.0244183	0.420302	0.436983	0.0125876	0.115521	0.000609719	0.00088349	0.0499526	0.744945	0.0775987	0.000415464	0.00167543	0.0914287	0.871105	0.00673193	0.832738	0.0114366
GO:0001650 fibrillar center	119	0.914821	0.896699	0.983695	0.534273	0.721311	0.959033	1	0.752606	0.896534	0.42017	0.57497	1	0.580583	0.981443	0.993679	0.926186	0.533899	1	0.646671	0.00356116	0.804225	0.972721	0.878499	0.170216	0.937724	0.243522	0.978427	0.824427	0.130787	1	1	0.333699	0.0850857	0.0169591	0.883096	0.93184	0.835892	0.853243	0.956379	0.951744	0.949141	0.385578	0.397581	0.0145095	0.307983	0.831483	0.450489	0.301833
GO:0001651 dense fibrillar component	1	1	1	1	1	1	1	1	1	1	1	1	1	1	1	1	1	1	1	1	1	1	1	1	1	1	1	1	1	0.046111	1	1	1	1	0.0413527	1	1	1	1	1	1	1	1	1	0.185071	1	1	1	1
GO:0001652 granular component	6	1	1	0.32506	1	1	1	1	1	1	1	1	1	1	1	1	1	1	1	0.40565	0.63044	1	0.225115	1	1	1	1	1	1	0.000293329	1	1	1	1	0.30479	1	1	1	1	1	0.499042	1	0.516852	0.408465	0.059255	1	1	1	0.131342
GO:0001653 peptide receptor activity	112	0.0174183	0.0955567	0.667456	0.426906	0.0255496	0.157557	0.451766	0.0219748	0.668185	0.372731	0.0654916	0.440425	1	0.0824177	2.35711e-06	0.0162903	0.0142381	0.0368716	0.998589	0.998402	0.648366	0.250457	1	0.159395	0.110416	0.598486	0.964442	0.161527	0.999859	0.28097	0.297718	0.980448	0.972861	0.673681	0.328025	0.399474	0.108435	0.100068	0.160892	0.0858547	0.773648	0.193974	0.00974846	0.824405	0.997969	0.165643	0.997984	0.206073
GO:0001654 eye development	319	0.467382	0.364313	3.01524e-05	1	0.490429	0.971127	0.616945	0.188219	0.0290178	0.890584	0.522342	0.855071	0.65723	0.362341	0.18247	0.905909	0.133213	0.0265254	0.11574	0.890343	0.00372931	0.620746	0.596724	1	0.578872	0.22921	0.548311	0.512791	0.444078	0.0503816	0.982984	0.769977	0.00253814	0.746577	0.134885	0.559077	0.0985286	0.0805284	1.54343e-05	0.0223591	0.00644807	0.00070771	0.509927	0.888785	0.924184	0.0361741	0.845294	0.0880925
GO:0001655 urogenital system development	294	0.595092	0.783754	0.0134025	0.893566	0.611912	0.999673	0.0129847	0.695878	0.03591	0.969942	0.43467	0.25203	0.0175492	0.123319	0.0172741	0.266342	0.0684553	0.0297196	0.242344	0.883273	0.000781523	0.485235	0.334697	1	0.899905	0.669545	0.593205	0.835723	0.924447	0.590799	0.932392	0.797363	0.0229057	0.0466334	0.127019	0.719169	0.116077	0.0582818	0.000345126	0.0893845	0.0675091	5.22619e-05	0.00709877	0.244918	0.0584881	1.54348e-05	0.492768	0.00713933
GO:0001656 metanephros development	82	0.800793	1	0.369226	1	0.443766	1	0.410413	0.416401	0.66823	0.617977	1	1	1	0.705328	0.0805891	0.627052	0.301285	0.160343	0.763885	0.994344	0.00020849	0.321689	0.385431	1	0.549628	0.469279	0.483275	0.951675	0.930727	0.575729	0.832561	0.972014	0.475499	0.533549	0.153073	1	0.0337485	0.0390691	0.000526092	0.00797656	0.163771	0.000268448	0.513401	0.675784	0.143889	1.61582e-05	0.881239	0.120279
GO:0001657 ureteric bud development	94	0.856836	0.819027	0.62794	1	0.697543	1	1	0.742847	0.239919	1	0.75398	0.101434	0.123944	0.579434	0.282436	0.285246	0.108	0.105382	0.354412	0.885866	0.00253707	0.620823	0.779711	1	0.882731	0.518328	0.576327	1	0.993567	0.626525	0.826364	0.905113	0.340987	0.218952	0.101723	1	0.0237542	0.0280254	0.0340996	0.00840462	0.652986	0.00133434	0.36483	0.465298	0.106365	0.142132	0.816601	0.0113567
GO:0001658 branching involved in ureteric bud morphogenesis	56	0.780442	0.622727	0.890337	1	0.439322	1	1	0.570606	0.955214	1	0.558364	0.0372896	0.0465261	0.251508	0.135838	0.0630311	0.206293	0.398115	0.527422	0.969959	0.00142989	0.729689	0.588774	1	0.727062	0.355534	0.54326	1	0.953394	1	1	0.680611	0.256345	0.581884	0.0977316	1	0.0251369	0.0285598	0.391605	0.00507498	0.845829	0.235462	0.544778	0.266849	0.00971586	0.0383154	0.651134	0.00933174
GO:0001659 temperature homeostasis	34	0.787697	1	0.224011	1	0.424495	1	1	1	0.519117	1	0.445135	1	1	0.664099	0.0385208	0.301283	0.00601791	1	0.931675	0.882252	0.213249	1	1	0.0474416	1	1	0.634001	0.302103	0.967842	0.272952	0.338408	1	1	1	1	1	0.370616	0.384339	0.427993	0.313548	0.538154	0.0567693	0.358567	0.794935	0.791993	1	0.906893	1
GO:0001660 fever generation	9	1	1	0.619488	1	0.140624	1	1	1	1	1	1	1	1	1	0.00273999	0.0327617	0.241217	1	0.744492	0.686347	0.413703	1	1	0.0112958	1	1	1	0.258364	0.633439	1	0.103866	1	1	1	1	1	0.284066	0.291399	0.348069	0.0702624	0.685423	0.100554	0.482836	1	1	1	1	1
GO:0001661 conditioned taste aversion	4	1	1	1	1	1	1	1	1	1	1	1	1	1	0.146698	0.166176	0.129589	1	0.0064604	1	1	0.494514	1	1	1	1	1	1	1	0.359928	1	1	0.155823	1	1	0.116793	0.104798	1	1	1	0.12823	0.0898798	0.164729	0.217587	0.378585	1	1	1	1
GO:0001662 behavioral fear response	33	1	0.125245	0.459383	1	1	1	1	0.291639	0.848908	1	0.411022	0.206247	0.210129	1	0.748779	0.00549114	0.171769	0.0231642	0.36104	0.152428	0.167291	1	0.428242	1	0.532841	0.236097	1	1	0.654421	0.295013	0.388701	0.141922	0.0846661	0.775963	1	1	0.386173	0.400594	0.156301	0.046453	0.0573973	0.220744	0.30214	0.72076	0.439275	0.0818909	1	1
GO:0001664 G-protein coupled receptor binding	205	0.275377	0.137581	0.0454887	0.707929	0.626722	0.969712	0.304943	0.822115	0.615428	0.691988	0.100405	1	0.733807	0.836458	0.637218	0.0204467	4.00969e-05	0.000454588	0.336473	0.683396	0.179245	0.967691	1	0.284499	0.993149	0.496565	0.869071	0.981569	0.999991	0.0170112	0.931636	0.87105	0.998951	0.989937	0.367937	0.465927	0.613297	0.514627	0.770444	0.0347134	0.0587211	0.670276	0.859875	0.413126	0.998901	0.94182	0.999809	0.325795
GO:0001665 alpha-N-acetylgalactosaminide alpha-2,6-sialyltransferase activity	5	1	1	0.0230295	1	1	1	1	1	0.237157	1	1	1	1	1	1	1	1	1	1	1	1	1	1	1	1	1	1	1	1	1	1	1	1	1	1	0.134583	0.280443	0.286579	1	1	1	0.0835866	1	0.106855	1	1	1	1
GO:0001666 response to hypoxia	319	0.00822246	0.0167058	0.47381	0.872055	0.660565	0.754218	0.119946	0.164933	0.384789	0.18904	0.902443	0.594386	0.182776	0.401602	0.370455	0.404148	0.191392	0.816385	0.18943	0.159841	0.35257	0.0272569	0.47943	1	0.743979	0.921064	0.386355	0.422081	0.677176	0.252926	0.580518	0.359565	0.0242924	0.286277	0.930953	0.993718	0.134715	0.109536	0.402771	0.666915	0.00264071	0.0146943	0.91323	0.908511	0.973175	0.51197	0.999996	0.198937
GO:0001667 ameboidal-type cell migration	302	0.0305514	0.189824	0.000945472	0.36071	0.663789	0.695267	0.0124072	0.927585	0.0737143	0.485784	0.835416	0.553353	0.0648714	0.0265633	0.171721	0.750264	0.00258711	0.587401	0.488275	0.878612	0.0294403	0.969009	0.388978	1	0.684337	0.412189	0.84167	0.996188	0.993648	0.617343	0.801088	0.706649	0.626258	0.544975	0.0182928	0.778309	0.00064607	0.000492465	0.910404	0.975432	0.0561447	0.000746872	0.66402	0.991439	0.655923	0.0278692	0.992069	0.175426
GO:0001669 acrosomal vesicle	81	0.640377	0.0498933	0.379401	1	0.377179	0.895953	0.373617	0.519605	0.0744405	0.269699	0.212557	0.375373	1	0.674676	0.0106482	0.475408	0.116993	0.887515	0.654387	0.793295	0.260291	0.18649	0.056722	0.116539	0.850346	0.454705	0.0336085	0.791845	0.604838	0.555904	0.656739	0.157201	0.92438	0.51672	0.24924	0.922853	0.359063	0.383213	0.555775	0.648116	0.954468	0.0696473	0.957613	0.948648	1	1	0.957395	0.813336
GO:0001671 ATPase activator activity	23	0.569594	1	1	1	1	0.457478	1	1	1	1	1	1	1	1	1	1	1	1	0.211416	0.257342	0.642844	1	1	1	1	1	0.485476	1	0.823853	0.216727	1	0.199155	1	0.770873	0.0613109	0.0292146	0.749805	0.759117	1	0.719687	0.906373	0.128331	0.908865	0.881408	0.705526	1	0.573804	1
GO:0001672 regulation of chromatin assembly or disassembly	9	0.439848	0.156888	0.768519	1	1	1	1	1	1	1	1	1	1	0.2812	0.340283	1	0.104222	1	0.0962208	0.661023	0.303221	1	1	1	0.179895	1	0.260387	1	0.340468	1	1	0.341621	1	1	1	1	1	1	1	0.702544	1	0.776824	0.698718	0.304	1	1	1	1
GO:0001673 male germ cell nucleus	11	1	0.176482	0.655651	1	1	0.217379	1	1	1	1	1	1	1	0.28147	1	1	1	1	0.382099	0.929761	1	0.395053	0.160655	1	0.186889	1	0.248123	0.311799	0.622722	0.0935021	1	1	0.250343	0.168445	1	1	1	1	1	1	1	0.78134	1	0.287882	0.399198	0.141766	1	1
GO:0001674 female germ cell nucleus	3	0.118789	0.0573462	0.23202	1	1	1	1	1	1	1	1	1	1	1	1	1	1	1	0.343579	0.154176	1	1	1	1	1	1	1	0.105082	0.227205	1	1	1	1	0.193557	1	1	1	1	1	1	1	1	1	0.205958	1	1	1	1
GO:0001675 acrosome assembly	10	1	1	1	1	1	1	1	1	1	1	1	1	1	1	0.0563454	1	0.404087	1	0.75401	0.731844	0.400314	1	1	1	1	1	0.277526	1	1	1	1	1	1	1	0.335042	0.329816	0.415079	0.424864	0.426464	0.763166	0.413385	1	1	1	1	1	1	1
GO:0001676 long-chain fatty acid metabolic process	70	0.801982	0.134258	0.762257	1	0.327982	0.285933	0.347781	0.485303	0.747611	0.572975	0.341545	1	1	0.358408	0.297006	0.0323371	0.701713	0.655072	0.929968	0.221392	0.955826	0.966002	0.121614	1	1	0.422478	0.884388	0.0423343	0.991694	0.520596	1	0.743623	1	0.779663	0.571259	0.911308	0.124453	0.1378	0.688717	0.478831	0.629594	0.096779	0.13164	0.398548	0.854076	0.638705	0.579425	0.00779266
GO:0001678 cellular glucose homeostasis	124	0.842902	0.676925	0.0339201	0.556254	0.759383	0.840486	1	0.168611	0.128754	1	0.567305	0.0414638	0.575548	0.777388	0.0617507	0.0530317	0.156211	0.368006	0.946079	0.558226	0.999251	0.665067	0.348901	1	0.772797	0.619397	0.0135993	0.838014	0.380925	0.733348	1	0.0266991	0.558168	0.574434	0.533694	0.804491	0.0135674	0.0168669	0.781396	0.514239	0.0905145	0.0174249	0.0958022	0.0431974	0.493447	0.540777	0.142116	0.58862
GO:0001680 tRNA 3'-terminal CCA addition	1	1	1	1	1	1	1	1	1	1	1	1	1	1	1	1	1	1	1	0.0981119	0.177016	1	1	1	1	1	1	1	1	1	1	1	1	1	1	1	1	1	1	1	1	1	1	1	1	1	1	1	1
GO:0001681 sialate O-acetylesterase activity	1	1	1	1	1	1	1	1	1	1	1	1	1	1	1	1	1	1	1	1	1	1	1	1	1	1	1	1	1	1	1	1	1	1	1	1	1	1	1	1	1	1	0.119209	1	1	1	1	1	1
GO:0001682 tRNA 5'-leader removal	12	1	1	0.520937	1	1	1	1	1	1	1	1	1	1	1	1	1	1	1	0.654996	0.868847	1	0.086205	0.219934	1	0.250672	0.0927925	0.299735	0.385719	0.562172	1	1	0.339573	1	1	1	1	1	1	1	1	1	0.738422	0.319899	0.0699627	0.155389	1	0.375359	0.242158
GO:0001692 histamine metabolic process	3	1	1	1	1	1	1	1	1	0.148172	1	1	1	1	1	0.00404525	0.127722	1	1	1	1	0.213993	1	1	1	1	1	1	1	0.159754	0.0327763	0.0262788	0.0942224	1	1	1	1	1	1	1	1	0.307622	1	1	1	1	1	1	1
GO:0001694 histamine biosynthetic process	1	1	1	1	1	1	1	1	1	0.0533973	1	1	1	1	1	0.0411512	1	1	1	1	1	1	1	1	1	1	1	1	1	1	1	1	1	1	1	1	1	1	1	1	1	1	1	1	1	1	1	1	1
GO:0001695 histamine catabolic process	1	1	1	1	1	1	1	1	1	1	1	1	1	1	1	1	0.0447096	1	1	1	1	0.0798691	1	1	1	1	1	1	1	0.0445663	1	0.00883711	0.0285952	1	1	1	1	1	1	1	1	1	1	1	1	1	1	1	1
GO:0001696 gastric acid secretion	15	1	1	1	1	1	0.313288	1	1	0.52022	1	1	1	1	0.345078	0.422235	0.0452026	1	0.0444642	0.836252	1	1	1	1	0.0228662	1	1	1	1	0.749554	1	1	0.105395	1	0.277146	1	1	0.520356	0.530631	0.475305	0.826372	0.218506	0.522692	1	1	1	1	0.716863	1
GO:0001697 histamine-induced gastric acid secretion	1	1	1	1	1	1	1	1	1	1	1	1	1	1	0.0369501	1	1	1	1	0.123584	1	1	1	1	1	1	1	1	1	1	1	1	1	1	1	1	1	1	1	1	1	1	1	1	1	1	1	1	1
GO:0001698 gastrin-induced gastric acid secretion	2	1	1	1	1	1	1	1	1	1	1	1	1	1	0.0501674	1	1	1	1	0.139791	1	1	1	1	1	1	1	1	1	1	1	1	1	1	1	1	1	1	1	1	1	1	1	1	1	1	1	0.238399	1
GO:0001701 in utero embryonic development	290	0.204196	0.616057	0.030426	0.869952	0.738308	0.885513	0.553798	0.369521	0.427421	0.673899	0.932786	0.52625	0.874151	0.758717	0.490882	0.980419	0.607979	0.263963	0.0111159	0.0105938	0.115756	0.982929	0.706647	1	0.962093	1	0.423891	0.394507	0.284305	0.599567	0.89594	0.221114	0.0102958	0.0473971	0.447074	0.700849	0.415479	0.461893	0.246105	0.902921	0.311847	0.366734	0.315928	0.306027	0.584915	0.0540412	0.709786	0.238896
GO:0001702 gastrulation with mouth forming second	26	1	0.375413	0.123513	1	0.6001	1	1	0.409982	0.176113	1	1	1	1	1	0.678736	0.528131	0.765061	0.529744	0.0496272	0.789983	0.0202936	0.715169	1	1	0.438538	0.175556	1	0.633114	0.424335	1	1	0.320996	0.560646	0.292501	0.586021	1	0.678673	0.316911	0.301415	0.445766	0.0607238	0.531799	0.903492	0.741676	1	0.297836	1	1
GO:0001704 formation of primary germ layer	110	0.119774	0.0514633	0.0845298	0.54312	0.543886	1	0.521033	0.201416	0.390219	1	0.807913	0.471611	0.533204	0.50545	0.0114971	1	0.877331	0.226177	0.80034	0.928861	0.0228508	0.890991	0.261284	1	0.709478	0.0484205	0.866648	0.774719	0.883984	1	1	0.683649	0.135658	0.0758313	0.115766	0.347482	0.62521	0.46436	0.503159	0.970496	0.0170427	0.0374648	0.535128	0.945737	0.648368	0.0043579	0.828836	0.0571789
GO:0001705 ectoderm formation	4	1	1	0.303316	1	1	1	1	1	0.201578	1	1	1	1	1	0.162875	1	1	0.0993824	1	1	0.40016	1	1	1	1	0.0312665	1	1	1	1	1	1	0.120804	1	1	1	1	1	0.112498	1	0.281422	0.0248142	1	0.388329	1	1	1	1
GO:0001706 endoderm formation	51	0.12814	0.0125089	0.241285	0.318925	0.776077	1	0.286772	0.569625	0.760477	1	1	0.238528	1	0.525689	0.000642577	1	0.914327	0.771643	0.916815	0.877477	0.00873762	0.686857	0.548922	1	0.684164	0.0533245	0.480014	0.548154	0.555309	1	1	0.366569	0.222169	0.00606093	0.578309	0.271609	0.925619	0.931275	0.62809	0.952273	0.0460535	0.290116	0.560406	0.978942	0.624724	0.151889	0.285244	0.167102
GO:0001707 mesoderm formation	62	0.0812553	0.319584	0.125528	1	0.739865	1	1	0.159605	0.413859	1	0.616637	0.300889	0.334245	0.574112	0.679317	1	0.917104	0.26316	0.537578	0.653061	0.438329	0.949869	0.278056	1	0.764335	0.371152	1	0.908208	0.963459	1	1	0.926794	0.318235	0.612538	0.0797897	0.627173	0.354172	0.185088	0.749709	0.900116	0.386097	0.233438	0.524084	0.971128	0.73993	0.00184551	1	0.211759
GO:0001708 cell fate specification	69	0.596612	0.354704	0.00249596	1	1	0.0847074	1	1	0.848645	1	0.689667	0.271136	1	0.555587	0.0924316	0.847303	0.00637413	0.499937	0.00152711	0.427261	0.000118024	0.969795	1	1	0.090071	1	0.662549	0.754847	0.827497	1	0.65548	0.940614	0.00189971	0.571309	0.175782	0.577457	0.33322	0.338257	1.53996e-06	0.000816952	0.0281299	0.0511914	0.149793	0.91827	0.103393	5.62221e-06	0.926254	0.356734
GO:0001709 cell fate determination	36	0.218904	0.138561	0.00534928	1	0.493191	0.642684	1	1	0.60042	1	0.457642	0.178662	0.206394	0.315743	0.753771	1	0.123836	0.634819	0.6446	0.784189	0.00746017	0.828397	1	1	0.596211	1	0.317127	1	0.882133	1	1	0.77146	0.0338888	0.946797	0.657598	1	0.75521	0.765342	0.000616396	0.00525714	0.0956722	0.137848	0.834441	0.95576	1	0.0912787	0.914519	1
GO:0001710 mesodermal cell fate commitment	17	0.479619	0.255582	0.712144	1	1	1	1	1	1	1	0.266528	1	0.0870293	1	1	1	1	0.372825	0.580828	0.866383	0.222833	1	1	1	1	1	1	1	1	1	1	1	0.422686	0.65232	0.423623	0.342483	0.555577	0.536801	0.482326	0.56473	1	0.221713	0.389927	1	0.582652	0.209009	1	0.0348257
GO:0001711 endodermal cell fate commitment	15	0.122787	0.22495	0.0198975	1	1	1	1	1	1	1	1	1	1	0.37068	0.000863475	1	1	1	0.849954	0.174623	0.631041	1	1	1	0.296082	1	1	1	0.729505	1	1	1	0.0708581	0.614857	1	1	1	1	0.429915	0.757365	0.793098	0.784595	0.0387073	1	1	1	1	1
GO:0001712 ectodermal cell fate commitment	3	1	1	0.262865	1	1	1	1	1	0.15677	1	1	1	1	1	1	1	1	0.0993824	1	1	1	1	1	1	1	1	1	1	1	1	1	1	0.0918082	1	1	1	1	1	0.112498	1	0.281422	0.0248142	1	0.388329	1	1	1	1
GO:0001714 endodermal cell fate specification	8	0.0242783	0.111763	0.0556525	1	1	1	1	1	1	1	1	1	1	1	0.000668513	1	1	1	0.581874	0.764596	0.644705	1	1	1	0.174164	1	1	1	1	1	1	1	0.203197	0.27619	1	1	1	1	0.237242	0.356864	0.548807	1	0.106113	1	1	1	1	1
GO:0001715 ectodermal cell fate specification	1	1	1	1	1	1	1	1	1	0.0563873	1	1	1	1	1	1	1	1	0.0333915	1	1	1	1	1	1	1	1	1	1	1	1	1	1	1	1	1	1	1	1	0.0424734	1	0.107283	0.161086	1	0.21802	1	1	1	1
GO:0001716 L-amino-acid oxidase activity	1	1	0.0195554	1	1	1	1	1	1	1	1	1	1	1	1	1	1	1	1	1	1	1	1	1	1	1	1	1	1	1	1	1	1	0.0319931	1	1	1	1	1	1	1	1	1	1	1	1	1	1	1
GO:0001725 stress fiber	48	0.493121	1	0.589831	1	0.755594	0.735771	1	0.524466	0.768981	1	1	0.264903	1	0.520721	0.615929	1	0.415638	0.783345	0.791236	0.860846	0.834092	0.171869	0.53455	1	0.660742	0.312245	0.791749	0.821817	0.981679	1	0.0115176	0.614818	1	0.330278	0.577442	0.28788	0.727651	0.743103	0.639546	0.929122	0.180064	0.377547	0.505909	1	1	1	0.928793	0.117977
GO:0001726 ruffle	152	0.58693	0.154674	0.0653647	0.317169	0.291688	0.00857139	1	0.226672	0.09245	1	0.624149	0.631364	0.110381	0.0105871	0.327819	0.733881	0.248393	0.956888	0.643439	0.989942	0.0732113	0.822095	0.919819	0.187905	0.847148	0.688199	0.71503	0.485094	0.953812	1	0.592699	0.770573	0.189753	0.997955	0.952037	0.997931	0.807784	0.829645	0.0326082	0.321403	0.0495445	0.0816536	0.201744	0.95797	0.72861	0.637779	0.730004	0.304445
GO:0001727 lipid kinase activity	5	1	1	1	1	0.116679	1	1	0.0664083	1	1	1	1	1	1	1	1	1	0.156874	1	0.69951	1	1	1	1	1	1	1	1	0.438544	1	1	1	1	0.382726	1	1	0.243024	0.24931	0.18353	0.12738	0.0897249	0.54963	1	0.623639	1	1	1	0.0613664
GO:0001729 ceramide kinase activity	2	1	1	1	1	1	1	1	1	1	1	1	1	1	1	1	1	1	1	1	0.448728	1	1	1	1	1	1	1	1	1	1	1	1	1	1	1	1	1	1	1	0.243657	1	0.280354	1	0.386321	1	1	1	1
GO:0001730 2'-5'-oligoadenylate synthetase activity	2	0.00411074	1	0.0238289	1	1	1	1	1	1	1	1	1	1	0.0841045	0.0906354	1	1	1	1	1	1	0.0912538	0.0301052	1	1	1	1	1	0.256361	0.0210769	1	1	1	1	1	1	1	1	1	1	1	1	1	1	1	1	1	1
GO:0001731 formation of translation preinitiation complex	8	1	1	1	1	1	0.197574	1	1	1	1	1	1	1	1	1	1	1	1	1	0.268785	0.730907	1	1	1	1	1	1	1	1	1	1	1	1	0.545004	1	1	1	1	1	0.665208	1	1	1	0.530524	0.292917	1	0.0795182	1
GO:0001732 formation of cytoplasmic translation initiation complex	2	1	1	0.210629	1	1	1	1	1	1	1	1	1	1	1	1	1	0.0897123	1	1	0.396159	1	1	1	1	1	1	1	1	0.192727	1	0.030457	0.0789543	1	1	1	1	1	1	1	1	1	1	1	1	1	1	1	1
GO:0001733 galactosylceramide sulfotransferase activity	3	1	1	1	1	1	1	1	1	1	1	1	1	1	1	0.119282	1	1	1	1	1	1	1	1	1	1	1	1	0.106199	1	1	1	1	1	1	1	1	1	1	0.130651	1	0.332323	1	0.186529	0.366671	1	1	0.212824	1
GO:0001735 prenylcysteine oxidase activity	2	0.102337	1	0.223847	1	1	1	1	1	1	1	1	1	1	1	1	1	1	1	0.255133	0.43337	1	0.0894328	1	1	1	1	1	0.0709207	1	1	1	1	1	1	1	1	1	1	1	1	1	0.0233196	1	0.383363	1	1	1	1
GO:0001736 establishment of planar polarity	117	0.592388	0.896195	0.263449	1	0.0146222	0.820667	1	0.41149	0.462536	1	0.292627	0.538111	0.2093	0.493737	0.949616	0.985498	0.213938	0.543282	0.464362	0.0209834	0.779409	0.576404	0.625828	1	0.934094	0.602846	0.284026	0.829113	0.941908	1	1	0.990133	0.976896	0.619331	0.350354	0.393675	0.665988	0.382999	0.0430712	0.568317	0.0155417	0.740326	0.911296	0.860734	0.837768	0.836866	0.988594	0.0623432
GO:0001738 morphogenesis of a polarized epithelium	133	0.729342	0.923499	0.136488	1	0.0358927	0.873148	1	0.512692	0.453701	1	0.355426	0.58491	0.257071	0.613522	0.972546	0.991309	0.061053	0.631105	0.276435	0.0166594	0.418643	0.524497	0.689133	1	0.954012	0.649545	0.386863	0.885339	0.864832	0.764746	1	0.968934	0.98614	0.446208	0.442013	0.49741	0.750167	0.486266	0.0835617	0.763211	0.0513974	0.480684	0.842668	0.915771	0.775781	0.602609	0.953764	0.0837858
GO:0001739 sex chromatin	6	1	1	0.383131	1	1	1	1	1	1	1	1	1	1	1	1	1	0.166337	1	0.0211182	0.017403	1	1	1	1	1	1	0.16767	1	0.383467	1	1	0.201668	0.17611	0.334127	0.190299	0.0101937	0.262135	0.268495	0.17141	1	0.407004	0.122835	0.493097	0.109393	1	1	1	1
GO:0001740 Barr body	5	1	1	0.0699307	1	1	1	1	1	1	1	0.0859085	1	1	1	1	1	0.0136775	1	1	0.63217	1	1	1	1	0.109441	1	0.145111	1	0.39118	1	1	0.177906	1	0.349338	1	1	1	1	1	0.108297	0.406415	1	0.417236	0.0609316	1	1	1	1
GO:0001741 XY body	10	0.375139	0.161256	0.651573	1	1	1	1	1	1	1	0.143021	1	1	1	0.32167	1	1	0.295505	0.351171	0.0500313	0.141347	0.366656	1	1	1	1	1	1	0.624566	0.0942132	1	0.307453	1	0.0366543	1	1	1	1	1	1	0.658069	0.759636	0.668441	0.292271	0.362511	1	0.133939	1
GO:0001743 optic placode formation	3	1	1	0.0464943	1	1	1	1	1	1	1	1	1	1	0.119533	1	1	0.146679	1	0.376089	0.597089	0.412331	1	1	1	1	1	1	1	0.320386	1	1	1	0.0907307	1	1	1	1	1	0.118937	0.353829	1	0.403787	1	0.388384	1	1	1	1
GO:0001750 photoreceptor outer segment	65	0.84102	1	0.943397	1	0.82356	1	0.0651232	0.600056	0.0120629	0.556857	0.657511	1	1	0.860285	0.919445	0.281436	0.455574	0.257551	0.933499	0.946908	0.760155	0.962716	0.642314	0.0860887	0.424458	1	0.868166	0.691209	0.864537	0.132733	0.0970757	0.459305	1	0.480423	1	1	0.965473	0.968785	0.954098	0.465602	0.988567	0.449834	0.234424	0.958158	0.774612	1	0.980317	0.659436
GO:0001754 eye photoreceptor cell differentiation	39	0.145956	0.508462	0.183345	1	0.270967	0.65903	0.227342	0.42338	0.0680447	1	0.443964	1	0.245955	0.364392	0.0102694	0.66321	0.49037	0.660801	0.260831	0.854129	0.0922693	0.532704	0.475202	1	1	0.256929	0.717398	0.406271	0.832479	0.35165	1	0.812559	0.711529	1	0.41526	0.377669	0.575258	0.591495	0.217625	0.16121	0.23616	0.253308	1	0.800549	0.468846	1	0.640976	1
GO:0001755 neural crest cell migration	36	0.499611	1	0.00871293	1	1	0.223162	0.196323	1	0.00918262	0.325714	1	1	1	0.113081	0.75892	1	0.17965	0.656156	0.779742	0.214678	0.0882148	1	1	1	0.573565	1	0.681561	0.757527	0.513599	1	1	0.180582	0.109976	0.810676	0.148256	0.334911	0.101915	0.110274	0.432319	0.268497	0.34009	0.0010412	0.360396	1	0.508026	0.00159862	0.931125	0.456709
GO:0001756 somitogenesis	57	0.347133	1	0.0732145	1	0.257417	1	0.312013	0.27404	0.594938	0.479668	0.605089	0.276413	1	0.845034	0.652937	1	0.77424	0.217042	0.0105867	0.559936	0.0740083	0.775319	1	1	0.372257	0.332897	1	0.189499	0.531047	1	0.720563	0.709684	0.272257	0.304931	0.000833723	0.00330129	0.273979	0.136515	0.0037444	0.0670069	0.119227	0.102518	0.689032	0.821484	0.706524	0.0457122	0.971352	0.0594823
GO:0001757 somite specification	4	1	1	0.287464	1	1	1	1	1	1	1	1	1	1	0.108676	1	1	1	1	1	1	0.299906	0.200112	1	1	0.110794	1	1	1	1	1	1	1	1	1	1	1	1	1	0.171603	0.406075	0.405774	1	1	1	1	1	1	1
GO:0001758 retinal dehydrogenase activity	5	1	1	1	1	1	1	1	1	1	1	1	1	1	1	1	1	1	0.135899	1	1	0.0546875	1	0.0872316	1	1	1	1	1	1	1	1	1	1	1	1	1	1	1	1	1	1	0.461197	1	1	1	1	1	0.0830726
GO:0001759 organ induction	17	1	1	0.114825	1	1	1	1	1	1	1	0.247213	0.0787296	1	0.350435	1	0.401753	0.0866692	1	0.52234	0.627267	0.751353	1	1	1	0.330461	1	1	1	0.758917	1	1	1	0.422613	1	1	1	1	1	1	0.889511	1	0.262644	0.631392	0.0680303	0.221776	0.0221852	1	1
GO:0001760 aminocarboxymuconate-semialdehyde decarboxylase activity	1	1	1	1	1	1	1	1	1	1	1	1	1	1	1	1	1	1	1	1	1	1	1	1	1	1	1	1	1	1	1	1	1	1	1	1	1	1	1	1	1	1	1	1	1	1	1	1	1
GO:0001763 morphogenesis of a branching structure	180	0.0152162	0.0140923	0.09171	0.744536	0.751035	0.521946	0.11589	0.768953	0.0706528	0.166913	0.260356	0.277173	0.128758	0.0933944	0.292579	0.17214	0.228664	0.3963	0.268116	0.913928	0.000194102	0.742749	0.778483	1	0.586721	0.762482	0.354379	0.99854	0.982495	0.847942	0.971262	0.500096	0.127365	0.458448	0.0225222	0.850782	0.000409815	0.00019728	0.230755	0.0494429	0.593473	0.0017042	0.673724	0.224055	0.0305403	1.28121e-07	0.988531	0.0147433
GO:0001764 neuron migration	129	0.45988	0.430449	0.00368363	1	0.0329159	0.863632	0.224092	0.236344	0.85892	0.445331	0.833741	0.534795	0.256175	0.198187	0.100118	0.97811	0.0096186	0.178269	0.208625	0.00455396	0.282472	0.947267	1	1	0.342985	0.6421	0.988239	0.376262	0.0377177	0.756637	0.953352	0.835575	0.00921103	0.0275056	0.32541	0.18898	0.851802	0.867785	8.40003e-07	0.00113004	5.79854e-06	0.0548222	0.926039	0.522003	0.96032	0.000469273	0.453898	0.23607
GO:0001765 membrane raft assembly	10	1	1	1	1	1	1	1	1	1	1	1	1	1	1	1	1	1	0.277904	1	1	0.119374	1	1	1	1	1	1	1	1	0.0948302	1	0.281967	1	1	1	1	0.467939	0.47708	1	1	1	0.00322343	1	0.874808	0.0968413	1	0.601503	0.178804
GO:0001766 membrane raft polarization	9	1	1	1	1	1	0.00091791	1	1	0.00714971	0.00396438	1	1	1	0.223333	1	0.312875	1	1	1	1	0.596433	0.00538503	1	1	1	1	0.238922	0.0351441	1	1	1	1	0.252599	1	1	1	1	1	1	1	0.598047	0.556178	1	1	0.393331	0.118916	1	1
GO:0001767 establishment of lymphocyte polarity	7	1	1	1	1	1	0.201989	1	1	0.384422	1	1	1	1	0.256829	1	1	1	0.201014	0.706389	0.906779	0.707574	0.314213	1	1	1	1	1	0.255037	1	1	0.182124	1	1	1	0.304629	1	1	0.385875	1	0.7828	0.315816	0.32129	0.550674	1	0.20278	0.0904354	1	1
GO:0001768 establishment of T cell polarity	6	1	1	1	1	1	0.178058	1	1	0.342984	1	1	1	1	0.222586	1	1	1	0.176789	1	1	0.650101	0.280225	1	1	1	1	1	0.227211	1	1	0.146493	1	1	1	1	1	1	1	1	0.741188	0.270379	0.23873	0.481582	1	0.182775	0.0790527	1	1
GO:0001770 establishment of natural killer cell polarity	1	1	1	1	1	1	1	1	1	1	1	1	1	1	1	1	1	1	1	0.161442	0.291302	1	1	1	1	1	1	1	1	1	1	1	1	1	1	0.0374917	1	1	0.0442678	1	1	1	1	1	1	1	1	1	1
GO:0001771 immunological synapse formation	9	1	1	0.30769	1	1	0.240039	1	1	0.440754	1	1	1	1	0.262106	0.32837	0.295965	0.384537	1	0.417673	0.760319	0.687052	0.0852287	1	1	1	0.0753788	1	0.31137	0.679476	0.0928971	1	0.0524508	0.249135	1	1	1	1	1	0.401264	0.794613	0.746065	0.380282	0.622522	0.850201	0.30244	1	0.389416	1
GO:0001772 immunological synapse	29	0.384537	1	0.801381	1	1	0.181047	1	1	0.200987	0.291632	1	1	1	0.213622	0.314167	0.0653265	0.675766	0.597679	0.496997	0.92059	0.459485	1	1	1	1	1	0.203906	0.640363	0.949408	1	0.32478	0.677503	1	1	0.348323	1	0.80303	0.488518	1	0.975599	0.855809	0.372343	0.332483	0.931641	0.743056	0.326695	0.856731	1
GO:0001773 myeloid dendritic cell activation	24	0.572641	0.33719	0.825658	1	1	1	1	1	1	1	1	1	1	1	1	0.567234	0.425938	1	0.929289	0.854006	0.885485	0.304262	0.0655125	1	0.421251	1	0.159118	0.0391373	0.595314	1	0.229051	1	0.555288	0.778494	0.489983	1	0.568308	0.57866	1	1	1	0.907052	0.873786	0.344659	1	1	1	1
GO:0001774 microglial cell activation	21	1	1	0.409256	1	0.0805296	1	0.125051	1	1	1	1	1	1	0.474949	0.0417529	1	0.558752	1	0.939571	0.968147	0.725079	0.0707086	0.0426039	0.0307498	0.366921	1	0.487541	0.157257	0.654737	1	1	0.579888	0.472226	0.512416	0.505027	0.455373	1	1	1	0.908123	0.905889	0.895406	0.251	0.977637	1	1	1	0.289148
GO:0001775 cell activation	1078	0.00227244	0.000678205	0.180441	0.363357	0.61699	0.291029	0.783261	0.809774	0.081792	0.654421	0.990416	0.674495	0.190851	0.219722	0.442876	0.802084	0.316954	0.186469	0.858187	0.787024	0.300667	0.0595004	0.205412	0.074454	0.727564	0.132677	0.00182883	0.140922	0.999998	0.997034	0.733732	0.972406	0.98405	0.98323	0.00886261	0.928669	0.00450746	0.0016916	0.993807	0.999999	0.999838	0.0106395	2.01509e-05	0.999986	0.998569	0.79047	0.998659	0.0796344
GO:0001776 leukocyte homeostasis	76	0.0540113	0.403302	0.0134036	0.381753	0.777888	0.858401	1	1	0.982625	0.588507	1	1	0.384463	0.667286	0.542736	0.239785	0.158439	0.438298	0.913011	0.520829	0.865567	0.68645	0.37657	1	1	0.435486	0.672677	0.943973	0.63254	1	1	0.164395	0.205273	0.844144	0.273297	0.198474	0.507223	0.529949	1	0.946987	0.725169	0.913966	0.0157212	0.608271	0.697029	0.666689	0.973867	1
GO:0001777 T cell homeostatic proliferation	3	1	1	1	1	1	1	1	1	1	1	1	1	1	1	1	1	1	1	1	1	1	1	1	1	1	1	1	1	1	1	1	1	1	1	0.0836235	0.0536615	0.133788	0.137166	1	0.182156	1	0.176927	0.147689	1	1	1	0.320313	1
GO:0001778 plasma membrane repair	7	1	1	1	1	1	1	1	1	1	1	1	1	1	1	1	1	1	0.144645	0.622183	0.849805	1	1	1	1	1	1	1	1	1	1	1	1	1	1	1	1	1	1	1	0.584278	1	0.294507	0.247896	1	1	1	1	1
GO:0001779 natural killer cell differentiation	17	0.565407	0.267669	0.26943	1	0.286247	1	0.0942498	1	0.243318	1	1	1	1	0.444645	0.160472	0.454414	1	0.101456	0.669707	0.93597	0.0318886	1	1	1	0.308065	1	1	0.456115	0.245836	1	0.206049	1	1	0.76349	1	1	1	1	1	1	0.878437	0.708052	0.722497	0.921099	1	1	0.68021	1
GO:0001780 neutrophil homeostasis	10	0.424161	1	0.111947	1	1	0.259613	1	1	0.441602	0.126624	1	1	1	1	1	1	1	0.288094	0.219352	0.345148	0.200812	1	1	1	1	1	0.275452	1	0.699362	1	1	1	0.273017	1	0.0705289	0.347295	0.44979	0.46	1	1	0.75408	0.838042	0.109275	0.367019	1	1	1	1
GO:0001781 neutrophil apoptotic process	4	0.19767	1	0.413493	1	1	1	1	1	1	1	1	1	1	1	1	1	1	0.127119	1	1	1	1	1	1	1	1	1	1	0.410739	1	1	1	1	1	0.186479	1	0.24381	0.250229	1	1	1	1	0.458596	0.695458	1	1	1	1
GO:0001782 B cell homeostasis	28	0.390475	0.416431	0.176827	0.170835	0.499145	1	1	1	1	1	1	1	1	0.595787	1	1	0.0335141	0.621771	0.853236	0.36345	0.979983	0.716287	0.381413	1	1	1	1	1	0.571125	1	1	0.29911	1	0.437964	0.658139	0.625915	0.425514	0.440453	1	0.403481	0.792343	0.890248	0.0254106	0.985287	0.370599	0.344334	0.869431	1
GO:0001783 B cell apoptotic process	20	0.217671	1	0.0321872	0.118671	0.306022	1	1	0.17146	1	1	1	1	1	1	0.558372	1	1	0.487553	0.921427	0.664427	0.939082	0.607517	0.293054	1	1	1	1	0.520225	1	1	1	1	1	0.451741	0.566511	0.492944	0.317708	0.109395	1	1	0.679691	0.501289	0.167168	0.987983	1	1	0.769256	1
GO:0001784 phosphotyrosine residue binding	35	0.859173	1	0.665555	0.232565	0.653003	1	1	0.113924	0.58975	1	1	1	1	0.138694	0.456517	0.673682	0.541249	1	0.314869	0.111156	0.896932	0.803784	1	0.0476685	1	1	0.0252613	0.365797	0.798443	0.305681	1	0.784902	0.66018	0.876067	0.691477	0.105675	0.771808	0.782218	0.420139	0.926422	0.519783	0.567822	0.300042	0.676125	1	1	1	1
GO:0001785 prostaglandin J receptor activity	2	1	1	1	1	1	1	1	1	1	1	1	1	1	1	1	1	1	1	1	1	1	1	1	1	1	1	1	1	1	1	1	1	1	1	1	1	1	1	1	1	1	1	1	1	1	0.0152432	1	1
GO:0001786 phosphatidylserine binding	35	0.826365	0.483742	0.746163	1	0.507464	0.62553	1	1	0.139221	0.342178	1	1	1	0.714264	0.439663	1	0.778592	0.666826	0.854548	0.190319	0.840757	0.220258	1	1	0.552243	1	0.661185	1	0.977225	1	1	0.754929	0.673972	0.80591	1	1	0.504826	0.520799	0.789242	0.179345	0.101378	0.0217796	0.27374	0.447222	0.178713	0.397854	0.877513	0.387842
GO:0001787 natural killer cell proliferation	7	1	1	1	1	1	1	1	1	1	1	1	1	1	0.0181662	0.284356	1	1	0.00138453	0.74447	1	0.0386967	1	1	1	1	1	1	1	1	1	1	1	1	1	1	0.162806	1	1	1	1	1	1	0.535203	0.797229	1	1	1	1
GO:0001788 antibody-dependent cellular cytotoxicity	1	1	1	1	1	1	1	1	1	1	1	1	1	1	1	1	1	1	1	1	1	1	1	1	1	1	1	1	1	1	1	1	1	1	1	1	1	1	1	1	1	1	1	1	1	1	1	1	1
GO:0001791 IgM binding	1	1	1	1	1	1	1	1	1	1	1	1	1	1	1	1	1	1	1	1	1	1	1	1	1	1	0.00820268	1	1	1	1	1	1	1	1	1	1	1	1	1	1	1	1	0.0826541	1	1	1	1	1
GO:0001792 polymeric immunoglobulin receptor activity	1	1	1	1	1	1	1	1	1	1	1	1	1	1	1	1	1	1	1	1	1	1	1	1	1	1	1	1	1	1	1	1	1	1	1	1	1	1	1	1	1	1	1	1	1	1	1	1	1
GO:0001794 type IIa hypersensitivity	3	1	1	1	1	1	1	1	1	1	1	1	1	1	1	1	1	1	1	1	1	1	1	1	1	1	1	1	1	1	1	1	1	1	1	1	1	1	1	1	1	1	1	1	1	1	1	1	1
GO:0001796 regulation of type IIa hypersensitivity	3	1	1	1	1	1	1	1	1	1	1	1	1	1	1	1	1	1	1	1	1	1	1	1	1	1	1	1	1	1	1	1	1	1	1	1	1	1	1	1	1	1	1	1	1	1	1	1	1
GO:0001797 negative regulation of type IIa hypersensitivity	1	1	1	1	1	1	1	1	1	1	1	1	1	1	1	1	1	1	1	1	1	1	1	1	1	1	1	1	1	1	1	1	1	1	1	1	1	1	1	1	1	1	1	1	1	1	1	1	1
GO:0001798 positive regulation of type IIa hypersensitivity	2	1	1	1	1	1	1	1	1	1	1	1	1	1	1	1	1	1	1	1	1	1	1	1	1	1	1	1	1	1	1	1	1	1	1	1	1	1	1	1	1	1	1	1	1	1	1	1	1
GO:0001802 type III hypersensitivity	2	1	1	1	1	1	1	1	1	1	1	1	1	1	1	1	1	1	1	1	1	1	1	1	1	1	1	1	1	1	1	1	1	1	1	1	1	1	1	1	1	1	1	1	1	1	1	1	1
GO:0001803 regulation of type III hypersensitivity	2	1	1	1	1	1	1	1	1	1	1	1	1	1	1	1	1	1	1	1	1	1	1	1	1	1	1	1	1	1	1	1	1	1	1	1	1	1	1	1	1	1	1	1	1	1	1	1	1
GO:0001805 positive regulation of type III hypersensitivity	2	1	1	1	1	1	1	1	1	1	1	1	1	1	1	1	1	1	1	1	1	1	1	1	1	1	1	1	1	1	1	1	1	1	1	1	1	1	1	1	1	1	1	1	1	1	1	1	1
GO:0001806 type IV hypersensitivity	3	1	1	1	1	1	1	1	1	0.203616	1	1	1	1	1	1	1	1	0.0363928	1	1	1	1	1	1	1	1	1	1	1	1	1	1	1	0.197377	1	1	1	1	1	1	1	1	1	1	1	1	1	1
GO:0001807 regulation of type IV hypersensitivity	2	1	1	1	1	1	1	1	1	1	1	1	1	1	1	1	1	1	0.0363928	1	1	1	1	1	1	1	1	1	1	1	1	1	1	1	0.197377	1	1	1	1	1	1	1	1	1	1	1	1	1	1
GO:0001808 negative regulation of type IV hypersensitivity	2	1	1	1	1	1	1	1	1	1	1	1	1	1	1	1	1	1	0.0363928	1	1	1	1	1	1	1	1	1	1	1	1	1	1	1	0.197377	1	1	1	1	1	1	1	1	1	1	1	1	1	1
GO:0001809 positive regulation of type IV hypersensitivity	1	1	1	1	1	1	1	1	1	1	1	1	1	1	1	1	1	1	1	1	1	1	1	1	1	1	1	1	1	1	1	1	1	1	1	1	1	1	1	1	1	1	1	1	1	1	1	1	1
GO:0001810 regulation of type I hypersensitivity	3	1	1	1	1	1	1	1	1	1	1	1	1	1	1	1	1	1	1	1	1	1	1	1	1	1	1	1	1	1	1	1	1	1	1	1	1	1	1	1	1	1	1	1	1	1	1	1	1
GO:0001811 negative regulation of type I hypersensitivity	1	1	1	1	1	1	1	1	1	1	1	1	1	1	1	1	1	1	1	1	1	1	1	1	1	1	1	1	1	1	1	1	1	1	1	1	1	1	1	1	1	1	1	1	1	1	1	1	1
GO:0001812 positive regulation of type I hypersensitivity	2	1	1	1	1	1	1	1	1	1	1	1	1	1	1	1	1	1	1	1	1	1	1	1	1	1	1	1	1	1	1	1	1	1	1	1	1	1	1	1	1	1	1	1	1	1	1	1	1
GO:0001813 regulation of antibody-dependent cellular cytotoxicity	1	1	1	1	1	1	1	1	1	1	1	1	1	1	1	1	1	1	1	1	1	1	1	1	1	1	1	1	1	1	1	1	1	1	1	1	1	1	1	1	1	1	1	1	1	1	1	1	1
GO:0001814 negative regulation of antibody-dependent cellular cytotoxicity	1	1	1	1	1	1	1	1	1	1	1	1	1	1	1	1	1	1	1	1	1	1	1	1	1	1	1	1	1	1	1	1	1	1	1	1	1	1	1	1	1	1	1	1	1	1	1	1	1
GO:0001816 cytokine production	552	0.247132	0.533114	0.0340066	0.667941	0.795793	0.928496	0.966167	0.287282	0.235954	0.797291	0.996557	0.666482	0.505285	0.33457	0.115084	0.363788	0.0744262	0.0170344	0.211925	0.999973	0.00321929	0.496546	0.135222	0.0477457	0.988141	0.806676	0.0467615	0.846923	0.949142	0.927907	1	0.164247	0.691065	0.966114	0.512798	0.765944	0.476441	0.252259	0.958062	1	0.997203	0.141225	0.0384194	0.999939	0.977537	0.795167	0.959413	0.268876
GO:0001817 regulation of cytokine production	500	0.277152	0.688209	0.023871	0.598107	0.792488	0.867584	0.953341	0.326079	0.374228	0.725034	0.998679	0.822293	0.432833	0.482095	0.169116	0.320248	0.10251	0.0349903	0.335187	0.999952	0.00365675	0.545116	0.221885	0.171542	0.990423	0.905197	0.0823893	0.809087	0.950652	0.967942	1	0.288207	0.735562	0.988474	0.621559	0.724044	0.522785	0.345073	0.93325	1	0.99273	0.356608	0.0536128	0.999838	0.978011	0.843379	0.969703	0.275537
GO:0001818 negative regulation of cytokine production	193	0.427609	0.678894	0.142545	1	0.957012	0.765071	1	0.492765	0.156149	0.683858	1	0.342089	0.371021	0.829754	0.490991	0.110236	0.161719	0.0686694	0.603724	0.999736	0.0721602	0.803196	0.845818	1	0.988948	0.779747	0.840014	0.69649	0.973229	0.596352	1	0.617524	0.60573	0.846938	0.944149	0.945762	0.324055	0.166698	0.481658	0.997084	0.82441	0.519429	0.117234	0.869666	0.999208	0.763964	0.954141	0.276138
GO:0001819 positive regulation of cytokine production	328	0.352149	0.546182	0.0733376	0.332235	0.52471	0.943888	0.862016	0.812443	0.705942	0.761347	0.981005	1	0.638922	0.428426	0.372578	0.142562	0.585923	0.00612988	0.694483	0.99918	0.0585976	0.46302	0.317949	0.0861703	0.876156	0.735954	0.021749	0.843216	0.911562	0.968358	1	0.276536	0.730273	0.990137	0.235851	0.322085	0.398115	0.350026	0.991605	1	0.996612	0.541777	0.0218393	0.999825	0.911597	0.690823	0.991537	0.261156
GO:0001820 serotonin secretion	9	0.276843	0.145419	0.133548	1	1	1	1	1	0.390179	1	0.148747	1	1	1	1	0.0409538	1	1	1	1	0.542557	0.322144	0.144528	1	1	1	1	1	1	1	1	1	1	1	1	1	1	1	1	0.559077	1	0.621702	1	1	1	1	0.601096	0.172402
GO:0001821 histamine secretion	8	0.227393	1	0.379629	1	1	1	1	1	0.0636114	1	1	1	1	1	1	0.297885	0.165034	0.254535	0.568357	0.796612	0.639031	0.295668	0.144691	1	1	1	1	1	1	1	1	1	1	1	1	1	1	1	1	1	0.58887	1	0.458689	1	0.365423	1	1	1
GO:0001822 kidney development	245	0.659734	0.989256	0.0248067	1	0.435249	0.99878	0.0786837	0.579913	0.00504649	0.946502	0.290608	0.431962	0.00785418	0.128708	0.0411073	0.198821	0.048072	0.0596158	0.273537	0.948757	0.000353416	0.332656	0.201797	1	0.914412	0.854109	0.377323	0.94456	0.900434	0.474011	0.876131	0.588883	0.0838468	0.0693525	0.201459	0.782343	0.0524882	0.0658457	0.000335181	0.0529869	0.0694072	4.79084e-05	0.0388184	0.58251	0.0777606	0.00741796	0.511705	0.0188147
GO:0001823 mesonephros development	98	0.875292	0.831799	0.556248	1	0.480984	1	1	0.431535	0.267524	1	0.4289	0.107362	0.0257187	0.599383	0.30584	0.14999	0.130781	0.118773	0.288239	0.863753	0.00167789	0.651151	0.792612	1	0.892806	0.529359	0.599298	1	0.995772	0.641634	0.849622	0.917531	0.369368	0.170489	0.12066	1	0.0322857	0.0378468	0.0169558	0.0072471	0.583412	0.000960953	0.409215	0.261193	0.0608325	0.011872	0.846045	0.0144958
GO:0001824 blastocyst development	51	0.0869682	0.241768	0.237714	1	0.647873	1	0.276035	1	1	1	1	1	0.302035	0.818277	0.332991	1	0.60559	0.480809	0.063784	0.00179361	0.306865	0.924058	0.591969	1	0.706264	1	0.483696	1	0.0282306	1	1	0.150266	0.00513743	0.117359	0.880573	1	0.948882	0.95318	0.191314	0.75513	0.564017	0.835231	0.125148	0.131071	0.191577	1	0.415675	0.549592
GO:0001825 blastocyst formation	24	0.0923662	0.0658847	0.209783	1	1	1	1	1	1	1	1	1	0.156867	0.553764	0.0708108	1	0.238712	0.536222	0.604331	0.0289967	0.406785	0.704284	1	1	1	1	0.179838	1	0.0276381	1	1	0.630867	0.0386248	0.30465	0.599859	1	0.722874	0.733188	0.656956	0.789438	1	0.962047	0.177956	0.627745	0.298653	1	0.492108	0.331161
GO:0001826 inner cell mass cell differentiation	6	0.0390976	0.00336582	0.56047	1	1	1	1	1	1	1	1	1	1	0.212147	0.0263205	1	0.271639	1	0.625729	0.454308	0.576234	0.277709	1	1	1	1	0.178927	1	0.154459	1	1	1	0.173278	0.116174	1	1	1	1	1	0.462511	1	0.536162	0.079629	0.207328	1	1	1	1
GO:0001827 inner cell mass cell fate commitment	1	1	1	1	1	1	1	1	1	1	1	1	1	1	1	1	1	1	1	0.239416	0.410094	1	1	1	1	1	1	1	1	0.129803	1	1	1	1	0.103639	1	1	1	1	1	1	1	1	1	0.218657	1	1	1	1
GO:0001828 inner cell mass cellular morphogenesis	2	0.0953128	0.0383264	1	1	1	1	1	1	1	1	1	1	1	1	1	1	1	1	0.245386	0.288448	1	1	1	1	1	1	1	1	0.186572	1	1	1	1	0.155303	1	1	1	1	1	1	1	1	1	0.218657	1	1	1	1
GO:0001829 trophectodermal cell differentiation	13	0.43976	1	0.115795	1	1	1	1	1	1	1	1	1	0.0904127	0.335047	0.0866963	1	0.377411	0.344337	0.453472	0.117279	0.25104	1	1	1	1	1	0.333901	1	0.107764	1	1	0.401366	0.341413	0.646417	0.367188	1	0.470802	0.480639	0.433689	0.788071	1	1	0.722613	0.702113	0.462773	1	0.612907	0.189433
GO:0001831 trophectodermal cellular morphogenesis	2	1	1	1	1	1	1	1	1	1	1	1	1	1	1	1	1	1	1	0.235314	0.404508	0.164174	1	1	1	1	1	1	1	1	1	1	1	1	1	1	1	1	1	1	1	1	1	1	1	1	1	1	1
GO:0001832 blastocyst growth	16	0.587249	1	0.866033	1	0.345912	1	0.102776	1	1	1	1	1	1	0.443314	0.491379	1	1	0.397783	0.0599626	0.193671	0.228433	1	1	1	1	1	1	1	0.854607	1	1	1	1	0.797012	1	1	1	1	0.505175	0.644115	0.260252	0.401305	0.54663	0.200597	0.124549	1	0.176785	1
GO:0001833 inner cell mass cell proliferation	11	0.436287	1	1	1	1	1	1	1	1	1	1	1	1	1	1	1	1	1	0.00933146	0.256928	0.0772181	1	1	1	1	1	1	1	0.714799	1	1	1	1	0.649579	1	1	1	1	0.359441	0.423769	0.101572	0.212657	0.32846	0.0422907	0.0697878	1	0.0992595	1
GO:0001834 trophectodermal cell proliferation	2	1	1	1	1	0.0753401	1	0.0146633	1	1	1	1	1	1	1	1	1	1	0.0631408	1	1	1	1	1	1	1	1	1	1	1	1	1	1	1	1	1	1	1	1	1	1	0.206556	1	1	1	0.0693576	1	0.081969	1
GO:0001835 blastocyst hatching	1	1	1	1	1	1	1	1	1	1	1	1	1	1	1	1	1	1	1	1	1	1	1	1	1	1	1	1	1	1	1	1	1	1	1	1	1	1	1	1	1	1	1	1	1	1	1	1	1
GO:0001836 release of cytochrome c from mitochondria	54	0.553395	0.639488	0.162581	1	0.468478	0.405621	0.241913	1	0.943113	0.136929	1	0.305756	1	0.778503	0.880595	0.348088	0.787795	0.55988	0.993326	0.359635	0.778303	0.67074	0.276328	1	0.724064	1	0.470258	1	0.983882	1	1	0.856336	0.826609	1	0.14511	0.199623	0.000665787	0.000818711	0.592695	0.117788	0.430271	0.854189	0.684794	0.973342	0.364208	0.568522	0.162019	0.691569
GO:0001837 epithelial to mesenchymal transition	122	0.693876	0.66797	0.0767453	0.543236	0.264439	0.602961	0.530473	0.168449	0.0576155	1	0.287479	1	0.577784	0.897367	0.0432827	0.976627	0.225153	0.00967819	0.0479703	0.386504	0.0581406	0.975783	0.863189	1	0.764129	1	0.893673	0.469438	0.797665	1	1	0.546383	0.531506	0.676393	0.018241	0.403311	0.0215424	0.0114828	0.559101	0.854606	0.104514	0.184724	0.224023	0.884584	0.790794	0.0324395	0.870838	0.271977
GO:0001838 embryonic epithelial tube formation	120	0.586788	0.892216	0.323795	1	0.629255	1	0.543353	0.834982	0.240641	1	0.250889	1	0.203627	0.752986	0.685715	0.678614	0.0761654	0.231792	0.00847529	0.343253	0.00497149	0.910553	1	1	0.934792	1	0.979072	0.819082	0.582424	1	1	0.882209	0.323522	0.0837597	0.185471	0.642144	0.255985	0.168744	0.113176	0.072502	0.0136242	0.114245	0.107267	0.479939	0.56966	0.00153724	0.976899	0.084347
GO:0001839 neural plate morphogenesis	6	0.210257	1	0.369391	1	1	1	1	1	1	1	1	1	1	1	1	1	1	1	1	1	0.0124927	1	1	1	0.00759861	1	1	1	1	1	1	1	1	0.0469085	1	1	1	1	0.23813	0.206583	0.153066	1	1	0.383791	1	1	1	1
GO:0001840 neural plate development	9	0.36552	1	0.0628538	1	1	1	1	1	1	1	1	1	1	1	1	1	1	1	1	0.892457	0.0828974	0.337668	1	1	0.0164187	1	1	1	1	1	1	1	1	0.17502	1	1	1	1	0.0588657	0.131477	0.0789998	1	1	0.297719	1	1	1	1
GO:0001841 neural tube formation	101	0.454042	0.846134	0.366324	1	0.57514	1	0.48838	0.81288	0.219438	1	0.168389	1	0.176954	0.861812	0.913467	0.820911	0.100936	0.573766	0.00752488	0.202517	0.0242844	0.945916	1	1	0.897902	1	1	0.722147	0.390894	1	1	0.808622	0.38882	0.0351189	0.211575	0.535609	0.41574	0.284196	0.598572	0.435384	0.0197738	0.239887	0.209981	0.277712	0.921986	0.168124	0.997444	0.151208
GO:0001842 neural fold formation	7	1	1	0.517082	1	1	1	1	1	0.328773	1	1	1	1	1	1	1	0.254298	1	1	0.763549	1	1	1	1	1	1	1	1	0.504169	1	1	0.242665	1	1	1	1	1	1	1	0.551149	0.149987	0.555516	1	1	1	1	1	1
GO:0001843 neural tube closure	86	0.31602	0.806923	0.381175	1	0.464203	1	0.437763	0.75643	0.22059	1	0.120496	1	0.138282	0.801415	0.864238	0.749653	0.105204	0.458606	0.00269592	0.351253	0.00433423	0.905656	1	1	0.856347	1	1	0.615309	0.554659	1	1	0.886685	0.506729	0.0742857	0.124805	0.639634	0.279614	0.169165	0.475863	0.58089	0.0387284	0.432988	0.180789	0.106048	0.865766	0.127888	0.992677	0.0999386
GO:0001844 protein insertion into mitochondrial membrane involved in apoptotic signaling pathway	30	0.106362	0.4459	0.205547	1	1	1	1	1	0.487375	1	1	1	1	1	1	0.113458	1	1	0.967148	0.209536	0.984934	0.148908	0.426313	1	0.507495	1	0.600184	0.684952	0.695835	1	1	0.674123	0.246727	0.873238	0.354176	0.0134562	0.250091	0.263096	0.314999	0.0138868	0.357409	0.0734728	0.543738	0.936213	0.789878	0.0796248	0.922713	1
GO:0001845 phagolysosome assembly	11	1	1	1	1	1	1	1	1	0.464256	1	1	1	1	1	0.365363	0.349723	1	0.321905	0.708324	0.658539	1	1	1	1	0.225328	1	1	1	0.655673	1	1	1	1	0.596218	1	1	1	1	1	0.752186	0.0883732	0.43235	1	1	0.429257	1	1	1
GO:0001846 opsonin binding	11	0.44835	1	1	1	1	1	1	1	0.476867	1	1	1	1	1	1	1	1	1	0.745823	0.717125	0.81656	0.418359	1	1	1	1	0.301751	1	1	1	1	1	0.294923	0.689609	1	1	0.465584	0.475671	0.432074	0.480167	0.777838	0.0540739	1	0.523611	1	1	1	0.161228
GO:0001847 opsonin receptor activity	4	1	1	1	1	1	1	1	1	1	1	1	1	1	1	1	1	1	1	1	0.598918	1	1	1	1	1	1	1	0.139563	1	1	1	1	1	1	1	1	1	1	1	1	1	1	0.367977	1	1	1	1	1
GO:0001848 complement binding	16	0.539131	1	0.838136	1	1	1	1	1	1	1	0.240224	1	1	1	1	0.448047	1	1	0.872509	0.89614	0.644424	0.555008	1	1	1	1	0.0971959	1	0.836572	1	1	0.480904	0.419665	0.159607	0.462196	1	0.579358	0.590167	0.565824	0.664684	0.894462	0.104649	1	0.528654	1	1	1	0.245731
GO:0001849 complement component C1q binding	5	0.220701	1	1	1	1	1	1	1	1	1	1	1	1	1	1	1	1	1	1	1	1	1	1	1	1	1	1	1	1	1	1	1	0.147381	0.390079	1	1	0.287078	0.294475	0.269908	0.176241	0.565065	0.0649794	1	0.490769	1	1	1	1
GO:0001850 complement component C3a binding	1	1	1	1	1	1	1	1	1	1	1	1	1	1	1	1	1	1	1	0.074698	0.136492	1	1	1	1	1	1	1	1	1	1	1	1	1	1	1	1	1	1	1	1	1	1	1	0.198522	1	1	1	1
GO:0001851 complement component C3b binding	4	1	1	1	1	1	1	1	1	1	1	1	1	1	1	1	1	1	1	0.431941	0.243245	1	0.169495	1	1	1	1	0.124617	1	1	1	1	1	1	1	1	1	1	1	1	1	1	1	1	0.615887	1	1	1	0.0491074
GO:0001855 complement component C4b binding	2	1	1	1	1	1	1	1	1	1	1	1	1	1	1	1	1	1	1	1	0.372979	0.25918	1	1	1	1	1	1	1	1	1	1	1	1	1	1	1	1	1	1	1	1	1	1	1	1	1	1	1
GO:0001856 complement component C5a binding	1	1	1	1	1	1	1	1	1	1	1	1	1	1	1	1	1	1	1	1	1	1	1	1	1	1	1	1	1	1	1	1	1	1	1	1	1	1	1	1	1	1	1	1	1	1	1	1	1
GO:0001861 complement component C4b receptor activity	1	1	1	1	1	1	1	1	1	1	1	1	1	1	1	1	1	1	1	1	0.291302	1	1	1	1	1	1	1	1	1	1	1	1	1	1	1	1	1	1	1	1	1	1	1	1	1	1	1	1
GO:0001865 NK T cell differentiation	7	1	1	0.211029	1	0.00868413	1	0.0467987	0.0614974	1	1	0.0863587	1	0.0527533	0.250514	1	1	1	1	1	1	1	1	1	1	1	1	0.175361	1	0.55321	1	1	1	0.200005	1	1	1	1	1	0.285029	0.588907	1	0.238437	0.470855	0.766797	1	1	1	0.0683982
GO:0001866 NK T cell proliferation	4	1	1	1	1	1	1	1	1	1	1	1	1	1	0.00729866	1	1	1	0.000441049	0.349951	1	0.0367881	1	1	1	1	1	1	1	1	1	1	1	1	1	1	0.0939374	1	1	1	1	1	1	1	1	1	1	1	1
GO:0001867 complement activation, lectin pathway	6	1	1	0.390393	1	1	1	1	1	0.320307	1	0.130064	1	1	1	0.254298	0.247673	1	0.16333	0.234967	0.526359	0.257308	1	1	1	0.132096	1	1	1	1	1	1	1	1	1	1	1	1	1	1	0.568713	1	0.628998	1	0.0340312	1	1	1	0.0179207
GO:0001868 regulation of complement activation, lectin pathway	2	1	1	0.192518	1	1	1	1	1	0.10739	1	1	1	1	1	1	1	1	0.0676963	0.22519	0.389143	0.27034	1	1	1	1	1	1	1	1	1	1	1	1	1	1	1	1	1	1	1	1	1	1	1	1	1	1	0.0304505
GO:0001869 negative regulation of complement activation, lectin pathway	2	1	1	0.192518	1	1	1	1	1	0.10739	1	1	1	1	1	1	1	1	0.0676963	0.22519	0.389143	0.27034	1	1	1	1	1	1	1	1	1	1	1	1	1	1	1	1	1	1	1	1	1	1	1	1	1	1	0.0304505
GO:0001871 pattern binding	17	1	0.266946	0.806873	1	1	0.368979	1	1	0.599161	1	1	1	1	0.434764	1	1	1	0.383935	1	1	0.573247	1	0.241969	1	1	1	1	1	1	1	1	1	1	0.390899	0.12246	1	0.205614	0.214439	0.166234	0.569486	0.604534	0.590885	0.757827	0.7036	0.550936	0.215796	0.656813	0.0356305
GO:0001872 (1->3)-beta-D-glucan binding	1	1	1	1	1	1	1	1	1	1	1	1	1	1	1	1	1	1	1	1	1	1	1	1	1	1	1	1	1	1	1	1	1	1	0.0500057	1	1	1	1	1	1	0.0932859	0.0990171	1	1	1	1	1	1
GO:0001875 lipopolysaccharide receptor activity	5	1	1	1	1	1	1	1	1	0.247283	1	1	1	1	1	1	1	1	1	1	1	0.444663	1	0.0881714	1	1	1	1	1	1	1	1	1	1	1	1	1	0.250723	0.257282	1	1	1	0.539606	0.44681	0.688446	1	1	1	1
GO:0001878 response to yeast	4	1	1	1	1	1	1	1	1	1	1	1	1	1	1	1	1	1	1	1	0.527072	1	1	0.070628	1	1	0.0315742	1	1	1	1	1	1	1	0.224493	1	1	1	1	1	1	0.445272	0.268591	1	0.187154	1	1	1	1
GO:0001880 Mullerian duct regression	4	1	1	1	1	1	1	1	1	1	1	1	1	1	1	1	1	1	1	0.339667	0.139104	1	1	1	1	0.0876456	1	1	1	1	1	1	1	1	1	1	1	1	1	1	1	0.351568	0.452198	0.0380502	0.116637	1	1	1	1
GO:0001881 receptor recycling	31	0.780796	1	0.858026	1	0.140547	1	0.177237	1	1	1	1	1	1	0.0876495	1	1	0.382857	0.645925	0.982658	0.338354	0.992059	0.405789	1	1	1	0.210437	1	0.676932	1	0.278853	1	1	1	0.751112	0.329226	0.662832	0.210137	0.222435	0.721026	0.986211	0.419898	0.146522	0.94116	0.745154	0.0104623	1	0.322323	0.366789
GO:0001882 nucleoside binding	339	0.532994	0.778911	0.936823	1	0.99292	0.798854	0.589728	0.927578	0.958164	0.392627	0.535176	0.392101	0.206602	0.995417	0.814169	0.28479	0.5724	0.587867	0.261641	0.0184203	0.911091	0.442584	0.943556	1	0.955395	0.933303	0.810039	0.815808	0.974361	0.077146	0.983638	0.996324	0.994541	0.99992	0.147566	0.312199	0.103022	0.128537	0.729311	0.902448	0.386808	0.0029406	0.509157	0.984372	0.375448	0.760442	0.451188	0.934172
GO:0001883 purine nucleoside binding	331	0.704063	0.760894	0.977226	1	0.99138	0.778176	0.574778	0.920873	0.948078	0.373177	0.517859	0.37746	0.193916	0.994165	0.787555	0.25928	0.646187	0.555815	0.311224	0.032102	0.878941	0.617163	0.982894	1	0.949513	0.928891	0.87726	0.79287	0.977627	0.0698939	0.981488	0.995278	0.993368	0.999864	0.273624	0.389602	0.129223	0.158399	0.69799	0.872201	0.396422	0.00384215	0.676684	0.991964	0.345566	0.744745	0.415979	0.92941
GO:0001884 pyrimidine nucleoside binding	2	1	1	1	1	1	1	1	1	1	1	1	1	1	1	1	1	1	1	0.25493	1	1	0.00209053	1	1	1	1	0.0627526	1	1	1	1	1	1	1	0.078791	0.0748756	1	1	1	1	1	0.283695	1	0.383292	1	1	1	1
GO:0001885 endothelial cell development	51	0.00504302	0.0149184	0.0866552	0.309542	0.738735	0.0521556	0.284129	1	0.0675565	0.132853	1	0.285553	1	0.294292	0.889215	0.808987	0.459938	0.81145	0.141838	0.34643	0.579338	1	1	1	0.316711	1	0.476739	0.55203	0.847388	0.412055	1	0.165534	0.0795761	0.959375	0.148312	0.865044	0.00519087	0.00619848	0.0639135	0.505172	0.317639	0.794956	0.70481	0.897837	0.606267	0.517082	0.943451	0.153217
GO:0001886 endothelial cell morphogenesis	10	0.106823	0.172438	0.402782	1	1	0.243159	0.065247	1	0.4483	1	1	0.063997	1	0.316919	1	0.2801	0.44383	1	0.38406	0.728413	0.417514	1	1	1	1	1	0.281071	1	1	1	1	1	1	0.2835	0.333852	1	0.0932281	0.0982164	0.34724	0.721267	0.286377	0.45897	0.59867	0.233008	0.331358	0.1336	1	0.121801
GO:0001887 selenium compound metabolic process	3	1	1	1	1	1	1	1	1	1	1	1	1	1	1	1	1	1	1	1	0.514965	1	1	1	1	1	1	1	1	1	1	1	1	1	1	0.155264	1	1	1	1	1	1	1	0.294349	0.509438	1	1	1	1
GO:0001888 glucuronyl-galactosyl-proteoglycan 4-alpha-N-acetylglucosaminyltransferase activity	2	1	1	1	1	1	1	1	1	1	1	1	1	1	1	1	1	1	1	0.266683	0.450411	1	1	1	1	1	1	1	1	1	1	1	1	1	1	1	1	1	1	1	1	1	1	1	1	1	1	1	1
GO:0001889 liver development	123	0.358823	0.0261313	0.0258914	1	0.947568	0.965689	0.530819	0.809084	0.237201	0.781238	0.865935	0.172672	1	0.552438	0.331444	0.568758	0.568882	0.033781	0.0585401	0.230535	0.00445919	0.194358	0.615709	1	1	1	0.0891402	0.830228	0.626302	0.731446	0.889098	0.55862	0.0964077	0.106333	0.351376	0.6199	0.0332659	0.0399463	0.568889	0.751788	0.465965	0.106237	0.314385	0.111681	0.818343	0.83505	0.573579	0.327043
GO:0001890 placenta development	134	0.450855	0.42662	0.329356	1	0.088623	0.974682	0.560575	0.0286513	0.199153	1	0.626667	1	1	0.787224	0.418016	0.910708	0.0737355	0.00529855	0.48007	0.346371	0.430669	0.419195	0.644476	1	0.818073	0.653641	0.791956	0.236018	0.441819	0.762543	0.899417	0.793697	0.635567	0.090258	0.0352686	0.670277	0.02235	0.0273898	0.492406	0.896518	0.81848	0.37345	0.942738	0.833985	0.997954	0.11597	0.931165	0.367047
GO:0001891 phagocytic cup	19	1	0.308705	1	1	1	1	1	1	1	1	0.256555	1	1	0.142115	0.192351	0.504093	1	0.136638	0.429308	0.654827	0.941275	0.221648	0.0418329	1	1	1	0.11644	0.513061	0.865878	1	1	1	1	1	1	1	0.68758	0.698157	0.577477	0.489091	0.650313	0.310693	0.633738	0.91384	1	1	1	0.268337
GO:0001892 embryonic placenta development	83	0.374779	1	0.181397	1	0.314586	1	0.4078	0.0984678	0.0852907	1	0.712405	1	1	0.929921	0.0917939	1	0.0941425	0.0345208	0.619036	0.332204	0.385304	0.978691	0.740858	1	1	1	0.730071	0.815963	0.392468	0.598527	0.766671	0.968757	0.745998	0.00372157	0.0426803	0.317611	0.0273743	0.0320813	0.680223	0.976352	0.71479	0.403277	0.708514	0.974065	0.976091	0.0296617	0.959848	0.710442
GO:0001893 maternal placenta development	31	0.777688	0.416684	0.656118	1	0.0330785	1	0.174365	0.321811	0.538815	1	1	1	1	0.645282	0.362283	0.622207	0.726366	0.0616779	0.886303	0.655285	0.695125	0.165435	1	1	1	0.223474	1	0.32177	0.842754	1	1	0.354686	0.641302	1	0.00572114	1	0.0771501	0.0837244	0.354311	0.746064	0.849394	0.389794	1	0.869762	0.761886	1	0.639637	0.406508
GO:0001894 tissue homeostasis	162	0.222501	0.581497	0.994836	0.665745	1	0.931538	0.631464	1	0.247777	0.574833	0.0205767	0.628277	0.653568	0.13665	0.424308	0.165924	0.546968	0.0285939	0.942721	0.904699	0.784017	0.787242	0.764668	1	0.294183	0.129821	0.545854	0.379795	0.410203	0.508773	0.0434758	0.104281	0.883962	0.355624	0.728298	0.89819	0.11682	0.135366	0.496925	0.638494	0.96894	0.413996	0.0828385	0.746516	0.862528	0.0095595	0.907757	0.52088
GO:0001895 retina homeostasis	44	0.605855	1	1	1	1	0.706049	0.247493	1	0.0337117	0.411265	0.548628	1	1	0.0395797	0.819015	1	0.76912	0.355743	0.977107	0.768568	0.813899	0.890668	1	1	0.0202083	1	0.399987	0.468798	0.329189	0.0785636	0.0345816	0.526545	1	0.292536	1	1	0.921058	0.926787	0.471809	0.437002	0.806972	0.992444	0.146207	0.973576	0.87428	0.479675	0.606886	0.0463989
GO:0001897 cytolysis by symbiont of host cells	1	1	1	1	1	1	1	1	1	1	1	1	1	1	1	1	1	1	1	1	1	1	1	1	1	1	1	1	1	1	1	1	1	1	1	1	1	1	1	1	1	1	1	1	1	1	1	1	0.019569
GO:0001905 activation of membrane attack complex	1	1	1	1	1	1	1	1	1	1	1	1	1	1	1	1	1	1	1	1	1	1	1	1	1	1	1	1	1	1	1	1	1	1	1	0.0748343	1	1	1	1	1	1	0.45725	1	1	1	1	1	1
GO:0001906 cell killing	69	0.0142471	0.122382	0.61494	0.339609	1	0.568576	1	0.396313	0.138525	0.562218	0.794383	0.0668489	1	0.568159	0.0147101	0.0261073	0.869805	0.000270522	0.935888	0.99212	0.347924	0.252896	0.340906	1	0.800085	1	0.0508349	0.711747	0.987358	1	1	0.262979	0.90284	0.990034	0.579985	0.0724415	0.606026	0.614155	0.987252	0.979272	0.884779	0.903523	0.628367	0.912344	1	1	0.858933	0.0818592
GO:0001907 killing by symbiont of host cells	2	1	1	1	1	1	1	1	1	0.106259	1	1	1	1	1	1	1	1	1	1	1	1	1	1	1	1	1	1	1	1	1	1	1	1	1	1	1	0.224658	0.230279	1	1	0.393915	1	1	1	1	1	1	0.0573463
GO:0001909 leukocyte mediated cytotoxicity	54	0.00611763	0.236468	0.504828	1	1	0.789867	1	0.36548	0.162437	1	0.686713	0.0437558	1	0.805999	0.0170429	0.00901975	0.830451	0.00165595	0.92124	0.976196	0.291947	0.496339	0.585591	1	0.711138	1	0.0736728	0.576551	0.970474	1	1	0.163623	0.846142	0.981209	0.902172	0.100657	1	1	0.948178	0.973204	0.798536	0.981613	0.796068	0.986635	1	1	0.931895	0.303559
GO:0001910 regulation of leukocyte mediated cytotoxicity	38	0.0164881	0.486709	0.380223	1	1	1	1	1	0.88707	1	0.570465	0.202809	1	0.695502	0.00356893	0.137129	0.686483	0.131989	0.994651	0.906886	0.422065	0.553201	0.456111	1	0.580986	1	0.100824	0.736999	0.975678	1	1	0.192765	0.742462	1	1	0.295189	1	1	0.841034	0.938364	0.876517	0.947653	0.880575	0.995169	1	1	0.953774	0.197066
GO:0001911 negative regulation of leukocyte mediated cytotoxicity	10	0.00561567	1	0.180268	1	1	1	1	1	1	1	0.179956	0.0666078	1	1	1	0.333947	0.267422	0.301743	1	0.661721	0.676319	1	1	1	1	1	1	1	1	1	1	0.312315	1	1	1	0.268625	1	1	1	1	1	0.759917	1	0.92219	1	1	0.550807	1
GO:0001912 positive regulation of leukocyte mediated cytotoxicity	24	0.635131	0.336628	0.628758	1	1	1	1	1	0.754368	1	1	1	1	0.53443	0.0131462	0.161968	1	0.179108	0.965206	0.944976	0.230146	0.331318	0.312152	1	0.416411	1	0.028341	0.586548	0.9142	1	1	0.267095	0.56759	1	1	0.530164	1	1	0.704812	0.805037	0.635191	0.958685	0.595553	0.983567	1	1	1	0.418575
GO:0001913 T cell mediated cytotoxicity	19	0.179397	1	0.819177	1	1	1	1	1	0.296316	1	1	0.121986	1	1	0.207533	0.547118	0.494196	0.155338	0.915783	0.829763	0.205278	0.23075	1	1	1	1	0.111811	0.479486	1	1	1	0.546992	1	1	1	0.135382	1	1	1	0.933264	0.765815	1	1	0.936997	1	1	1	0.324948
GO:0001914 regulation of T cell mediated cytotoxicity	15	0.107885	1	0.700234	1	1	1	1	1	0.586732	1	1	0.0980175	1	1	0.145502	0.47996	0.381805	0.109364	0.855095	0.677747	0.259096	0.164585	1	1	1	1	0.072763	0.394796	1	1	1	0.463523	1	1	1	0.0697594	1	1	1	0.855233	0.611578	1	1	0.865719	1	1	1	0.286234
GO:0001915 negative regulation of T cell mediated cytotoxicity	5	0.0162967	1	0.370533	1	1	1	1	1	1	1	1	0.0337494	1	1	1	1	0.162937	0.162507	1	0.694979	0.413275	1	1	1	1	1	1	1	1	1	1	1	1	1	1	0.093228	1	1	1	1	1	1	1	0.690296	1	1	1	1
GO:0001916 positive regulation of T cell mediated cytotoxicity	8	1	1	1	1	1	1	1	1	0.39106	1	1	1	1	1	1	0.307851	1	0.279167	0.691745	0.89452	0.287158	0.0655362	1	1	1	1	0.0222915	0.268334	1	1	1	0.305643	1	1	1	0.274234	1	1	1	0.726305	0.390583	1	1	0.868285	1	1	1	1
GO:0001917 photoreceptor inner segment	35	0.529099	1	0.786281	1	0.631897	0.608724	1	0.421187	0.113949	0.334	0.103556	1	1	0.241474	0.704209	0.618858	0.339829	0.606401	0.98474	0.983952	0.758697	1	0.430118	1	0.177195	1	0.655965	1	0.769921	0.298524	0.0284905	0.761307	1	0.598832	1	0.61206	1	1	1	0.560902	0.984828	0.851188	1	0.992669	0.792253	1	1	1
GO:0001918 farnesylated protein binding	1	1	1	1	1	1	1	1	1	1	1	1	1	1	1	1	1	1	1	1	1	1	1	1	1	1	1	1	1	1	1	1	1	1	1	1	1	1	1	1	1	1	1	1	1	1	1	1	1
GO:0001919 regulation of receptor recycling	21	0.639797	1	0.900833	1	0.319062	1	1	1	1	1	1	1	1	0.170151	1	1	0.58026	0.499556	0.942333	0.49407	0.9637	0.619983	1	1	1	0.145754	1	0.525822	1	0.197037	1	1	1	0.516375	0.193968	0.525885	0.296893	0.308958	1	0.947213	0.677692	0.176114	0.864629	0.448307	0.00155267	1	0.724805	0.250449
GO:0001920 negative regulation of receptor recycling	4	1	1	1	1	0.0399951	1	1	1	1	1	1	1	1	1	1	1	1	1	1	1	1	1	1	1	1	1	1	1	1	1	1	1	1	0.248834	1	1	1	1	1	1	1	1	1	1	0.169177	1	1	1
GO:0001921 positive regulation of receptor recycling	12	0.471151	1	1	1	1	1	1	1	1	1	1	1	1	0.367015	1	1	0.44389	0.337034	0.816377	0.317036	0.86164	0.42654	1	1	1	0.0898019	1	0.36146	1	0.122712	1	1	1	1	0.0820283	0.37487	0.479279	0.489816	1	0.833978	0.398836	0.0342811	0.681847	0.657364	0.0806502	1	1	0.142542
GO:0001922 B-1 B cell homeostasis	3	1	1	0.0610898	1	1	1	1	1	1	1	1	1	1	0.125075	1	1	0.173865	1	0.402377	0.633121	0.416117	1	1	1	1	1	1	1	0.336778	1	1	0.129391	1	1	1	1	1	1	1	1	1	0.449764	1	0.522718	1	1	1	1
GO:0001923 B-1 B cell differentiation	3	1	1	1	1	1	1	1	1	1	1	1	1	1	1	1	1	1	1	1	1	1	1	1	1	1	1	1	1	1	1	1	1	1	1	1	1	1	1	1	1	1	1	1	1	1	1	1	1
GO:0001927 exocyst assembly	3	1	1	0.325542	1	1	1	1	1	1	1	1	1	1	1	1	1	1	1	0.0527878	0.581798	0.399791	1	1	1	1	1	1	1	1	1	1	1	1	1	1	1	1	1	1	1	1	0.405089	1	1	1	1	1	1
GO:0001928 regulation of exocyst assembly	1	1	1	1	1	1	1	1	1	1	1	1	1	1	1	1	1	1	1	0.0971826	1	0.140806	1	1	1	1	1	1	1	1	1	1	1	1	1	1	1	1	1	1	1	1	0.103875	1	1	1	1	1	1
GO:0001931 uropod	12	0.4237	0.207277	0.335465	1	1	1	1	1	0.523182	1	1	1	1	0.291539	0.348855	1	1	0.296846	0.785125	0.77304	0.168596	1	0.173794	1	1	1	1	0.364816	1	1	0.172002	0.381739	1	1	1	1	0.501078	0.511051	1	1	1	0.82743	0.424389	0.530593	1	1	1	1
GO:0001932 regulation of protein phosphorylation	1171	0.200542	0.325134	0.0703652	0.357731	0.0694903	0.649683	0.7483	0.152434	0.151208	0.258835	0.815136	0.0158737	0.451168	0.964259	0.0566477	0.773583	0.00675532	0.0380907	0.0242117	0.503958	0.00136119	0.685116	0.511039	0.534292	0.976949	0.820923	0.920949	0.383066	0.93834	0.796743	0.941183	0.565912	0.972342	0.599117	0.19051	0.836876	0.273748	0.218734	0.363757	0.738176	0.0154908	0.000489528	0.434717	0.99557	0.999938	0.625804	0.964506	0.626995
GO:0001933 negative regulation of protein phosphorylation	387	0.777728	0.587488	0.645992	0.0955105	0.159725	0.464827	0.693102	0.139969	0.0563717	0.196237	0.879407	0.459717	0.761927	0.523215	0.613996	0.799271	0.34683	0.498776	0.406143	0.119481	0.261095	0.763989	0.656104	0.448035	0.877534	0.805614	0.53102	0.353573	0.932021	0.59746	0.997735	0.562168	0.771633	0.871634	0.463618	0.850135	0.201218	0.237632	0.147349	0.340967	0.0331877	3.03085e-06	0.467236	0.432874	0.999985	0.99695	0.559827	0.869952
GO:0001934 positive regulation of protein phosphorylation	797	0.0298829	0.215849	0.0184738	0.77127	0.248932	0.875833	0.741202	0.567074	0.52666	0.50663	0.451537	0.00153114	0.495378	0.997912	0.0610181	0.452493	0.00776361	0.0281294	0.0623594	0.86345	0.000930421	0.662442	0.4732	1	0.928747	0.759452	0.979966	0.74673	0.976445	0.848088	0.803647	0.792069	0.98561	0.602385	0.101629	0.764316	0.151059	0.120408	0.635816	0.712616	0.184403	0.0665299	0.241065	0.999955	0.987752	0.25359	0.962854	0.652386
GO:0001935 endothelial cell proliferation	104	0.000416967	0.000647434	0.0154653	0.161015	0.436709	0.787072	1	1	0.528972	0.372797	0.819053	0.494962	1	0.468842	0.067848	0.29082	0.291723	0.00691324	0.296554	0.912944	0.000204047	0.512039	0.0319465	1	0.910886	0.564205	0.404742	0.903447	0.793581	0.667057	1	0.0646443	0.265859	0.561074	0.396759	0.500017	0.317583	0.210243	0.838335	0.986266	0.123396	0.00720151	0.312575	0.494678	0.951274	0.777817	0.995186	0.102826
GO:0001936 regulation of endothelial cell proliferation	88	0.00108271	0.001082	0.00746959	0.131006	0.375599	0.707899	1	1	0.372973	0.301444	0.764688	0.439844	1	0.341827	0.0719048	0.351311	0.195085	0.00229936	0.289226	0.858428	0.000350394	0.770118	0.0614826	1	0.870341	0.504762	0.76408	0.964879	0.64443	0.602299	1	0.0736229	0.343241	0.538069	0.266667	0.384885	0.32646	0.20637	0.753921	0.978676	0.197227	0.00169745	0.529768	0.761298	0.910565	0.715838	0.987239	0.199195
GO:0001937 negative regulation of endothelial cell proliferation	27	0.0436756	0.0872797	0.0816838	0.180135	1	1	1	1	0.471535	1	0.358022	0.160367	1	1	1	0.617043	0.730044	0.604635	0.707336	0.914229	0.00869627	0.730939	0.0792941	1	1	1	0.579732	1	0.827623	0.245769	1	0.31663	0.617242	0.735154	0.312267	0.641063	0.181331	0.192455	0.714802	0.97961	0.03161	0.0489519	0.605706	0.576034	0.324488	0.320853	0.835565	0.375914
GO:0001938 positive regulation of endothelial cell proliferation	66	0.00458293	0.00119802	0.0140358	0.0830393	0.253879	0.536061	1	1	0.502349	0.193104	1	1	1	0.182514	0.0165532	0.369458	0.168697	0.0047321	0.258635	0.69037	0.0230509	0.799722	0.672233	1	0.778979	0.40548	0.87644	0.918539	0.449641	0.498832	1	0.139985	0.171644	0.556865	0.469126	0.415986	0.681096	0.48161	0.783049	0.939295	0.604223	0.00578968	0.642886	0.684133	1	1	0.992779	0.689128
GO:0001939 female pronucleus	6	0.030324	0.109178	0.127689	1	1	1	1	1	1	1	1	1	1	1	1	1	1	1	0.000327614	0.00544449	0.629314	1	1	1	0.12809	1	1	1	0.00143042	1	1	0.221048	0.0005747	0.0912348	1	1	1	1	1	0.603798	1	0.246904	0.515405	0.0209693	1	1	1	1
GO:0001940 male pronucleus	5	0.261818	1	0.544258	1	0.209405	1	1	0.136877	1	1	1	1	1	1	1	1	1	1	0.0159012	0.0106802	1	1	1	1	0.103388	1	1	1	0.0221794	1	1	1	0.000280248	0.47991	1	1	1	1	1	1	1	0.617607	0.455053	0.0669508	1	1	1	1
GO:0001941 postsynaptic membrane organization	30	0.0660505	0.42598	0.00174372	1	0.193142	1	0.178096	1	1	1	1	1	0.204103	0.283441	0.733872	1	0.170982	0.641133	0.328312	0.236167	0.217446	0.748017	0.378536	1	1	1	1	1	0.666243	0.268451	1	1	1	0.948668	1	0.679515	0.492107	0.507896	0.139369	0.00610242	0.0449288	0.324488	0.711194	0.714455	0.7237	1	1	1
GO:0001942 hair follicle development	77	0.735279	0.761713	0.365483	1	0.344764	1	0.0823284	0.341597	0.249865	1	0.369369	0.382392	1	0.709021	0.181056	0.477324	0.246736	0.449896	0.422101	0.937561	0.394118	0.717984	1	1	0.83195	0.449783	0.704371	0.790722	0.789598	0.568826	0.788965	0.819333	1	0.429184	0.17696	0.501219	0.0162332	0.00677786	0.238326	0.603684	0.794056	0.328989	0.689625	0.963763	0.676016	0.000844095	0.898716	1
GO:0001944 vasculature development	565	0.000220429	1.29955e-05	0.0070001	0.596929	0.946101	0.842456	0.152843	0.923949	0.097448	0.519205	0.226796	0.45878	0.0532905	0.268021	0.00251184	0.77019	0.0741181	6.07265e-05	0.33997	0.996743	7.59877e-06	0.969205	0.716146	1	0.637999	0.451374	0.350661	0.616392	0.999933	0.938805	0.95805	0.487533	0.18677	0.833119	0.00748817	0.0526513	2.59083e-06	1.13646e-06	0.170764	0.995991	0.0680687	0.00172983	0.01734	0.999955	0.874112	0.0978753	0.990464	0.000109416
GO:0001945 lymph vessel development	25	0.422255	0.375052	0.455136	1	1	1	1	1	1	1	1	1	1	0.605461	0.671825	1	0.163935	0.182914	0.223128	0.74372	0.125596	0.685581	1	1	0.426045	1	1	0.608372	0.967581	1	1	0.676803	0.546359	0.128487	0.606366	0.222326	0.714977	0.725686	0.0823793	0.599124	0.510251	0.293283	0.628921	0.291811	0.634938	0.300911	1	0.274273
GO:0001946 lymphangiogenesis	16	0.223783	0.261112	0.356788	1	1	1	1	1	1	1	1	1	1	0.445342	0.51041	1	0.0530265	0.0956981	0.642503	0.923519	0.158955	1	1	1	0.300248	1	1	1	0.878399	1	1	0.509978	1	0.230396	0.457114	0.110006	0.560778	0.57162	0.137869	0.304042	0.836311	0.374806	0.350169	0.669377	0.474554	0.205784	1	0.182895
GO:0001947 heart looping	50	0.106765	0.226721	0.0481864	1	1	1	1	1	1	1	0.150603	1	1	0.821543	0.850814	0.787342	0.0717511	0.399929	0.474445	0.710473	0.22021	1	1	1	0.3294	1	0.79886	0.853096	0.916811	0.420331	1	0.355486	1	0.802812	0.317534	1	0.479699	0.273273	0.397033	0.645995	0.713188	0.142261	0.343318	0.999564	0.615323	1	0.507144	1
GO:0001949 sebaceous gland cell differentiation	1	1	1	1	1	1	0.0261476	1	1	1	0.0122272	1	1	1	1	1	1	0.0203641	1	1	1	1	1	1	1	1	1	1	1	1	1	1	1	1	1	1	1	1	1	1	1	1	1	1	1	1	1	1	1
GO:0001951 intestinal D-glucose absorption	4	0.184305	1	0.36631	1	1	1	1	1	0.205728	1	1	1	1	0.11386	1	1	1	1	0.456802	1	0.0684591	1	1	1	1	1	1	0.10432	1	1	1	1	1	1	1	1	1	1	1	1	1	1	1	0.383045	1	1	1	1
GO:0001952 regulation of cell-matrix adhesion	93	0.270206	0.094245	0.469887	0.173944	1	0.927831	0.46311	1	0.168545	1	1	1	1	0.0540737	0.753399	0.788454	0.391552	0.537516	0.0676172	0.156308	0.0374963	0.635711	1	1	0.875391	1	0.805498	0.860799	0.953963	1	0.627475	0.57387	0.549852	0.514841	0.294158	0.153467	0.328516	0.35424	0.389306	0.617329	0.363603	0.00670221	0.837229	0.837123	0.29939	0.377384	0.208362	1
GO:0001953 negative regulation of cell-matrix adhesion	29	0.0796143	0.0974735	0.552669	0.202556	1	1	0.184805	1	0.504268	1	1	1	1	0.106962	0.723673	0.227582	0.789923	0.233235	0.612213	0.653046	0.123034	0.156077	1	1	1	1	0.626751	0.270418	1	1	0.438343	0.726785	1	0.810014	0.29201	0.669499	0.405825	0.421206	0.728763	0.564913	0.422813	0.315563	0.943867	0.532344	0.285395	0.326615	0.384578	1
GO:0001954 positive regulation of cell-matrix adhesion	42	0.405988	0.539855	0.293665	0.287479	1	1	1	1	0.220091	1	1	1	1	0.184649	0.530354	1	0.393502	0.73088	0.0148765	0.263929	0.0542965	1	1	1	1	1	1	1	0.971559	1	1	0.256302	0.135165	0.635653	0.221986	0.0779839	0.352524	0.370293	1	0.825491	0.993688	0.00753972	0.971551	0.784727	0.830197	1	0.225812	1
GO:0001955 blood vessel maturation	8	0.0585349	0.00942052	0.236775	1	1	1	1	1	1	1	1	1	1	1	1	1	1	1	0.26643	0.875233	0.266999	0.305897	1	1	1	1	0.226302	0.263497	1	1	1	0.0401219	0.0243013	0.530246	0.281141	0.264295	1	1	1	0.669923	1	0.345407	1	0.806465	0.292629	1	0.408535	1
GO:0001956 positive regulation of neurotransmitter secretion	12	1	1	0.193192	1	1	1	1	1	1	1	1	1	1	1	0.442923	0.330413	1	0.332396	1	0.15101	0.867982	0.115731	1	1	1	1	0.0549552	1	0.790332	1	1	1	1	0.725809	0.413242	0.398523	1	1	0.418407	0.526107	0.766463	0.88641	0.717222	1	1	1	0.0190274	1
GO:0001957 intramembranous ossification	6	1	1	1	1	1	1	1	1	1	1	1	1	1	1	1	1	1	0.1847	1	0.79129	1	1	1	1	1	1	0.176644	0.202269	1	1	1	0.226707	1	0.449949	0.21819	1	0.282471	0.289878	1	1	0.0177021	0.232317	1	1	0.224215	1	0.0466976	0.0809165
GO:0001958 endochondral ossification	27	0.148526	0.013163	0.591095	0.158629	0.107014	0.522052	1	0.244985	0.176942	1	0.000610093	1	1	1	0.313828	1	0.31391	0.0456516	0.683099	0.998924	0.240835	0.346565	0.0732181	1	0.448177	1	0.0469081	0.246159	1	1	1	0.0882999	1	0.390341	0.0707999	0.23132	0.370414	0.384646	0.657268	0.96106	0.518145	0.981281	0.830689	0.862273	1	0.31971	0.791833	0.297945
GO:0001959 regulation of cytokine-mediated signaling pathway	128	0.521897	0.687275	0.385785	1	1	0.674434	1	1	0.560483	1	0.886558	0.573561	1	0.98725	0.99539	0.490793	0.375696	0.417273	0.029767	0.653132	0.0761487	0.372839	0.89009	1	0.33008	1	0.35777	0.949612	0.197297	1	1	0.00147817	0.584427	0.721845	0.394259	0.429995	0.3879	0.167801	0.98189	0.980933	0.360187	0.077719	0.681535	0.99983	0.541062	0.846685	0.674742	0.369382
GO:0001960 negative regulation of cytokine-mediated signaling pathway	38	0.223406	0.48143	0.289336	1	1	0.288131	1	1	0.640363	1	1	0.227297	1	1	0.784674	0.403423	0.754844	0.357112	0.640636	0.965863	0.325222	0.845196	1	1	0.0559924	1	0.695579	1	0.357251	1	1	0.0626198	0.117578	0.37892	1	0.700044	0.312407	0.32783	0.529087	0.515346	0.497747	0.445457	0.32266	0.990887	0.854415	1	0.595099	0.1949
GO:0001961 positive regulation of cytokine-mediated signaling pathway	37	0.512027	1	0.158909	1	1	1	1	1	0.588662	1	0.454532	1	1	0.711425	1	0.366288	0.150169	0.684696	0.134555	0.671978	0.305607	0.814175	1	1	0.563463	1	0.680673	1	0.895737	1	1	0.409578	1	1	0.775997	1	0.869749	0.595477	1	0.826866	0.359905	0.349028	0.0203093	0.829114	0.236708	0.420933	0.449223	1
GO:0001963 synaptic transmission, dopaminergic	26	0.0131599	1	0.00186978	1	0.236653	0.499056	1	1	0.761798	1	1	0.1468	1	0.518869	0.262568	0.0180275	1	0.597968	1	0.993356	0.924176	0.681902	0.374134	1	1	0.188695	1	0.588151	1	0.241812	1	1	1	1	0.60703	0.475803	0.718634	0.728362	1	0.580925	0.554577	0.123131	1	0.898418	1	1	0.19042	1
GO:0001964 startle response	23	0.718524	1	0.00533501	1	1	1	1	1	1	1	0.301976	1	1	0.0499182	0.638265	0.533263	0.707544	0.163411	0.956442	0.812876	0.515725	1	0.322802	1	1	0.171013	1	0.561497	1	1	1	1	1	0.699242	0.560996	0.489969	1	1	0.639335	0.0298262	0.492227	0.197472	0.000340224	0.713127	1	1	1	0.295778
GO:0001965 G-protein alpha-subunit binding	17	0.494181	1	0.40817	1	1	0.382486	1	1	0.255342	0.19873	1	1	1	0.435489	0.13557	1	1	0.455443	0.559243	0.225897	0.52627	0.55091	1	1	0.328808	1	0.0926091	0.456256	0.782856	0.170403	1	1	0.421917	0.728276	1	1	1	1	0.148655	0.0588316	0.572652	0.38857	0.68243	0.735695	0.20909	1	0.395399	0.283381
GO:0001967 suckling behavior	12	0.467049	1	0.126743	1	1	1	1	1	1	1	1	1	0.0818945	0.325871	1	1	1	0.288014	0.474394	0.565359	0.260138	0.449302	1	1	1	1	1	1	0.125051	1	1	0.0842864	1	1	0.310132	0.0438467	1	1	0.388303	0.162347	0.352198	0.00280522	0.690429	0.60615	1	1	1	1
GO:0001968 fibronectin binding	23	0.710785	0.346261	0.778447	1	1	1	1	1	0.377113	1	0.279905	1	1	0.55451	0.0700073	1	0.622987	0.156415	0.617491	0.694761	0.027012	0.282577	1	1	1	0.158339	1	1	0.929859	1	1	0.626043	0.519779	0.309595	0.0125454	0.05528	0.34701	0.360647	1	1	0.286976	0.00489258	0.487645	0.701125	1	1	0.697053	0.240285
GO:0001969 regulation of activation of membrane attack complex	1	1	1	1	1	1	1	1	1	1	1	1	1	1	1	1	1	1	1	1	1	1	1	1	1	1	1	1	1	1	1	1	1	1	1	0.0748343	1	1	1	1	1	1	0.45725	1	1	1	1	1	1
GO:0001970 positive regulation of activation of membrane attack complex	1	1	1	1	1	1	1	1	1	1	1	1	1	1	1	1	1	1	1	1	1	1	1	1	1	1	1	1	1	1	1	1	1	1	1	1	1	1	1	1	1	1	1	1	1	1	1	1	1
GO:0001971 negative regulation of activation of membrane attack complex	1	1	1	1	1	1	1	1	1	1	1	1	1	1	1	1	1	1	1	1	1	1	1	1	1	1	1	1	1	1	1	1	1	1	1	0.0369634	1	1	1	1	1	1	0.208208	1	1	1	1	1	1
GO:0001972 retinoic acid binding	9	0.378623	0.158612	0.685306	1	1	1	1	1	0.466087	1	1	1	1	0.256103	1	1	0.330645	0.043462	1	0.698159	0.255848	0.384376	0.151784	1	1	1	0.251451	1	0.654683	1	1	1	1	0.58433	1	1	0.459895	0.123611	0.447286	0.822846	0.0124062	0.252244	0.313259	1	1	0.12444	1	0.180589
GO:0001973 adenosine receptor signaling pathway	12	0.368119	1	0.0570082	1	1	0.274474	1	1	0.487465	0.137289	1	1	1	0.29043	1	1	0.0481701	1	1	0.691345	0.811383	1	1	1	1	1	0.307627	1	0.627119	1	1	1	0.321156	1	1	1	1	1	0.352921	1	0.107031	1	1	1	1	1	1	1
GO:0001974 blood vessel remodeling	40	0.00376322	0.153469	0.0373269	1	1	0.650819	1	1	0.370035	1	1	1	0.0315343	1	0.788012	0.705313	0.0101748	0.00639883	0.757664	0.920077	0.821642	0.846338	1	1	0.233777	1	0.141197	1	0.854629	1	0.558683	0.23299	0.720365	1	0.184	0.751413	0.309122	0.325223	0.811198	0.890286	0.610554	0.252389	0.227906	0.955065	0.829369	0.10158	0.909511	0.11733
GO:0001975 response to amphetamine	24	0.00470577	1	0.000106159	1	0.478295	0.468812	1	1	0.37588	1	1	1	1	0.527128	1	1	0.660792	0.168604	1	0.873572	0.76113	0.659225	1	1	1	1	1	1	0.739241	0.210102	0.380476	0.0708052	1	0.898321	1	1	1	1	0.62727	0.548801	0.475929	0.00695505	0.487382	0.82656	1	1	0.848349	1
GO:0001976 neurological system process involved in regulation of systemic arterial blood pressure	14	1	1	0.717076	0.0783003	0.226867	1	1	0.143791	1	1	1	1	0.0784168	1	0.442229	0.407246	0.0742721	0.346418	1	0.946492	1	0.460777	1	1	1	0.105572	1	1	0.729127	1	1	1	0.362645	0.294033	1	1	1	1	0.090408	0.194658	0.37028	0.164567	0.357503	0.260043	1	1	1	0.231455
GO:0001977 renal system process involved in regulation of blood volume	12	1	1	1	1	1	1	1	1	0.51376	1	1	1	0.0737744	0.341515	1	1	0.289341	0.323041	0.803003	0.510076	0.386798	0.437565	1	1	0.245671	1	0.308332	1	1	1	1	1	0.321005	1	1	1	1	1	0.111342	0.376918	0.791122	0.185492	0.500751	1	1	1	1	0.0215727
GO:0001978 regulation of systemic arterial blood pressure by carotid sinus baroreceptor feedback	3	1	1	1	1	1	1	1	1	1	1	1	1	1	1	0.106803	0.127987	1	1	1	1	1	0.117802	1	1	1	0.0242152	1	1	1	1	1	1	0.0932559	1	1	1	1	1	1	0.198913	0.246761	0.194262	1	1	1	1	1	1
GO:0001979 regulation of systemic arterial blood pressure by chemoreceptor signaling	1	1	1	1	1	1	1	1	1	1	1	1	1	1	1	1	1	1	1	1	1	1	1	1	1	1	1	1	1	1	1	1	1	1	0.0464574	1	1	1	1	1	1	1	1	1	1	1	1	1	0.0259375
GO:0001980 regulation of systemic arterial blood pressure by ischemic conditions	1	1	1	1	1	1	1	1	1	1	1	1	1	1	1	1	1	1	1	1	1	1	1	1	1	1	1	1	1	1	1	1	1	1	1	1	1	1	1	1	1	1	1	1	1	1	1	1	1
GO:0001982 baroreceptor response to decreased systemic arterial blood pressure	1	1	1	1	1	1	1	1	1	1	1	1	1	1	1	1	1	1	1	1	1	1	1	1	1	1	1	1	1	1	1	1	1	1	1	1	1	1	1	1	1	1	0.102183	1	1	1	1	1	1
GO:0001983 baroreceptor response to increased systemic arterial blood pressure	2	1	1	1	1	1	1	1	1	1	1	1	1	1	1	0.0704853	0.0872852	1	1	1	1	1	0.0780149	1	1	1	0.0162931	1	1	1	1	1	1	0.0633155	1	1	1	1	1	1	0.105117	0.166584	1	1	1	1	1	1	1
GO:0001984 artery vasodilation involved in baroreceptor response to increased systemic arterial blood pressure	1	1	1	1	1	1	1	1	1	1	1	1	1	1	1	1	0.0447096	1	1	1	1	1	1	1	1	1	1	1	1	1	1	1	1	0.032396	1	1	1	1	1	1	1	1	1	1	1	1	1	1	1
GO:0001985 negative regulation of heart rate involved in baroreceptor response to increased systemic arterial blood pressure	1	1	1	1	1	1	1	1	1	1	1	1	1	1	1	0.039254	1	1	1	1	1	1	0.043225	1	1	1	0.00804807	1	1	1	1	1	1	1	1	1	1	1	1	1	0.105117	0.0964711	1	1	1	1	1	1	1
GO:0001988 positive regulation of heart rate involved in baroreceptor response to decreased systemic arterial blood pressure	1	1	1	1	1	1	1	1	1	1	1	1	1	1	1	1	1	1	1	1	1	1	1	1	1	1	1	1	1	1	1	1	1	1	1	1	1	1	1	1	1	1	0.102183	1	1	1	1	1	1
GO:0001990 regulation of systemic arterial blood pressure by hormone	32	0.03867	0.399948	0.273417	1	1	1	0.169694	1	0.526156	0.333981	0.110809	1	0.0126529	0.23669	0.290462	0.60107	0.589291	0.0118013	1	0.99057	0.92643	0.79117	1	1	0.539722	1	1	1	1	0.274368	1	0.321573	0.666608	0.346315	1	1	1	1	0.0348087	0.703734	0.850357	0.0812578	0.714683	0.932777	0.79154	1	0.68714	0.112147
GO:0001991 regulation of systemic arterial blood pressure by circulatory renin-angiotensin	17	0.525701	1	0.46207	1	1	1	0.100671	1	0.59607	1	0.246986	1	0.00399851	0.418267	0.124631	0.383285	0.405109	0.0810396	1	0.890811	0.681623	0.556421	1	1	0.343628	1	1	1	1	1	1	0.134856	0.440046	0.328606	1	1	1	1	0.144056	0.593048	0.51369	0.263094	0.524443	0.796114	0.545556	1	0.313183	0.223754
GO:0001992 regulation of systemic arterial blood pressure by vasopressin	4	0.165975	0.0571808	1	1	1	1	1	1	1	1	1	1	1	1	1	1	1	0.0980443	1	1	1	1	1	1	1	1	1	1	1	1	1	1	1	0.295156	1	1	1	1	1	1	1	0.177504	1	1	1	1	1	1
GO:0001993 regulation of systemic arterial blood pressure by norepinephrine-epinephrine	9	1	1	1	1	1	1	1	1	1	1	0.156671	0.0596705	1	1	0.315426	1	1	1	1	1	1	0.333346	1	1	1	0.0692074	1	1	1	1	1	1	1	1	1	1	1	1	1	0.232331	0.227188	0.0281378	1	0.500192	1	1	1	1
GO:0001994 norepinephrine-epinephrine vasoconstriction involved in regulation of systemic arterial blood pressure	4	1	1	1	1	1	1	1	1	1	1	0.0786355	0.027388	1	1	0.153308	1	1	1	1	1	1	0.163958	1	1	1	0.0316847	1	1	1	1	1	1	1	1	1	1	1	1	1	0.0602283	0.339631	0.195666	1	1	1	1	1	1
GO:0001996 positive regulation of heart rate by epinephrine-norepinephrine	4	1	1	1	1	1	1	1	1	1	1	1	1	1	1	0.156198	1	1	1	1	1	1	0.165804	1	1	1	0.03099	1	1	1	1	1	1	1	1	1	1	1	1	1	0.406812	0.0551269	0.437444	1	0.373274	1	1	1	1
GO:0001997 positive regulation of the force of heart contraction by epinephrine-norepinephrine	2	1	1	1	1	1	1	1	1	1	1	1	1	1	1	0.081807	1	1	1	1	1	1	0.086339	1	1	1	0.0159188	1	1	1	1	1	1	1	1	1	1	1	1	1	0.209007	0.189706	1	1	1	1	1	1	1
GO:0001999 renal response to blood flow involved in circulatory renin-angiotensin regulation of systemic arterial blood pressure	5	1	1	1	1	1	1	1	1	1	1	0.0813642	1	1	1	0.169929	0.105668	1	0.0110399	1	0.680249	1	1	1	1	0.109633	1	1	1	1	1	1	1	0.148444	0.0467677	1	1	1	1	0.00812492	0.076229	0.357674	0.364697	1	1	1	1	1	0.0561334
GO:0002001 renin secretion into blood stream	5	1	1	1	1	1	1	1	1	1	1	0.0813642	1	1	1	0.169929	0.105668	1	0.0110399	1	0.680249	1	1	1	1	0.109633	1	1	1	1	1	1	1	0.148444	0.0467677	1	1	1	1	0.00812492	0.076229	0.357674	0.364697	1	1	1	1	1	0.0561334
GO:0002002 regulation of angiotensin levels in blood	11	0.38306	1	0.270037	1	1	1	0.0631709	1	0.432876	1	1	1	0.00190445	0.287067	0.329643	1	0.31687	1	1	0.919317	0.545025	0.413073	1	1	1	1	1	1	1	1	1	0.0721427	1	1	1	1	1	1	1	1	0.736434	0.408485	0.461924	0.796114	0.412997	1	0.193069	1
GO:0002003 angiotensin maturation	10	1	1	0.205047	1	1	1	0.0561797	1	0.397264	1	1	1	0.00143892	1	0.296947	1	0.265762	1	1	0.886244	0.455626	1	1	1	1	1	1	1	1	1	1	0.0591437	1	1	1	1	1	1	1	1	1	0.718122	0.379868	1	0.396964	1	0.183248	1
GO:0002005 angiotensin catabolic process in blood	3	1	1	0.321662	1	1	1	0.0212968	1	0.160466	1	1	1	1	1	1	1	1	1	1	1	1	1	1	1	1	1	1	1	1	1	1	1	1	1	1	1	1	1	1	1	1	1	1	1	1	1	1	1
GO:0002007 detection of hypoxic conditions in blood by chemoreceptor signaling	1	1	1	1	1	1	1	1	1	1	1	1	1	1	1	1	1	1	1	1	1	1	1	1	1	1	1	1	1	1	1	1	1	1	0.0464574	1	1	1	1	1	1	1	1	1	1	1	1	1	0.0259375
GO:0002009 morphogenesis of an epithelium	483	0.102376	0.260622	0.0989149	0.867758	0.648022	0.990354	0.193992	0.72811	0.27421	0.930821	0.440902	0.554034	0.00708189	0.342854	0.719029	0.933776	0.000171847	0.342247	0.216696	0.578628	0.000874721	0.792466	0.548977	0.509989	0.77002	0.728119	0.56599	0.944966	0.9794	0.886472	0.983526	0.942054	0.579531	0.357289	0.139084	0.711427	0.0249212	0.0141161	0.000627189	0.0345907	0.0323218	0.00479896	0.223071	0.98452	0.689485	4.28837e-06	0.999443	0.0338328
GO:0002011 morphogenesis of an epithelial sheet	47	0.14709	0.587304	0.524097	1	1	0.733375	1	1	0.294171	1	1	1	0.324108	0.274497	0.876609	1	0.000341115	0.441211	0.0588396	0.422581	0.00371791	0.670151	0.548163	1	0.671007	1	0.810529	0.844816	0.633599	1	0.69636	1	0.203327	0.0715495	0.843469	0.85291	1	0.91638	0.018335	0.0362001	0.00656851	0.375868	0.0688976	0.998502	1	1	0.899624	1
GO:0002016 regulation of blood volume by renin-angiotensin	7	0.226943	1	0.0823823	1	1	1	1	1	0.320501	1	1	1	0.0340894	1	1	1	0.159434	1	1	1	1	1	1	1	1	1	1	1	1	1	1	1	1	1	1	1	1	1	0.276136	0.617806	1	0.534058	1	1	1	1	1	0.116613
GO:0002017 regulation of blood volume by renal aldosterone	1	1	1	1	1	1	1	1	1	1	1	1	1	1	1	1	1	1	1	1	1	1	1	1	1	1	1	1	1	1	1	1	1	1	1	1	1	1	1	0.0672544	1	1	1	1	1	1	1	1	1
GO:0002018 renin-angiotensin regulation of aldosterone production	2	1	1	1	1	1	1	1	1	1	1	1	1	0.00684761	1	1	1	0.0461057	1	1	1	1	1	1	1	1	1	1	1	1	1	1	1	1	1	1	1	1	1	1	1	1	0.189954	1	1	1	1	1	1
GO:0002019 regulation of renal output by angiotensin	3	1	1	0.172391	1	1	1	1	1	0.150636	1	1	1	0.0197217	1	1	1	0.0733133	1	1	1	1	1	1	1	1	1	1	1	1	1	1	1	1	1	1	1	1	1	1	1	1	1	1	1	1	1	1	0.0609245
GO:0002020 protease binding	101	0.131003	0.271646	0.51114	0.522298	0.94271	0.526802	0.465702	1	0.110262	0.705409	0.46633	0.470269	0.17123	0.0459149	0.0173991	0.833139	0.686272	0.0838719	0.889925	0.845126	0.979713	0.837872	1	1	0.642233	0.179579	0.0956981	0.70788	0.974341	1	0.594181	0.918884	0.82296	0.596865	0.0907116	0.972998	0.248258	0.271291	1	0.99798	0.637726	0.232146	0.60873	0.929169	0.299032	0.411501	0.718185	0.075159
GO:0002021 response to dietary excess	18	0.192643	0.00265599	0.850197	1	1	1	1	1	0.598762	1	0.249513	1	1	1	0.141901	1	1	1	1	0.909634	0.576471	0.571629	0.241429	0.0265689	1	1	1	0.108074	1	0.159513	1	1	1	0.744992	0.414854	0.391908	0.158061	0.165672	0.0434478	0.377085	0.627889	0.624315	0.615767	1	0.583214	0.206761	1	1
GO:0002023 reduction of food intake in response to dietary excess	1	1	1	0.049911	1	1	1	1	1	1	1	1	1	1	1	1	1	1	1	1	1	1	1	1	1	1	1	1	1	1	1	1	1	1	1	1	1	1	1	1	1	1	1	1	1	1	1	1	1
GO:0002024 diet induced thermogenesis	9	0.297567	0.129137	1	1	1	1	1	1	0.320935	1	0.129521	1	1	1	0.0310654	1	1	1	1	1	1	1	1	0.0137641	1	1	1	1	1	1	1	1	1	1	1	1	1	1	0.285146	0.235727	1	0.660275	0.371404	1	1	1	1	1
GO:0002025 norepinephrine-epinephrine-mediated vasodilation involved in regulation of systemic arterial blood pressure	3	1	1	1	1	1	1	1	1	1	1	1	1	1	1	1	1	1	1	1	1	1	1	1	1	1	1	1	1	1	1	1	1	1	1	1	1	1	1	1	1	1	0.208006	1	1	1	1	1	1
GO:0002026 regulation of the force of heart contraction	23	0.33428	1	0.141781	1	1	1	1	1	1	1	0.321421	1	1	0.0447527	0.263721	0.538521	1	0.165401	0.949028	0.99658	0.658441	0.298886	0.31815	1	1	0.164561	1	0.547842	0.947932	1	0.0968474	0.64946	0.534244	0.910747	1	1	1	1	1	0.646602	0.315527	0.158864	0.458214	0.786341	1	1	1	1
GO:0002027 regulation of heart rate	87	0.813825	0.440588	0.682124	1	0.421006	1	1	0.741045	0.731076	1	0.161516	1	0.127195	0.540454	0.442584	0.304711	0.224044	0.479255	0.993805	0.99943	0.682916	0.566613	0.169954	1	0.572259	0.503959	0.509184	0.356323	0.934066	0.218148	0.0285321	0.701252	0.7679	0.836608	0.802619	0.934443	0.0956712	0.107293	0.706634	0.301612	0.209394	0.197863	0.389544	0.921432	0.904337	0.0285364	0.984478	1
GO:0002028 regulation of sodium ion transport	80	0.0972519	0.184632	0.00717262	1	0.610687	0.888803	1	0.307438	0.656067	1	1	1	0.447118	0.750114	0.404073	0.510657	0.160327	0.48572	0.915045	0.694305	0.496746	0.700539	0.746976	1	0.534656	1	0.918638	0.565336	0.640932	0.204116	0.42774	0.626886	0.707644	0.934268	0.164507	0.266078	0.192034	0.209922	0.414317	0.410155	0.13697	0.0289693	0.657975	0.752605	0.700675	0.108976	0.922409	0.132785
GO:0002029 desensitization of G-protein coupled receptor protein signaling pathway	18	0.118744	0.299282	0.0954134	1	1	1	1	1	1	1	0.296316	1	1	1	1	1	1	1	1	0.82973	0.880949	1	1	1	1	1	0.417806	1	0.715534	1	1	0.130092	0.442256	0.258809	0.493105	0.371244	1	1	0.486093	0.605022	0.856372	0.115507	0.321665	0.179408	1	1	0.802845	1
GO:0002030 inhibitory G-protein coupled receptor phosphorylation	1	0.0388713	0.0195548	1	1	1	1	1	1	1	1	1	1	1	1	1	1	1	1	1	1	1	1	1	1	1	1	1	1	1	1	1	0.0379081	1	0.0686014	0.0412543	0.0306769	1	1	0.0354644	1	1	1	1	1	1	1	1	1
GO:0002031 G-protein coupled receptor internalization	15	0.399226	1	0.0627486	1	1	1	1	1	1	1	0.252315	1	1	1	1	1	1	1	1	0.765705	0.837018	1	1	1	1	1	0.36292	1	1	1	1	1	1	1	1	1	1	1	1	0.467593	0.78258	0.175642	0.204113	0.0645485	1	1	0.743333	1
GO:0002032 desensitization of G-protein coupled receptor protein signaling pathway by arrestin	2	1	1	1	1	1	1	1	1	1	1	1	1	1	1	1	1	1	1	1	1	1	1	1	1	1	1	1	1	1	1	1	1	1	1	1	1	1	1	1	1	1	0.189104	1	1	1	1	0.189476	1
GO:0002033 angiotensin-mediated vasodilation involved in regulation of systemic arterial blood pressure	1	1	1	1	1	1	1	1	1	1	1	1	1	1	1	1	1	1	1	1	1	1	1	1	1	1	1	1	1	1	1	1	1	1	1	1	1	1	1	1	1	1	1	1	1	1	1	1	1
GO:0002034 regulation of blood vessel diameter by renin-angiotensin	3	1	1	1	1	1	1	1	1	1	1	0.0579581	1	0.0134549	1	1	1	0.0461057	0.0701958	1	1	1	1	1	1	1	1	1	1	1	1	1	1	1	1	1	1	1	1	1	1	1	0.198279	1	1	1	1	1	1
GO:0002035 brain renin-angiotensin system	4	1	1	1	1	1	1	1	1	1	1	1	1	0.0214021	1	1	1	0.112362	1	1	1	1	1	1	1	1	1	1	1	1	1	1	1	1	1	1	1	1	1	0.139327	0.400592	1	1	1	1	1	1	1	1
GO:0002036 regulation of L-glutamate transport	2	1	1	1	1	1	1	1	1	0.103083	1	1	1	1	1	1	1	1	1	1	0.028797	1	1	1	1	1	1	1	1	1	1	1	1	1	1	1	1	1	1	1	1	1	0.195053	1	1	1	1	1	1
GO:0002037 negative regulation of L-glutamate transport	1	1	1	1	1	1	1	1	1	1	1	1	1	1	1	1	1	1	1	1	0.163354	1	1	1	1	1	1	1	1	1	1	1	1	1	1	1	1	1	1	1	1	1	0.101613	1	1	1	1	1	1
GO:0002038 positive regulation of L-glutamate transport	1	1	1	1	1	1	1	1	1	0.05309	1	1	1	1	1	1	1	1	1	1	0.176039	1	1	1	1	1	1	1	1	1	1	1	1	1	1	1	1	1	1	1	1	1	1	1	1	1	1	1	1
GO:0002039 p53 binding	65	0.65336	0.700642	0.65282	0.0108767	0.256066	0.24535	1	0.257466	0.485133	0.179898	0.618331	1	1	0.677973	0.936486	0.3664	0.819356	0.627669	0.0525619	0.020344	0.574661	0.563642	1	0.0903905	0.166424	1	0.334296	0.695699	0.0527658	0.149803	0.12798	0.0506873	0.134604	0.947956	0.283414	0.0327327	0.142243	0.156421	0.757125	0.338462	0.420993	0.381808	0.0494437	0.117387	1	0.23459	0.533001	1
GO:0002040 sprouting angiogenesis	73	0.00140497	0.153817	0.000735677	0.399247	0.269432	0.585812	1	1	0.588867	0.588566	0.642469	0.345899	0.408569	0.463104	0.348873	0.382394	0.0532681	0.0769168	0.158152	0.452509	0.00152758	0.848909	1	1	0.809748	1	0.672079	0.748169	0.917119	1	1	0.357337	0.195705	0.124422	0.327736	0.0586724	0.522847	0.546873	0.426325	0.772899	0.454022	0.0565705	0.797666	0.939406	0.558663	0.272941	0.982441	0.602931
GO:0002041 intussusceptive angiogenesis	1	0.0314778	1	0.0550581	1	1	1	1	1	1	1	1	1	1	1	1	1	1	0.0359619	1	1	0.14192	1	1	1	1	1	1	1	1	1	1	1	1	0.0565472	1	1	1	1	1	1	1	1	1	1	1	1	1	1
GO:0002042 cell migration involved in sprouting angiogenesis	35	0.0338542	0.136992	0.00560671	1	0.208654	1	1	1	0.862762	1	1	1	0.227477	0.709802	0.40824	0.107839	0.476628	0.305767	0.309209	0.728756	0.0203656	0.802775	1	1	1	1	0.666926	0.719061	0.752443	1	1	0.767252	0.300766	0.381771	0.400762	0.372362	0.534057	0.550476	1	0.991567	0.529534	0.0238591	0.716599	0.715672	0.760531	1	1	0.361396
GO:0002043 blood vessel endothelial cell proliferation involved in sprouting angiogenesis	11	0.0155694	0.189994	0.368848	0.0744198	0.253055	0.261235	1	1	0.473382	0.126621	0.154793	1	1	1	0.383849	1	1	1	0.150665	0.0815666	0.8088	0.396561	1	1	1	1	0.298946	1	1	1	1	1	1	1	1	1	1	1	0.43976	0.494367	1	0.241629	0.508667	1	1	1	1	1
GO:0002046 opsin binding	3	1	1	1	1	1	1	1	1	1	1	1	1	1	1	1	0.128232	1	1	1	1	1	1	0.0632835	1	1	1	1	1	1	1	0.0262788	1	1	1	1	1	1	1	1	1	0.234688	1	1	1	0.19431	1	0.354233	1
GO:0002051 osteoblast fate commitment	4	1	1	1	1	1	1	1	1	1	1	1	1	1	1	1	1	1	1	1	0.726256	1	1	1	1	1	1	1	1	1	1	1	1	1	0.430746	1	1	1	1	1	0.475251	0.381361	0.0213005	1	0.523184	1	0.0515822	1	1
GO:0002052 positive regulation of neuroblast proliferation	21	0.668658	1	0.0896004	1	0.428556	0.101969	1	1	0.316875	0.218275	1	1	1	1	0.0550354	1	0.00720007	1	0.000478394	0.304236	0.0104595	1	1	1	1	1	1	1	0.200597	0.202619	1	0.594342	0.139235	0.131796	0.559414	1	0.670604	0.661811	1	0.228351	1	0.140333	0.756252	0.433032	0.584298	1	0.696948	1
GO:0002053 positive regulation of mesenchymal cell proliferation	28	0.755796	1	0.065223	1	1	1	1	0.217211	0.450463	1	1	1	1	1	0.694413	1	0.694447	0.575961	0.0716463	0.977338	0.00571745	0.728991	0.361359	1	1	1	0.589263	1	0.947252	1	1	1	0.592042	0.684902	0.0172115	1	0.00824507	0.00166489	1	0.403865	0.79121	0.0618878	0.425106	0.243871	0.0989332	0.000601103	0.764864	1
GO:0002054 nucleobase binding	4	1	1	1	1	1	1	1	1	1	1	1	1	1	1	1	1	1	1	0.305347	0.497923	1	1	0.0785391	1	1	1	1	1	1	1	1	1	1	1	1	1	1	1	1	1	1	1	1	1	1	1	1	1
GO:0002055 adenine binding	1	1	1	1	1	1	1	1	1	1	1	1	1	1	1	1	1	1	1	1	1	1	1	1	1	1	1	1	1	1	1	1	1	1	1	1	1	1	1	1	1	1	1	1	1	1	1	1	1
GO:0002058 uracil binding	1	1	1	1	1	1	1	1	1	1	1	1	1	1	1	1	1	1	1	1	1	1	1	1	1	1	1	1	1	1	1	1	1	1	1	1	1	1	1	1	1	1	1	1	1	1	1	1	1
GO:0002059 thymine binding	1	1	1	1	1	1	1	1	1	1	1	1	1	1	1	1	1	1	1	1	1	1	1	1	1	1	1	1	1	1	1	1	1	1	1	1	1	1	1	1	1	1	1	1	1	1	1	1	1
GO:0002060 purine nucleobase binding	3	1	1	1	1	1	1	1	1	1	1	1	1	1	1	1	1	1	1	0.236342	0.399678	1	1	0.0611914	1	1	1	1	1	1	1	1	1	1	1	1	1	1	1	1	1	1	1	1	1	1	1	1	1
GO:0002061 pyrimidine nucleobase binding	1	1	1	1	1	1	1	1	1	1	1	1	1	1	1	1	1	1	1	1	1	1	1	1	1	1	1	1	1	1	1	1	1	1	1	1	1	1	1	1	1	1	1	1	1	1	1	1	1
GO:0002062 chondrocyte differentiation	88	0.676719	0.475301	0.0232643	1	0.407584	1	0.434719	0.356519	0.702441	1	0.00878963	1	0.122053	0.0607935	0.649698	0.732279	0.0392788	0.104585	0.132654	0.42771	0.00635623	0.914281	0.749972	1	0.861503	1	0.0540806	1	0.936985	1	1	0.697346	0.29063	0.284583	0.101356	0.81834	0.132428	0.147733	0.16833	0.621057	0.375686	0.139641	0.124877	0.703071	0.494478	0.000216384	0.867397	0.331171
GO:0002063 chondrocyte development	23	1	1	0.0786648	1	1	1	1	1	0.367365	1	0.253109	1	1	0.218766	0.258349	1	0.373974	1	0.373214	0.691995	0.194803	1	1	1	1	1	0.171056	1	0.799289	1	1	0.269078	1	0.703541	0.232218	0.2394	0.328999	0.342797	1	0.870754	0.277052	0.791404	0.803348	0.947042	1	0.0377397	1	0.21956
GO:0002064 epithelial cell development	182	0.150218	0.230427	0.0236228	0.388747	0.881737	0.121414	0.326189	0.939772	0.00280241	0.178858	0.494957	0.0931806	0.734534	0.155645	0.742756	0.996752	0.0228353	0.191684	0.219305	0.848936	0.0413551	0.998321	0.792365	1	0.774181	1	0.684248	0.627969	0.839419	0.846268	0.684237	0.347976	0.0643531	0.92909	0.146358	0.988491	0.000690011	0.000389192	0.00418862	0.020058	0.253789	0.439921	0.347554	0.995485	0.642094	0.0134848	0.612159	0.257203
GO:0002065 columnar/cuboidal epithelial cell differentiation	89	1	1	0.18306	0.451564	0.57161	0.690098	0.424351	0.650523	0.361019	0.658239	0.398236	0.40182	1	0.324754	0.467516	0.759457	0.0578134	0.503797	0.161295	0.508648	0.00250091	1	0.798779	1	0.616602	0.49712	0.556064	0.864086	0.29619	0.617455	0.76068	0.480324	0.0246638	0.297615	0.239069	0.551749	0.0328232	0.0153998	0.00663676	0.00754799	0.736031	0.0124133	0.335234	0.961625	0.358074	0.00922877	0.169119	0.773745
GO:0002066 columnar/cuboidal epithelial cell development	47	1	1	0.614097	0.284155	0.310653	0.374315	0.259589	0.461744	0.285223	1	1	0.251461	1	0.808469	0.313779	1	0.33588	0.786696	0.231934	0.517091	0.00909462	1	0.5474	1	1	1	1	0.533149	0.569449	1	0.559266	0.301156	0.448145	0.800243	0.561479	0.815459	0.0406582	0.0147866	0.145893	0.037187	0.451924	0.194683	0.492288	0.965804	0.143435	0.0305684	0.0725177	1
GO:0002067 glandular epithelial cell differentiation	41	1	1	0.208084	0.23813	0.589826	1	1	0.393398	0.374182	1	0.486402	0.210216	1	0.157254	0.811738	0.713565	0.469635	0.332312	0.0591761	0.921671	0.00118165	1	1	1	0.619968	0.270686	1	0.46315	0.799074	1	1	0.493423	0.0424273	0.667055	0.431084	0.719138	0.128331	0.0476043	0.00835257	0.0277129	0.342864	0.214073	0.25648	0.943504	0.552421	0.0231174	0.712436	0.506932
GO:0002068 glandular epithelial cell development	23	1	1	0.478586	0.144973	0.438021	1	1	0.281051	0.375029	1	1	0.137307	1	0.561751	0.63649	1	1	0.528817	0.125538	0.759434	0.0253391	1	1	1	1	1	1	0.206989	0.721058	1	1	0.619249	0.520112	0.631151	0.61251	1	0.130365	0.0383244	0.0128623	0.0626218	0.0968377	0.807795	0.494009	0.95517	0.639202	0.289892	0.774234	1
GO:0002069 columnar/cuboidal epithelial cell maturation	5	1	1	0.296735	1	1	1	1	0.024846	1	1	1	1	1	1	1	1	0.11334	1	0.081498	0.227099	1	1	1	1	1	1	1	0.176266	0.0563468	1	1	0.164625	0.176978	0.267821	0.225005	1	0.046858	0.0491804	0.0229202	0.174856	1	0.481012	0.41734	0.681357	1	1	0.375057	1
GO:0002070 epithelial cell maturation	12	0.43583	1	0.337857	1	1	1	1	0.191275	0.472522	1	1	1	1	1	1	1	0.384653	1	0.397849	0.456482	1	1	1	1	1	1	1	0.364809	0.388762	1	0.231178	0.391864	0.34001	0.664188	0.367431	1	0.0196096	0.0210151	0.103831	0.479441	0.799604	0.277729	0.630569	0.27816	0.443368	0.166481	0.579595	1
GO:0002071 glandular epithelial cell maturation	2	1	1	1	1	1	1	1	0.00787114	1	1	1	1	1	1	1	1	1	1	0.134506	0.240591	1	1	1	1	1	1	1	0.0769797	0.127538	1	1	1	1	0.110648	1	1	1	1	0.00348166	0.0338988	1	1	1	1	1	1	1	1
GO:0002072 optic cup morphogenesis involved in camera-type eye development	8	1	1	1	1	0.285931	1	1	0.168759	0.387859	1	1	1	1	1	1	1	0.0576305	0.111987	0.10842	0.380744	0.0594422	1	1	1	1	1	1	1	0.0955007	1	1	1	5.70169e-05	0.643847	0.210346	0.236346	1	0.258636	1	0.32593	0.0507827	0.00585138	0.337717	0.121911	1	1	1	1
GO:0002074 extraocular skeletal muscle development	5	1	1	1	1	1	1	1	1	1	1	1	1	1	0.112648	1	1	1	1	1	1	1	1	1	1	1	1	1	1	1	1	1	0.202659	1	1	1	1	0.178674	0.18419	1	1	1	1	1	1	1	1	1	1
GO:0002076 osteoblast development	17	1	1	0.32902	1	1	1	1	1	0.609864	1	0.21828	1	1	0.0912067	1	1	0.176581	1	0.343161	0.74303	0.273695	1	0.252045	1	1	1	1	1	0.581654	1	1	1	1	1	0.119615	1	7.91845e-05	9.35877e-05	1	1	0.825551	0.0160025	0.349158	0.36687	0.524787	0.022705	1	1
GO:0002077 acrosome matrix dispersal	1	1	1	1	1	1	1	1	1	1	1	1	1	1	1	1	1	1	1	1	1	1	1	1	1	1	1	1	1	1	1	1	1	1	1	1	1	1	1	1	1	1	1	1	1	1	1	1	1
GO:0002079 inner acrosomal membrane	4	1	1	0.365225	1	1	1	1	1	1	1	1	1	1	1	1	1	0.152897	1	1	1	0.343469	1	1	1	1	1	1	1	0.0590713	1	1	0.00924397	1	0.0447546	1	1	1	1	1	0.413833	1	1	1	1	1	1	1	1
GO:0002080 acrosomal membrane	20	0.548453	0.296771	0.814848	1	1	1	1	1	0.0912257	0.218226	1	1	1	1	1	1	0.414559	1	0.409359	0.938909	0.0628717	0.588966	1	1	1	1	0.442765	0.518017	0.0743465	1	1	0.0319236	1	0.374632	0.509396	1	0.635117	0.645467	0.225649	0.896673	0.688905	0.410111	0.813408	0.67666	1	1	0.820083	1
GO:0002081 outer acrosomal membrane	2	1	1	0.287293	1	1	1	1	1	1	1	1	1	1	1	1	1	0.124933	1	1	1	1	1	1	1	1	1	1	1	0.269617	1	1	0.0921302	1	0.235546	1	1	1	1	1	1	1	1	1	1	1	1	1	1
GO:0002082 regulation of oxidative phosphorylation	16	1	1	1	1	1	1	1	1	0.612958	1	1	0.00520392	1	1	0.493811	1	1	1	0.253131	0.199328	1	0.531052	1	1	1	1	0.389235	1	1	1	1	1	1	0.318212	0.153664	0.0935812	0.243046	0.252764	1	0.877044	0.846613	0.576278	1	0.625848	0.557732	1	0.0321902	0.262592
GO:0002083 4-hydroxybenzoate decaprenyltransferase activity	1	1	1	1	1	1	1	1	1	1	1	1	0.0069212	1	1	1	1	1	1	1	1	1	1	1	1	1	1	1	1	1	1	1	1	1	1	1	1	1	1	1	0.0989785	1	1	1	0.194827	1	1	1	1
GO:0002084 protein depalmitoylation	9	0.284983	0.162256	1	1	1	0.213304	1	1	1	1	1	1	1	1	1	1	1	1	0.636706	0.854886	1	1	1	1	1	1	1	1	1	0.0947938	1	1	1	1	1	1	1	1	1	0.0712263	0.219885	0.674955	1	0.84662	0.373822	1	0.149867	1
GO:0002085 inhibition of neuroepithelial cell differentiation	4	1	1	0.0665739	1	1	1	1	1	1	1	1	1	1	0.124773	1	1	0.177092	1	0.379435	1	0.00304993	1	1	1	1	1	1	1	1	1	1	1	1	1	0.151307	1	0.207147	0.21244	0.145046	0.07905	0.352564	0.451716	1	1	1	1	1	1
GO:0002086 diaphragm contraction	2	0.0644324	1	0.128796	1	1	1	1	1	1	1	1	1	1	0.0559162	1	0.0779539	1	1	1	1	1	1	1	1	1	1	1	1	1	1	1	1	1	1	1	1	0.12009	0.123346	1	1	0.174696	0.228964	1	1	1	1	1	1
GO:0002087 regulation of respiratory gaseous exchange by neurological system process	11	0.112492	0.176175	0.0351326	1	1	1	1	1	1	1	1	1	1	0.0586416	0.081378	1	0.0995638	0.286735	0.448962	0.272705	0.476729	0.450852	0.195555	1	1	1	0.33864	0.386528	0.388012	1	1	0.0953374	0.340247	1	1	1	0.410067	0.420157	0.41657	0.0746936	0.144116	0.3082	0.557093	0.770618	1	1	1	1
GO:0002088 lens development in camera-type eye	60	0.0981898	0.283663	0.00223497	1	0.842933	0.805591	1	0.640942	0.11992	0.162474	0.598788	1	1	0.620881	0.454803	1	0.185555	0.534582	0.135734	0.657597	0.127036	0.546044	0.622814	1	0.387228	1	0.851117	0.900489	0.168606	0.457043	0.717665	0.471559	0.000527484	0.698392	0.167809	0.349105	0.137309	0.0612929	0.0498775	0.0725229	0.239525	0.093242	0.687054	0.583808	0.718584	1	0.976828	0.592022
GO:0002089 lens morphogenesis in camera-type eye	16	0.246538	1	0.0189061	1	1	1	1	1	0.240112	1	1	1	1	0.485362	0.170987	1	0.0641315	1	0.681729	0.615158	0.395045	1	1	1	1	1	1	1	0.902153	1	0.340603	1	0.415698	0.851439	0.496604	0.143656	0.592425	0.603628	0.0443495	0.194136	0.332764	0.00230811	0.175981	1	1	1	1	1
GO:0002090 regulation of receptor internalization	37	0.513131	0.514899	0.294355	1	1	0.613674	1	0.26984	0.864783	1	1	1	1	1	1	0.134128	0.0526135	0.683913	0.869123	0.535209	0.641072	0.816961	1	1	1	1	0.687779	0.396926	0.875622	0.0615972	1	0.177946	0.695211	0.780253	1	0.68941	0.559377	0.575284	0.440284	0.461679	0.349716	0.548859	0.964793	0.832832	1	1	0.903414	1
GO:0002091 negative regulation of receptor internalization	9	1	1	0.616254	1	1	0.216346	1	0.0700405	1	1	1	1	1	1	1	1	0.311866	1	1	0.320257	0.762047	0.337436	1	1	1	1	1	0.286522	0.586539	0.0942483	1	0.30244	1	1	1	1	0.40504	0.414295	0.303185	0.696134	0.0553572	0.747582	1	0.37376	1	1	1	1
GO:0002092 positive regulation of receptor internalization	23	0.685644	1	0.443781	1	1	1	1	1	0.718642	1	1	1	1	1	1	0.182223	0.0706475	0.49846	0.628215	0.794977	0.438308	1	1	1	1	1	0.518674	0.577128	0.913366	0.222926	1	0.238806	0.521081	0.565334	1	0.513849	0.694064	0.704873	0.625393	0.540045	0.92855	0.393646	0.89864	0.905228	1	1	0.721419	1
GO:0002093 auditory receptor cell morphogenesis	11	1	1	1	1	1	0.260641	1	1	0.472396	1	1	1	1	1	0.382083	1	0.42542	1	1	0.757707	0.0923006	1	0.156453	1	1	1	1	1	1	1	0.173258	1	1	1	1	1	1	1	1	0.369214	0.699426	1	0.560022	0.80444	0.0743035	0.138728	0.14078	1
GO:0002094 polyprenyltransferase activity	2	1	1	1	1	1	1	1	1	1	1	1	0.0137516	1	1	1	1	1	1	1	1	1	1	1	1	1	1	1	1	1	1	1	1	1	1	1	1	1	1	1	0.211136	1	1	1	0.369374	1	1	1	1
GO:0002097 tRNA wobble base modification	17	1	1	0.733538	1	1	0.364941	1	1	1	1	1	1	1	1	0.512782	0.507668	1	1	0.857525	0.0984086	0.725647	1	1	1	1	1	1	1	0.743655	1	1	1	1	1	1	1	0.648856	0.658813	0.459445	0.305436	0.0797794	0.624352	0.233861	0.224756	0.207836	1	0.742243	1
GO:0002098 tRNA wobble uridine modification	13	1	1	0.581465	1	1	0.291785	1	1	1	1	1	1	1	1	0.420375	0.430353	1	1	1	0.21817	1	1	1	1	1	1	1	1	1	1	1	1	1	1	1	1	0.558323	0.567871	0.364912	0.166644	0.0316604	0.790164	0.354331	0.744045	0.499887	1	0.66224	1
GO:0002100 tRNA wobble adenosine to inosine editing	1	1	1	1	1	1	1	1	1	1	1	1	1	1	1	1	1	1	1	1	1	0.164174	1	1	1	1	1	1	1	1	1	1	1	1	1	1	1	1	1	1	1	1	1	1	0.218741	1	1	1	1
GO:0002101 tRNA wobble cytosine modification	3	1	1	1	1	1	1	1	1	1	1	1	1	1	1	1	1	1	1	0.290743	0.100916	0.365954	1	1	1	1	1	1	1	0.212192	1	1	1	1	1	1	1	1	1	1	1	1	0.328205	0.285194	0.110518	0.142847	1	1	1
GO:0002102 podosome	30	0.459267	0.428444	0.462485	1	0.508592	0.562048	0.184728	1	0.0869033	1	1	1	1	0.680174	1	0.0800568	0.747941	1	0.787018	0.769228	0.293898	0.753325	0.0876233	1	1	1	0.234784	1	0.851925	1	1	0.711343	0.242095	1	1	1	0.755168	0.765526	1	1	0.0818134	0.0516497	0.420235	0.987515	0.702437	0.345131	1	1
GO:0002113 interleukin-33 binding	1	1	1	1	1	1	1	1	1	1	1	1	1	1	1	1	1	1	1	1	1	1	1	1	1	1	1	1	1	1	1	1	1	1	1	1	1	1	1	1	1	1	1	1	1	1	1	1	1
GO:0002114 interleukin-33 receptor activity	2	1	1	0.166609	1	1	1	1	1	1	1	1	1	1	0.0712013	1	1	1	1	1	0.400325	1	1	1	1	1	1	1	1	1	1	1	1	1	1	1	1	1	1	0.0739112	1	1	0.1596	1	1	1	1	1	1
GO:0002115 store-operated calcium entry	11	0.113971	1	0.76607	1	1	1	1	1	1	1	1	1	0.0829151	1	1	1	0.43423	1	0.43682	0.780117	0.519761	0.399932	0.165179	1	1	1	1	1	1	1	1	0.378399	0.295264	0.666756	0.388882	1	0.481692	0.491928	0.429771	1	0.783195	1	1	0.907985	1	1	0.454999	1
GO:0002116 semaphorin receptor complex	7	0.0112836	1	0.128922	1	0.0602984	1	1	0.0229306	1	1	1	1	1	1	0.279575	0.17653	0.445173	0.193858	0.683075	0.0190509	0.709171	1	1	1	1	1	1	0.226592	0.103377	1	1	0.306914	0.194906	0.070215	0.23755	0.0369744	1	1	0.0370066	0.684968	0.000344499	0.00338415	0.416537	1	1	1	1	1
GO:0002118 aggressive behavior	8	1	1	0.454012	1	0.0751883	1	0.0440508	1	1	1	1	1	1	1	0.260917	1	1	1	0.486247	0.709736	0.499836	0.292943	1	1	1	1	1	1	0.469838	1	1	1	1	1	1	1	1	1	0.259649	0.477434	1	1	0.285622	1	1	1	1	1
GO:0002121 inter-male aggressive behavior	2	1	1	1	1	0.021541	1	0.0138915	1	1	1	1	1	1	1	0.0896461	1	1	1	1	1	1	0.0896443	1	1	1	1	1	1	0.172671	1	1	1	1	1	1	1	1	1	1	1	1	1	1	1	1	1	1	1
GO:0002125 maternal aggressive behavior	3	1	1	1	1	1	1	1	1	1	1	1	1	1	1	1	1	1	1	1	1	1	1	1	1	1	1	1	1	1	1	1	1	1	1	1	1	1	1	1	1	1	1	1	1	1	1	1	1
GO:0002127 tRNA wobble base cytosine methylation	1	1	1	1	1	1	1	1	1	1	1	1	1	1	1	1	1	1	1	1	0.10293	1	1	1	1	1	1	1	1	1	1	1	1	1	1	1	1	1	1	1	1	1	1	1	1	0.0680571	1	1	1
GO:0002133 polycystin complex	2	0.182209	1	0.44633	1	1	1	1	1	1	1	1	1	1	1	1	1	1	1	0.0259697	0.0845567	0.0269415	1	1	1	1	1	1	1	0.415417	1	1	1	1	0.368853	1	1	1	1	1	1	0.233323	1	1	0.389632	1	1	1	1
GO:0002134 UTP binding	2	1	1	1	1	1	1	1	1	1	1	1	1	1	1	1	1	1	1	0.25493	1	1	0.00209053	1	1	1	1	0.0627526	1	1	1	1	1	1	1	0.078791	0.0748756	1	1	1	1	1	0.283695	1	0.383292	1	1	1	1
GO:0002135 CTP binding	1	1	1	1	1	1	1	1	1	1	1	1	1	1	1	1	1	1	1	1	1	1	0.044311	1	1	1	1	0.029844	1	1	1	1	1	1	1	1	1	1	1	1	1	1	1	1	0.210603	1	1	1	1
GO:0002138 retinoic acid biosynthetic process	7	1	0.111719	1	1	1	1	1	1	0.281017	1	1	1	1	1	1	1	0.157779	0.0120954	1	1	0.572535	1	0.11185	1	1	1	0.190504	0.211187	1	0.0748012	1	1	1	1	1	1	1	1	1	0.649861	0.592371	0.236775	1	1	1	1	1	0.00966441
GO:0002139 stereocilia coupling link	3	1	1	1	1	1	0.0852936	1	1	0.178104	1	1	1	1	1	0.125328	1	1	1	1	1	0.393874	1	1	1	0.0594341	1	1	1	1	1	1	1	1	1	1	1	1	1	1	0.0623909	1	1	1	1	0.0992896	1	1	1
GO:0002140 stereocilia tip link	1	1	1	1	1	1	1	1	1	0.0636169	1	1	1	1	1	0.0464782	1	1	1	1	1	1	1	1	1	1	1	1	1	1	1	1	1	1	1	1	1	1	1	1	0.16229	1	1	1	1	0.024205	1	1	1
GO:0002141 stereocilia ankle link	2	1	1	1	1	1	0.057693	1	1	1	1	1	1	1	1	1	1	1	1	1	1	0.274796	1	1	1	0.0401791	1	1	1	1	1	1	1	1	1	1	1	1	1	1	0.272483	1	1	1	1	1	1	1	1
GO:0002142 stereocilia ankle link complex	1	1	1	1	1	1	1	1	1	1	1	1	1	1	1	1	1	1	1	1	1	1	1	1	1	0.0167829	1	1	1	1	1	1	1	1	1	1	1	1	1	1	0.188886	1	1	1	1	1	1	1	1
GO:0002143 tRNA wobble position uridine thiolation	3	1	1	1	1	1	1	1	1	1	1	1	1	1	1	1	1	1	1	1	1	1	1	1	1	1	1	1	1	1	1	1	1	1	1	1	1	1	1	1	1	0.0250871	1	1	1	1	1	1	1
GO:0002148 hypochlorous acid metabolic process	1	1	1	1	1	1	1	1	1	1	1	1	1	1	1	1	1	1	1	1	1	1	1	1	1	1	0.00787615	1	1	1	1	1	1	1	1	1	1	1	1	1	1	1	1	1	0.216432	1	1	1	1
GO:0002149 hypochlorous acid biosynthetic process	1	1	1	1	1	1	1	1	1	1	1	1	1	1	1	1	1	1	1	1	1	1	1	1	1	1	0.00787615	1	1	1	1	1	1	1	1	1	1	1	1	1	1	1	1	1	0.216432	1	1	1	1
GO:0002151 G-quadruplex RNA binding	7	1	1	0.265965	1	1	1	1	1	1	1	1	1	1	1	1	1	1	1	0.243292	0.542662	0.639227	0.278894	0.108265	1	1	1	1	1	0.0697745	1	1	1	0.196726	0.586484	0.217503	0.202783	1	1	1	1	0.176542	1	0.589277	1	0.233306	0.0923601	0.247898	1
GO:0002152 bile acid conjugation	1	1	1	1	1	1	1	1	1	1	1	1	1	1	1	1	1	1	1	1	1	1	1	1	1	1	1	1	1	1	1	1	1	1	1	1	1	1	1	1	1	1	1	1	1	1	1	1	1
GO:0002153 steroid receptor RNA activator RNA binding	1	1	1	1	1	1	1	1	1	1	1	1	1	1	1	1	1	1	1	1	1	1	1	1	1	1	1	1	1	1	1	1	1	1	1	1	1	1	1	1	1	1	1	1	0.208861	1	1	1	1
GO:0002154 thyroid hormone mediated signaling pathway	4	1	1	0.457493	1	0.149689	1	1	0.0914859	1	1	1	1	1	1	1	1	0.215941	1	1	0.670488	1	1	1	1	1	1	1	1	0.435055	1	1	0.167863	1	1	1	1	1	1	1	1	1	1	1	0.616153	1	1	1	1
GO:0002155 regulation of thyroid hormone mediated signaling pathway	3	1	1	0.292495	1	0.0738161	1	1	0.044501	1	1	1	1	1	1	1	1	0.125709	1	1	0.535007	1	1	1	1	1	1	1	1	1	1	1	0.117666	1	1	1	1	1	1	1	1	1	1	1	0.508644	1	1	1	1
GO:0002158 osteoclast proliferation	6	1	1	1	1	1	1	1	1	0.244332	1	1	1	1	0.146823	1	1	1	1	1	1	1	1	1	1	1	1	1	0.233023	0.397528	1	0.0583689	1	1	0.344518	1	1	0.248908	0.255154	1	0.482707	1	0.0192201	1	1	1	1	1	1
GO:0002159 desmosome assembly	3	1	1	1	1	0.123044	1	1	1	1	1	1	1	1	1	1	1	1	1	1	1	1	0.172681	1	1	1	1	1	0.136515	1	1	1	1	1	1	1	1	1	1	1	1	0.372536	0.015412	1	1	1	1	1	1
GO:0002161 aminoacyl-tRNA editing activity	11	1	1	1	1	1	1	1	1	1	1	1	1	1	0.000516697	1	1	1	1	0.783717	0.49812	0.519034	1	1	1	1	1	1	0.336414	1	1	1	1	1	0.206112	1	0.352804	1	1	1	0.451275	0.728171	1	1	3.15013e-05	1	1	0.0212618	0.134157
GO:0002162 dystroglycan binding	7	1	1	0.428139	1	1	1	1	1	1	1	1	1	1	1	1	1	0.472318	1	0.726826	0.157075	0.323192	1	1	1	1	1	1	1	0.110765	1	1	1	1	0.675675	1	1	1	1	0.337939	0.344849	0.641465	0.428323	0.510354	0.709021	1	1	1	0.107206
GO:0002169 3-methylcrotonyl-CoA carboxylase complex, mitochondrial	2	1	1	1	1	1	1	1	1	0.106726	1	1	1	1	1	1	1	1	1	1	0.413172	1	1	1	1	1	1	1	1	1	1	1	1	1	1	1	1	1	1	1	1	1	1	1	0.38256	1	1	1	1
GO:0002174 mammary stem cell proliferation	1	1	1	1	1	1	1	1	1	1	1	1	1	1	1	1	1	1	1	1	1	1	0.0452277	1	1	1	1	0.0303611	0.0360804	1	1	1	1	1	1	1	1	1	1	1	0.117565	0.103723	0.122611	1	1	1	1	1	1
GO:0002175 protein localization to paranode region of axon	3	1	1	1	0.0317897	1	0.00238516	1	1	0.0106992	0.000442626	1	1	1	0.00512243	1	1	1	1	1	0.611624	1	1	1	1	1	1	1	1	1	1	1	1	1	1	1	1	1	1	1	1	0.0652101	1	1	0.21874	1	1	1	1
GO:0002176 male germ cell proliferation	6	1	1	1	1	1	1	1	1	0.234688	1	1	1	1	1	1	1	1	1	1	0.602758	1	1	1	1	1	1	1	0.213753	1	1	1	1	0.177595	1	1	1	1	1	1	1	1	1	0.302323	0.573172	1	0.0954135	1	1
GO:0002177 manchette	6	1	1	1	1	1	1	1	1	0.27998	1	1	1	1	1	0.223595	1	1	1	1	0.702777	1	0.232162	1	1	1	1	1	0.207121	1	1	1	1	1	1	1	1	1	1	0.186501	0.133685	0.456288	1	1	1	1	1	1	1
GO:0002178 palmitoyltransferase complex	10	1	1	1	0.0510885	1	0.0273742	1	1	0.429567	0.00627142	1	1	1	1	1	0.049932	1	0.275268	1	0.894619	1	1	1	1	1	1	1	1	1	1	1	0.318922	1	1	1	1	1	1	1	0.3678	0.68477	0.761778	1	1	1	1	1	1
GO:0002181 cytoplasmic translation	53	0.604059	1	0.618574	1	1	0.75133	1	1	1	1	1	1	1	1	1	1	0.103732	1	0.900872	0.34376	0.918145	0.187295	0.646118	1	0.125625	1	0.214066	0.879034	0.648865	1	0.506079	0.307329	0.819781	0.891215	0.000214976	0.322031	0.00418079	0.00506391	1	0.977308	0.529632	0.951285	0.433372	7.08661e-05	0.154162	1	0.0519058	1
GO:0002182 cytoplasmic translational elongation	10	1	1	1	1	1	1	1	1	1	1	1	1	1	1	1	1	0.315068	1	0.7364	0.696695	1	0.369093	1	1	1	1	0.269485	1	0.620315	1	1	1	1	1	0.341143	1	0.10553	0.110596	1	0.7293	0.66229	0.768283	1	0.0414906	0.3591	1	0.11761	1
GO:0002183 cytoplasmic translational initiation	17	1	1	0.481291	1	1	0.368414	1	1	1	1	1	1	1	1	1	1	0.473569	1	0.859637	0.238014	0.709661	0.532023	1	1	0.0569683	1	0.412112	1	0.805939	1	0.228386	0.48702	0.420888	0.750488	0.508677	1	0.638543	0.648997	1	0.885979	0.832086	1	0.853525	0.477648	0.574202	1	0.389496	1
GO:0002184 cytoplasmic translational termination	2	0.117167	1	0.269204	1	1	1	1	1	1	1	1	1	1	1	1	1	1	1	1	0.448997	0.294959	1	1	1	1	1	1	1	1	1	1	1	1	1	1	1	1	1	1	1	1	0.205025	0.133236	0.218741	1	1	1	1
GO:0002188 translation reinitiation	3	1	1	0.438815	1	1	1	1	1	1	1	1	1	1	1	1	1	0.205163	1	1	0.616611	1	1	1	1	1	1	1	1	0.406281	1	0.0971433	0.140737	1	1	1	1	1	1	1	1	1	1	1	1	0.088365	1	0.0948743	1
GO:0002189 ribose phosphate diphosphokinase complex	3	1	1	1	1	1	1	1	1	0.150587	1	1	1	1	1	1	1	1	1	0.256023	0.076714	0.359533	1	1	1	1	1	1	1	1	1	1	1	1	1	1	1	1	1	1	0.284569	1	1	1	0.00860627	1	1	1	1
GO:0002190 cap-independent translational initiation	5	1	1	1	1	1	1	1	1	1	1	1	1	1	1	1	1	1	1	0.329104	0.530227	0.477803	0.190976	1	1	0.00544251	1	0.136449	1	1	1	1	1	0.150374	1	0.193512	1	0.28497	0.291304	1	1	0.381101	1	1	0.258032	1	1	1	1
GO:0002191 cap-dependent translational initiation	3	1	1	0.245604	1	1	1	1	1	1	1	1	1	1	1	1	1	1	1	0.290467	1	0.365544	1	1	1	1	1	1	1	1	1	1	1	1	1	1	1	1	1	1	1	1	1	0.287513	1	1	1	1	1
GO:0002192 IRES-dependent translational initiation of linear mRNA	2	1	1	1	1	1	1	1	1	1	1	1	1	1	1	1	1	1	1	1	1	1	1	1	1	0.0481198	1	1	1	1	1	1	1	0.0634639	1	1	1	1	1	1	1	1	1	1	0.338489	1	1	1	1
GO:0002193 MAML1-RBP-Jkappa- ICN1 complex	3	1	1	0.424972	1	1	1	1	1	1	1	1	1	1	1	1	1	0.0145364	1	0.0548774	0.590334	0.402107	1	1	1	1	1	1	1	1	1	1	1	1	1	1	1	1	1	1	0.374619	1	0.437767	1	1	1	1	1	1
GO:0002194 hepatocyte cell migration	1	1	1	0.0817322	1	1	1	1	1	1	1	1	1	1	0.039276	1	1	0.0283058	1	1	1	0.160016	1	1	1	1	1	1	1	1	1	1	1	1	1	1	1	1	1	0.036561	0.12007	1	0.127861	1	1	1	1	1	1
GO:0002196 Ser-tRNA(Ala) hydrolase activity	1	1	1	1	1	1	1	1	1	1	1	1	1	1	1	1	1	1	1	1	1	1	1	1	1	1	1	1	1	1	1	1	1	1	1	1	1	1	1	1	1	1	1	1	0.199881	1	1	1	1
GO:0002199 zona pellucida receptor complex	9	1	1	0.0751159	1	1	1	1	1	1	1	1	1	1	1	0.307021	1	1	1	1	0.0585991	1	1	1	1	1	1	1	1	1	1	1	1	1	1	1	1	1	1	1	1	1	0.549274	0.614906	0.0936024	1	1	1	1
GO:0002200 somatic diversification of immune receptors	54	0.289044	0.27422	0.163456	1	1	1	1	1	0.951835	1	0.574966	0.280063	1	0.801415	0.337168	0.808155	0.912607	0.805001	0.867296	0.694112	0.869571	0.484445	0.610349	1	0.343203	0.345402	0.824785	0.308138	0.0772006	1	0.624663	0.190381	0.00158072	0.0223142	0.394328	0.606756	0.808217	0.821019	1	0.860153	1	0.279294	0.0563602	0.00016515	0.902906	1	0.965824	1
GO:0002204 somatic recombination of immunoglobulin genes involved in immune response	35	0.220498	0.494489	0.14052	1	1	1	1	1	0.848493	1	0.431493	0.184301	1	0.60397	0.130395	0.641366	0.729194	0.631428	0.502124	0.876945	0.646869	0.509243	0.455202	1	0.18958	1	0.668472	0.357166	0.472525	1	0.376139	0.417555	0.685189	0.302977	0.390502	0.703499	0.846836	0.855209	1	0.608712	1	0.346735	0.154876	0.0194956	0.792815	1	0.903084	1
GO:0002208 somatic diversification of immunoglobulins involved in immune response	35	0.220498	0.494489	0.14052	1	1	1	1	1	0.848493	1	0.431493	0.184301	1	0.60397	0.130395	0.641366	0.729194	0.631428	0.502124	0.876945	0.646869	0.509243	0.455202	1	0.18958	1	0.668472	0.357166	0.472525	1	0.376139	0.417555	0.685189	0.302977	0.390502	0.703499	0.846836	0.855209	1	0.608712	1	0.346735	0.154876	0.0194956	0.792815	1	0.903084	1
GO:0002209 behavioral defense response	33	1	0.125245	0.459383	1	1	1	1	0.291639	0.848908	1	0.411022	0.206247	0.210129	1	0.748779	0.00549114	0.171769	0.0231642	0.36104	0.152428	0.167291	1	0.428242	1	0.532841	0.236097	1	1	0.654421	0.295013	0.388701	0.141922	0.0846661	0.775963	1	1	0.386173	0.400594	0.156301	0.046453	0.0573973	0.220744	0.30214	0.72076	0.439275	0.0818909	1	1
GO:0002215 defense response to nematode	1	1	1	1	1	1	1	1	1	1	1	1	1	1	1	1	1	1	1	1	1	1	1	1	1	1	0.0161895	1	1	1	1	1	1	1	1	1	1	1	1	1	1	1	0.244485	1	1	1	1	1	1
GO:0002218 activation of innate immune response	239	0.957137	0.988733	0.821121	0.782646	0.954603	0.988237	1	0.92872	0.99114	0.945802	0.983242	0.78428	0.806257	0.979771	0.984246	0.968057	0.47758	0.983585	0.858987	0.130659	0.86673	0.18929	0.12474	0.311083	0.635203	0.27912	0.110851	0.993039	0.899483	0.923263	0.97118	0.826222	0.48997	0.999952	0.904375	0.804698	0.996424	0.991432	0.985032	0.991597	0.997546	0.987431	0.651761	0.999811	0.704995	0.867747	0.993686	0.0102593
GO:0002220 innate immune response activating cell surface receptor signaling pathway	97	0.73635	1	0.758953	1	0.807295	0.926227	1	0.595862	1	1	1	1	1	0.754733	0.975401	0.97458	0.790173	0.961856	0.881066	4.95916e-05	0.984495	0.25771	0.105076	1	0.895918	0.533384	0.161745	0.726452	0.353792	1	0.707349	0.693637	0.956783	0.96174	1	1	1	0.997564	0.989423	0.735459	0.993654	0.829117	0.767908	0.993868	0.587741	0.777188	0.998702	0.143027
GO:0002221 pattern recognition receptor signaling pathway	145	0.970359	1	0.843346	1	0.95488	0.902685	1	1	0.816132	0.827235	0.911054	0.601692	0.639406	0.955992	0.931564	0.86321	0.31343	0.946208	0.65314	0.929148	0.411333	0.220876	0.438054	0.198441	0.845365	0.303617	0.462796	0.964042	0.984213	0.789049	1	0.843799	0.18271	0.999994	0.800347	0.690111	0.98105	0.948659	0.897764	0.999781	0.94111	0.960054	0.670085	0.999993	0.61599	1	0.825951	0.00830423
GO:0002223 stimulatory C-type lectin receptor signaling pathway	97	0.73635	1	0.758953	1	0.806275	0.924252	1	0.5942	1	1	1	1	1	0.754733	0.975401	0.97458	0.790173	0.961856	0.877995	4.33013e-05	0.984495	0.250496	0.105076	1	0.893365	0.533384	0.318955	0.726452	0.339248	1	0.702077	0.687462	0.955345	0.96174	1	1	1	0.997564	0.98869	0.735459	0.992754	0.829117	0.749848	0.996728	0.587741	0.777188	0.998702	0.31306
GO:0002224 toll-like receptor signaling pathway	112	0.885583	1	0.92909	1	0.869039	0.801513	1	1	0.73638	0.742972	0.845853	0.509548	0.537748	0.975218	0.935309	0.979886	0.214253	0.874025	0.887354	0.973456	0.448357	0.244194	0.289711	0.158179	0.923851	0.211818	0.43826	0.980933	0.923805	0.698337	1	0.64736	0.280067	0.999841	0.78767	0.860263	0.925864	0.832136	0.718087	0.999421	0.755869	0.97458	0.351076	0.999988	0.5733	1	0.622919	0.0327554
GO:0002225 positive regulation of antimicrobial peptide production	1	1	1	1	1	1	1	1	1	1	1	1	1	1	1	1	1	1	1	1	1	1	1	1	1	0.023866	1	1	1	1	1	1	1	1	0.0498726	1	1	1	1	1	1	1	1	1	1	0.0599862	1	0.101976	1
GO:0002227 innate immune response in mucosa	10	1	1	1	0.0457559	1	0.165383	1	1	0.0346452	0.0824656	1	1	1	1	0.200615	1	1	1	1	1	1	1	0.0189479	1	1	1	0.20663	0.310771	1	1	1	1	0.204334	0.320084	0.0426155	1	0.00535232	0.00578371	1	0.526271	0.70574	0.168515	0.0128824	0.754957	1	1	0.237659	1
GO:0002228 natural killer cell mediated immunity	31	0.0481926	0.407315	0.180155	1	1	1	1	0.276177	0.229689	1	0.478946	1	1	0.638116	0.119967	0.0197701	0.681427	0.063801	0.949155	0.974926	0.534018	0.795268	0.376347	1	1	1	0.586888	1	1	1	1	0.698548	1	1	0.788893	0.331233	1	1	1	0.989195	0.612768	0.828305	0.602522	0.95091	1	1	0.886202	1
GO:0002230 positive regulation of defense response to virus by host	16	0.0414535	0.264253	0.27068	1	1	1	1	1	0.624582	1	1	1	1	1	1	1	1	0.381497	0.176636	0.935446	0.0027706	0.555181	0.0318513	1	1	1	0.41821	1	0.873136	1	1	1	1	1	0.525094	0.48416	0.644365	0.655124	1	0.425639	0.911746	0.927703	0.843984	1	1	1	1	1
GO:0002232 leukocyte chemotaxis involved in inflammatory response	2	1	1	0.0917172	1	1	1	1	1	0.149245	1	1	1	1	1	1	1	1	1	1	1	1	1	1	1	1	1	0.0847075	1	1	1	1	1	1	1	1	1	1	1	1	1	1	1	1	1	1	1	1	0.0673373
GO:0002237 response to molecule of bacterial origin	277	0.266486	0.546049	0.320185	1	0.657635	0.316036	0.79604	1	0.30108	0.0482476	0.21538	0.821326	0.827867	0.185512	0.0960304	0.196482	0.00412935	0.0758479	0.910594	0.999967	0.0567824	0.404411	0.67363	1	0.987532	0.884746	0.569648	0.77714	0.98267	0.770094	0.865987	0.233546	0.867531	0.890607	0.123023	0.703299	0.0151177	0.00510451	0.997866	0.999693	0.8602	0.148666	0.0178227	0.998912	0.984044	0.981038	0.995114	0.0700956
GO:0002238 response to molecule of fungal origin	2	1	1	1	1	1	1	1	1	1	1	1	1	1	1	1	1	1	1	1	1	1	1	1	1	1	1	1	1	1	1	1	1	1	1	1	1	1	1	1	1	1	1	1	1	1	1	1	1
GO:0002244 hematopoietic progenitor cell differentiation	158	0.892769	0.802358	0.309093	0.236878	0.778507	0.583185	0.218194	0.787352	0.207278	0.557132	1	0.259796	1	0.3035	0.728551	0.823241	0.198182	0.960651	0.27395	0.00110426	0.289228	0.543561	0.529493	1	0.475473	0.339656	0.0981905	0.948255	0.67878	0.823848	0.667771	0.931774	0.959224	0.178134	0.570415	0.742888	0.615955	0.507348	0.424282	0.156295	0.535435	0.346099	0.502088	0.853878	0.825765	0.220398	0.984853	0.566422
GO:0002246 wound healing involved in inflammatory response	6	0.206283	0.111617	0.376147	1	1	1	1	1	1	1	1	1	1	1	0.190015	1	0.150072	1	1	0.333162	1	1	1	1	1	1	1	1	0.377566	1	1	0.199421	1	1	0.224365	1	0.045346	0.0476565	1	1	1	0.164279	0.41479	0.68063	1	1	1	0.102387
GO:0002248 connective tissue replacement involved in inflammatory response wound healing	5	0.186566	0.0938913	0.350291	1	1	1	1	1	1	1	1	1	1	1	0.160813	1	0.133594	1	1	0.285325	1	1	1	1	1	1	1	1	0.344836	1	1	0.17366	1	1	0.190074	1	0.0300456	0.0316378	1	1	1	0.12851	1	0.604219	1	1	1	0.0769488
GO:0002249 lymphocyte anergy	4	1	1	1	1	1	1	1	1	1	1	1	1	1	1	1	1	0.180763	1	0.114647	0.712381	0.493689	1	0.062657	1	1	1	1	1	1	1	1	1	1	1	1	1	1	1	1	0.36979	1	1	1	1	1	1	1	1
GO:0002250 adaptive immune response	253	0.0146946	0.0154709	0.499875	0.471034	0.632014	0.68698	0.7825	1	0.707556	0.200384	0.677122	0.446374	0.805406	0.573867	0.0788554	0.701824	0.448276	0.0173342	0.982601	1	0.0380667	0.26302	0.124505	0.0536009	0.933155	0.323355	0.33609	0.185638	0.964498	0.479156	0.644862	0.514047	0.909524	0.970081	0.835761	0.793928	0.193389	0.0943376	0.996998	0.999229	1	0.873019	0.000226918	0.947031	0.980476	0.973102	0.97332	0.860713
GO:0002251 organ or tissue specific immune response	15	0.390196	1	0.599966	0.00410374	1	0.037461	1	1	0.00131581	0.0075963	1	1	1	1	0.305474	1	0.217016	1	0.808392	0.956733	1	1	0.0278683	1	1	1	0.0546301	0.0895337	1	1	1	1	0.0626621	0.572507	0.0761433	1	0.0174038	0.0187321	1	0.708002	0.90357	0.393625	0.00189394	0.658477	1	1	0.356019	0.0827123
GO:0002252 immune effector process	868	0.000148832	0.17628	0.0123699	0.161724	0.998875	0.553163	0.995129	0.998539	0.00477732	0.609791	0.967137	0.802618	0.700695	0.0762359	0.193439	0.834681	0.573547	0.393468	0.620345	0.390417	0.36676	0.0113068	0.0384801	0.143229	0.779028	0.139391	0.0233706	0.488332	0.999365	0.809847	0.68797	0.970086	0.994546	0.99911	0.0643948	0.553641	0.0682044	0.0538612	0.999504	1	0.999989	0.123902	0.00010102	0.99999	0.976239	0.891068	0.986141	0.00597687
GO:0002253 activation of immune response	433	0.450759	0.167004	0.920288	0.75038	0.988335	0.974526	1	0.987858	0.899272	0.895065	0.936954	0.517246	0.946115	0.771065	0.589354	0.875553	0.343293	0.96189	0.870613	0.714411	0.381457	0.261015	0.309345	0.137123	0.762021	0.653184	0.0383797	0.69349	0.966683	0.942152	0.983875	0.847621	0.872129	1	0.861822	0.835448	0.996103	0.98793	0.99972	0.998262	0.999998	0.846062	0.214966	0.999684	0.970946	0.950982	0.969177	0.0185363
GO:0002254 kinin cascade	2	1	1	1	1	1	1	1	1	1	1	1	1	1	1	0.112793	1	1	1	1	1	1	1	1	1	1	1	1	1	1	1	1	0.066644	1	1	1	1	1	1	1	1	1	1	1	1	1	1	1	1
GO:0002260 lymphocyte homeostasis	59	0.043372	0.291025	0.0477015	0.3075	0.692547	1	1	1	1	1	1	1	0.305169	0.811692	0.633628	0.123033	0.0601991	0.554927	0.9729	0.595588	0.94381	0.758456	0.270885	1	1	0.359448	0.833546	0.89314	0.520092	1	1	0.0699627	0.268304	0.664238	0.600191	0.244195	0.540105	0.559492	1	0.799268	0.753446	0.925711	0.120201	0.828678	0.549557	0.576799	0.943182	1
GO:0002262 myeloid cell homeostasis	118	0.0529273	0.896939	0.00499019	0.537968	0.47361	0.595292	1	0.382033	0.95554	0.403141	0.829663	0.532236	1	0.747869	0.992728	1	0.379242	0.728362	0.0394654	0.1534	0.149468	0.0429056	0.325701	1	0.49865	1	0.504263	0.466313	0.215231	0.366256	0.553102	0.183812	0.0109972	0.368828	0.0207564	0.129951	0.0563081	0.0663565	0.880102	0.969597	0.646365	0.0863395	0.226558	0.843034	0.972084	0.523856	0.652368	1
GO:0002263 cell activation involved in immune response	551	0.00952043	0.154995	0.200382	0.661016	0.999681	0.0986876	0.964876	1	0.00253937	0.49971	0.963546	0.69075	0.320127	0.113135	0.676402	0.972294	0.701449	0.59055	0.928643	0.0676097	0.94395	0.0216913	0.0295151	0.580469	0.385481	0.030391	0.0198932	0.289452	0.999847	0.997528	0.554598	0.947087	0.983582	0.998225	0.0502833	0.682151	0.0254154	0.0332029	0.99394	0.999999	0.996884	0.078472	5.27939e-05	0.999872	0.837653	0.717682	0.960448	0.0383366
GO:0002265 astrocyte activation involved in immune response	3	1	1	0.123898	1	1	1	1	1	1	1	1	1	1	1	1	1	0.261518	1	1	0.191734	1	0.134069	1	1	1	1	1	1	1	1	0.150903	1	1	1	1	1	1	1	1	1	0.31898	0.102419	0.341505	0.522332	1	1	1	1
GO:0002266 follicular dendritic cell activation	3	1	1	1	1	1	1	1	1	1	1	1	1	1	1	1	1	1	1	1	1	1	1	1	1	1	1	1	0.0723104	1	1	1	1	1	1	1	1	1	1	1	1	1	0.213425	1	1	1	1	1	1
GO:0002268 follicular dendritic cell differentiation	2	1	1	1	1	1	1	1	1	1	1	1	1	1	1	1	1	1	1	1	1	1	1	1	1	1	1	1	0.0723104	1	1	1	1	1	1	1	1	1	1	1	1	1	0.213425	1	1	1	1	1	1
GO:0002270 plasmacytoid dendritic cell activation	1	1	1	1	1	1	1	1	1	1	1	1	1	1	1	1	1	1	1	1	0.255723	1	1	1	1	1	1	1	1	1	1	1	1	0.0315489	1	1	1	1	1	1	1	1	1	1	0.217196	1	1	1	1
GO:0002274 myeloid leukocyte activation	518	0.0511339	0.167512	0.545717	0.603689	0.955917	0.0989751	0.808937	0.994286	0.00129	0.438328	0.994438	0.843422	0.455689	0.202416	0.785725	0.95352	0.799701	0.76694	0.92002	0.0256117	0.972008	0.0198124	0.0179781	0.191976	0.297907	0.0527284	0.04483	0.255681	0.999778	0.996299	0.606936	0.963344	0.940985	0.99724	0.0236417	0.73887	0.0156925	0.0136702	0.997646	1	0.994277	0.243129	0.0221041	0.999998	0.926427	0.649985	0.965922	0.0285967
GO:0002275 myeloid cell activation involved in immune response	450	0.0424708	0.224164	0.652156	0.502089	0.997187	0.0318608	0.931106	1	0.000452082	0.302676	0.985187	0.791862	0.358897	0.198368	0.840999	0.961802	0.867474	0.792796	0.855279	0.00277843	0.987768	0.0221705	0.0505837	0.510408	0.338642	0.0261791	0.033908	0.583386	0.9999	0.992382	0.61264	0.929812	0.949132	0.998514	0.0642845	0.755215	0.0264718	0.0341042	0.986885	0.999999	0.988589	0.182878	0.00836472	0.999992	0.776974	0.510723	0.823633	0.0173074
GO:0002276 basophil activation involved in immune response	1	1	1	1	1	1	1	1	1	1	1	1	1	1	1	1	1	1	1	0.08948	0.162129	0.135547	1	1	1	1	1	1	1	1	1	1	1	1	1	1	1	1	1	1	1	1	1	1	1	1	1	1	1
GO:0002277 myeloid dendritic cell activation involved in immune response	3	1	1	1	1	1	1	1	1	1	1	1	1	1	1	1	1	1	1	1	1	1	0.121498	1	1	1	1	1	0.113094	1	1	1	1	1	1	1	1	1	1	1	1	1	1	1	1	1	1	1	1
GO:0002278 eosinophil activation involved in immune response	5	1	1	1	1	1	1	1	1	1	1	0.0968788	1	1	1	1	1	0.0562352	0.136675	1	1	1	1	1	1	0.113732	1	1	1	1	1	1	1	0.150228	1	1	1	0.177519	0.181758	0.127905	0.285893	1	1	0.312835	1	1	1	0.43026	0.109932
GO:0002279 mast cell activation involved in immune response	39	0.0234038	0.165842	0.283672	1	1	0.278119	1	1	0.164001	0.381467	1	1	1	0.343858	0.448564	0.748219	1	0.135801	0.840454	0.85382	1	0.0950864	0.14282	0.0584116	1	1	0.336528	0.406078	0.693377	1	1	0.442378	1	0.569017	0.747556	1	0.569215	0.855982	0.496153	0.807975	0.93585	0.0910323	0.231017	0.994397	0.573482	0.114596	0.958214	1
GO:0002281 macrophage activation involved in immune response	11	1	1	0.661245	1	1	1	1	1	0.463436	1	1	1	1	1	0.35939	1	0.33948	1	0.766025	0.938473	0.767909	0.0830199	0.179095	1	1	1	1	1	1	1	1	1	0.297833	1	1	1	1	1	1	1	1	1	0.691981	0.651668	1	1	1	1
GO:0002282 microglial cell activation involved in immune response	3	1	1	1	1	1	1	1	1	1	1	1	1	1	1	0.127864	1	1	1	0.337003	1	0.402481	1	1	1	1	1	1	1	1	1	1	1	1	1	1	1	1	1	1	1	1	1	0.210975	0.382302	1	1	1	1
GO:0002283 neutrophil activation involved in immune response	404	0.0910981	0.22631	0.774843	0.434381	0.994446	0.0227809	0.909341	1	0.000181096	0.362202	0.993544	0.741635	0.291147	0.233909	0.925394	0.954369	0.907701	0.91035	0.766582	0.000382025	0.963476	0.0285078	0.0940762	0.472742	0.323679	0.0147167	0.0219152	0.41397	0.999783	0.987475	0.51489	0.909844	0.943685	0.997744	0.0434277	0.629673	0.0335827	0.0287062	0.996634	1	0.970604	0.30759	0.0235376	0.999951	0.773375	0.725297	0.755568	0.0161557
GO:0002285 lymphocyte activation involved in immune response	114	0.0165347	0.369925	0.0200204	1	1	0.954092	1	1	0.745672	1	0.592249	0.507073	0.542669	0.266733	0.299655	0.712769	0.254393	0.0572363	0.944898	0.998316	0.34551	0.486945	0.131198	1	0.489154	0.228824	0.156273	0.24343	0.852371	1	0.818552	0.695178	0.739915	0.817794	0.423145	0.523593	0.328383	0.343474	0.840727	0.901532	0.988805	0.292388	0.000155126	0.504188	0.888137	1	0.999509	0.586809
GO:0002286 T cell activation involved in immune response	61	0.143521	0.688256	0.260777	1	1	1	1	1	0.464082	1	0.674091	1	0.33784	0.570916	0.706641	0.870112	0.0627381	0.261781	0.991753	0.995546	0.414736	0.37093	0.0864307	1	0.767532	0.39776	0.585156	0.192363	0.892994	1	1	0.728525	0.629711	0.737901	0.894041	0.570421	0.533497	0.535996	0.856067	0.944912	0.99463	0.39066	0.00125457	0.989406	0.940425	1	1	0.679687
GO:0002287 alpha-beta T cell activation involved in immune response	44	0.322914	0.565943	0.141272	1	1	1	1	1	0.471939	1	0.563487	1	1	0.393008	0.544038	0.753442	0.0671019	0.335759	0.945592	0.966752	0.257634	0.186465	0.037008	1	1	1	0.418757	0.0791041	0.859047	1	1	0.847364	0.793079	0.698511	0.784234	0.374611	0.581663	0.597562	1	0.971218	0.922528	0.177607	0.000254404	0.942885	0.867763	1	1	1
GO:0002291 T cell activation via T cell receptor contact with antigen bound to MHC molecule on antigen presenting cell	6	0.0196605	1	0.381818	1	1	1	1	1	0.28361	1	1	1	0.0328016	1	1	0.217959	1	1	1	1	1	1	1	1	1	0.0468799	1	1	1	1	1	0.200906	1	1	1	1	1	1	1	1	1	1	1	0.750908	1	1	1	1
GO:0002292 T cell differentiation involved in immune response	47	0.364793	0.589763	0.190553	1	1	1	1	1	0.515627	1	0.59154	1	1	0.427714	0.580536	0.788451	0.0896392	0.372643	0.963143	0.982285	0.187519	0.22211	0.0448879	1	1	1	0.451671	0.0968021	0.763262	1	1	0.599392	0.818008	0.544656	0.809199	0.414206	0.627418	0.643243	1	0.979798	0.950635	0.238899	0.000227377	0.972168	0.886239	1	1	1
GO:0002293 alpha-beta T cell differentiation involved in immune response	44	0.322914	0.565943	0.141272	1	1	1	1	1	0.471939	1	0.563487	1	1	0.393008	0.544038	0.753442	0.0671019	0.335759	0.945592	0.966752	0.257634	0.186465	0.037008	1	1	1	0.418757	0.0791041	0.859047	1	1	0.847364	0.793079	0.698511	0.784234	0.374611	0.581663	0.597562	1	0.971218	0.922528	0.177607	0.000254404	0.942885	0.867763	1	1	1
GO:0002294 CD4-positive, alpha-beta T cell differentiation involved in immune response	43	0.590253	0.557258	0.256414	1	1	1	1	1	0.45774	1	0.554816	1	1	0.393008	0.544038	0.753442	0.0671019	0.335759	0.940301	0.985678	0.232908	0.177427	0.0347286	1	1	1	0.40823	0.0740966	0.851483	1	1	0.841466	0.786265	0.872772	0.774894	0.363821	0.564467	0.580402	1	0.971218	0.916391	0.177607	0.000254404	0.942885	0.861177	1	1	1
GO:0002295 T-helper cell lineage commitment	11	0.364647	1	0.236861	1	1	1	1	1	0.512386	1	1	1	1	0.23399	0.350217	1	0.232344	0.219763	0.807802	1	0.0652198	0.131828	0.156746	1	1	1	1	0.325992	1	1	1	1	1	0.551402	1	0.226499	1	1	1	1	0.461725	0.695945	0.640608	1	1	1	1	1
GO:0002296 T-helper 1 cell lineage commitment	2	0.0725681	1	1	1	1	1	1	1	0.104035	1	1	1	1	1	1	1	1	1	1	1	1	0.0819539	0.0396071	1	1	1	1	0.0359904	1	1	1	1	1	1	1	1	1	1	1	1	1	1	1	1	1	1	1	1
GO:0002298 CD4-positive, CD25-positive, alpha-beta regulatory T cell differentiation involved in immune response	1	0.0254539	1	0.0421471	1	1	1	1	1	1	1	1	1	1	1	1	0.0447096	1	1	1	1	1	1	1	1	1	1	1	1	1	1	1	0.0317104	1	1	1	1	1	1	1	1	1	1	1	1	1	1	1	1
GO:0002299 alpha-beta intraepithelial T cell differentiation	1	1	1	1	1	1	1	1	1	1	1	1	1	1	1	1	1	1	1	1	1	1	1	1	1	1	1	1	1	1	1	1	1	1	1	1	1	1	1	1	1	1	1	1	0.193226	1	1	1	1
GO:0002300 CD8-positive, alpha-beta intraepithelial T cell differentiation	1	1	1	1	1	1	1	1	1	1	1	1	1	1	1	1	1	1	1	1	1	1	1	1	1	1	1	1	1	1	1	1	1	1	1	1	1	1	1	1	1	1	1	1	0.193226	1	1	1	1
GO:0002302 CD8-positive, alpha-beta T cell differentiation involved in immune response	1	0.0365512	1	0.0681102	1	1	1	1	1	1	1	1	1	1	1	1	1	1	1	1	0.281674	1	1	1	1	1	1	1	1	1	1	1	1	1	0.0653859	1	1	1	1	1	1	1	1	1	1	1	1	1	1
GO:0002304 gamma-delta intraepithelial T cell differentiation	1	1	1	1	1	1	1	1	1	1	1	1	1	1	1	1	1	1	1	1	1	1	1	1	1	1	1	1	1	1	1	1	1	1	1	1	1	1	1	1	1	1	1	1	0.193226	1	1	1	1
GO:0002305 CD8-positive, gamma-delta intraepithelial T cell differentiation	1	1	1	1	1	1	1	1	1	1	1	1	1	1	1	1	1	1	1	1	1	1	1	1	1	1	1	1	1	1	1	1	1	1	1	1	1	1	1	1	1	1	1	1	0.193226	1	1	1	1
GO:0002309 T cell proliferation involved in immune response	3	1	1	1	1	1	1	1	1	1	1	1	1	1	1	1	1	1	1	1	1	1	1	0.0579066	1	1	1	1	1	1	1	1	1	1	1	1	1	0.180283	0.184972	1	1	1	1	0.277262	1	1	1	1	1
GO:0002312 B cell activation involved in immune response	57	0.0137239	0.300863	0.00730732	1	1	0.762952	1	1	0.791235	1	0.605833	0.288323	1	0.205695	0.162911	0.817963	0.87802	0.502633	0.579048	0.984386	0.429469	0.274622	0.252776	1	0.3675	0.348126	0.09895	0.0518411	0.654426	1	0.541156	0.658538	0.839985	0.627613	0.159277	0.56932	0.324599	0.34394	0.731885	0.653399	0.970619	0.0673305	0.0281027	0.0225455	0.739488	1	0.979317	0.611405
GO:0002313 mature B cell differentiation involved in immune response	17	0.0280972	1	0.00923391	1	1	0.349308	1	1	0.568153	1	1	1	1	0.39302	0.482053	1	1	1	0.842828	0.97126	0.382872	0.166503	0.252633	1	1	0.112965	0.0925088	0.0205488	0.774553	1	1	1	1	1	0.135893	0.437642	0.232264	0.242049	0.146197	0.601006	0.265645	0.0119119	0.206027	0.568912	0.591182	1	1	0.27583
GO:0002314 germinal center B cell differentiation	3	0.104657	1	0.196953	1	1	0.0766169	1	1	1	1	1	1	1	1	1	1	1	1	1	1	0.364515	0.125212	0.0535112	1	1	0.0161171	1	0.107581	0.202622	1	1	1	1	1	1	1	1	1	1	1	1	1	0.281302	0.500008	1	1	1	1
GO:0002315 marginal zone B cell differentiation	8	0.344124	1	0.0088913	1	1	1	1	1	1	1	1	1	1	0.258693	0.298115	1	1	1	0.668609	0.881096	0.34995	1	0.124042	1	1	1	0.227333	0.256781	1	1	1	1	1	1	0.304682	1	0.382809	0.391937	0.0504859	0.348829	0.641836	0.00710654	0.235328	1	1	1	1	1
GO:0002316 follicular B cell differentiation	2	0.0833341	1	1	1	1	1	1	1	1	1	1	1	1	1	1	1	1	1	1	1	1	1	1	1	1	1	0.0598074	1	1	1	1	1	1	1	1	1	1	1	1	1	1	1	1	1	1	1	1	1
GO:0002317 plasma cell differentiation	4	1	1	1	1	1	1	1	1	0.145903	1	1	1	1	1	1	1	1	1	1	1	1	1	1	1	1	1	1	0.151336	1	1	1	1	1	1	0.122057	0.0804206	0.189124	0.193669	1	1	0.0412311	0.180226	1	0.335832	0.239688	1	1	0.104061
GO:0002318 myeloid progenitor cell differentiation	6	1	1	1	1	1	0.150626	1	1	0.291092	0.0711821	1	1	1	0.181908	0.00163237	1	1	1	0.0375825	0.165417	0.17929	1	1	1	1	1	1	1	0.457615	1	0.0646585	1	1	0.0776004	1	1	1	1	1	0.557946	0.487083	0.149911	0.152588	0.118572	1	1	1	1
GO:0002320 lymphoid progenitor cell differentiation	19	0.644536	1	0.432714	1	1	1	1	1	0.673384	1	1	1	1	0.441176	0.191506	0.440717	0.234472	1	0.194613	0.591826	0.148494	1	1	1	1	1	1	1	0.908008	1	1	1	1	0.102587	0.116454	1	0.158829	0.166729	0.544589	0.0675824	0.876346	0.237879	0.0969568	0.200302	0.567154	0.23287	0.725917	1
GO:0002322 B cell proliferation involved in immune response	5	0.242043	0.0921484	0.452474	1	1	1	1	1	1	1	1	1	1	0.156765	1	1	1	0.155842	0.525845	1	0.505957	1	1	1	1	1	0.149407	1	1	1	1	1	1	1	1	1	0.133863	0.138364	1	1	1	1	0.112658	0.293277	1	1	1	1
GO:0002323 natural killer cell activation involved in immune response	6	1	1	1	1	1	1	1	1	1	1	1	1	1	1	1	0.206145	1	0.0164398	1	0.893735	1	1	1	1	1	1	1	1	1	1	1	1	1	1	1	1	1	1	0.607016	0.665821	0.677869	1	0.588483	0.84189	1	1	1	1
GO:0002325 natural killer cell differentiation involved in immune response	1	1	1	1	1	1	1	1	1	1	1	1	1	1	1	1	1	1	1	1	1	1	1	1	1	1	1	1	1	1	1	1	1	1	1	1	1	1	1	1	1	1	1	1	1	1	1	1	1
GO:0002326 B cell lineage commitment	3	1	1	1	1	1	1	1	1	1	1	1	1	1	1	1	1	1	1	1	1	1	1	1	1	1	1	1	1	0.492788	1	1	1	1	0.066843	1	1	1	1	1	0.464918	1	0.140135	0.077036	0.00217153	0.0800301	0.0371504	1	1
GO:0002327 immature B cell differentiation	7	0.430928	1	0.141423	1	1	1	1	1	1	1	1	1	1	0.0349407	0.24845	1	1	1	0.0233521	0.699129	0.323192	1	1	1	1	0.0510095	1	1	0.372823	1	1	0.0464337	0.0176198	0.0664535	1	1	1	1	1	0.729495	1	0.177485	0.617829	0.178922	1	1	1	1
GO:0002328 pro-B cell differentiation	10	0.488086	1	0.212553	1	1	1	1	1	1	1	1	1	1	1	0.360419	0.265718	0.149953	1	0.398407	0.744329	0.140781	1	1	1	1	1	1	1	0.802996	1	1	1	1	0.373153	0.267628	1	0.322972	0.33169	0.356932	0.0421355	0.687063	0.474959	0.275697	0.54786	1	1	0.411812	1
GO:0002329 pre-B cell differentiation	4	1	1	0.603633	1	1	1	1	1	1	1	1	1	1	1	1	1	1	1	0.164004	0.793128	0.512001	1	1	1	1	0.0292316	1	1	0.186282	1	1	0.0156257	0.00528856	0.116732	1	1	1	1	1	0.554374	1	0.229112	0.414171	0.622592	1	1	1	1
GO:0002331 pre-B cell allelic exclusion	2	1	1	1	1	1	1	1	1	1	1	1	1	1	1	1	1	1	1	1	1	1	1	1	1	1	0.0142923	1	1	0.43767	1	1	0.114179	0.000880986	0.350388	1	1	1	1	1	1	1	0.449598	0.223593	0.381798	1	1	1	1
GO:0002332 transitional stage B cell differentiation	1	1	1	0.178653	1	1	1	1	1	1	1	1	1	1	0.0440233	1	1	1	1	0.161438	1	0.164174	1	1	1	1	1	1	1	1	1	1	1	1	1	1	1	1	1	1	1	1	1	1	0.218741	1	1	1	1
GO:0002333 transitional one stage B cell differentiation	1	1	1	0.178653	1	1	1	1	1	1	1	1	1	1	0.0440233	1	1	1	1	0.161438	1	0.164174	1	1	1	1	1	1	1	1	1	1	1	1	1	1	1	1	1	1	1	1	1	1	0.218741	1	1	1	1
GO:0002335 mature B cell differentiation	21	0.0565743	1	0.0329545	1	1	0.416775	1	1	0.657317	1	1	1	1	0.478537	0.566202	1	1	1	0.910842	0.990453	0.30437	0.233025	0.30017	1	1	0.140427	0.133602	0.0372651	0.855505	1	0.243237	1	1	1	0.193946	0.521567	0.312754	0.325082	0.207431	0.730819	0.173927	0.044765	0.142765	0.524546	0.652094	1	1	0.312676
GO:0002337 B-1a B cell differentiation	2	1	1	1	1	1	1	1	1	1	1	1	1	1	1	1	1	1	1	1	1	1	1	1	1	1	1	1	1	1	1	1	1	1	1	1	1	1	1	1	1	1	1	1	1	1	1	1	1
GO:0002339 B cell selection	3	1	1	1	1	1	1	1	1	1	1	1	1	1	1	1	1	1	1	1	1	1	1	1	1	1	1	1	1	1	1	1	1	1	1	0.120973	0.0544813	0.18134	0.185672	1	1	1	1	0.253029	1	1	1	0.295047	1
GO:0002343 peripheral B cell selection	1	1	1	1	1	1	1	1	1	1	1	1	1	1	1	1	1	1	1	1	1	1	1	1	1	1	1	1	1	1	1	1	1	1	1	1	1	1	1	1	1	1	1	1	1	1	1	1	1
GO:0002344 B cell affinity maturation	1	1	1	1	1	1	1	1	1	1	1	1	1	1	1	1	1	1	1	1	1	1	1	1	1	1	1	1	1	1	1	1	1	1	1	1	1	1	1	1	1	1	1	1	1	1	1	1	1
GO:0002347 response to tumor cell	13	0.381355	1	0.219776	1	1	1	1	1	0.48595	1	1	1	1	1	0.397208	0.365527	0.264816	0.302484	1	0.957868	0.317244	0.46332	1	1	1	1	0.306792	1	0.663435	1	0.117793	0.0785949	0.0624469	0.53245	1	1	1	1	1	1	0.254144	0.226487	1	0.517295	1	1	1	1
GO:0002349 histamine production involved in inflammatory response	5	0.147533	1	0.255202	1	1	1	1	1	0.0252309	1	1	1	1	1	1	1	1	1	0.399477	0.619222	1	0.196203	0.0948197	1	1	1	1	1	1	1	1	1	1	1	1	1	1	1	1	1	1	1	0.407562	1	1	1	1	1
GO:0002351 serotonin production involved in inflammatory response	3	1	0.0569818	1	1	1	1	1	1	1	1	1	1	1	1	1	1	1	1	1	1	1	0.122005	0.0583468	1	1	1	1	1	1	1	1	1	1	1	1	1	1	1	1	1	1	1	1	1	1	1	1	0.0557783
GO:0002352 B cell negative selection	2	1	1	1	1	1	1	1	1	1	1	1	1	1	1	1	1	1	1	1	1	1	1	1	1	1	1	1	1	1	1	1	1	1	1	0.0829311	0.0544813	0.128965	0.132174	1	1	1	1	0.163855	1	1	1	0.242506	1
GO:0002353 plasma kallikrein-kinin cascade	2	1	1	1	1	1	1	1	1	1	1	1	1	1	1	0.112793	1	1	1	1	1	1	1	1	1	1	1	1	1	1	1	1	0.066644	1	1	1	1	1	1	1	1	1	1	1	1	1	1	1	1
GO:0002355 detection of tumor cell	1	1	1	1	1	1	1	1	1	1	1	1	1	1	1	1	1	1	1	1	1	1	1	1	1	1	1	1	1	1	1	1	1	1	1	1	1	1	1	1	1	1	1	1	1	1	1	1	1
GO:0002357 defense response to tumor cell	2	1	1	0.136116	1	1	1	1	1	1	1	1	1	1	1	0.124556	1	1	1	1	1	0.288089	1	1	1	1	1	1	1	1	1	1	1	1	1	1	1	1	1	1	1	0.350108	0.0393294	1	1	1	1	1	1
GO:0002358 B cell homeostatic proliferation	1	1	1	1	1	1	1	1	1	1	1	1	1	1	1	1	1	1	1	1	1	1	1	1	1	1	1	1	1	1	1	1	1	1	1	0.0827678	0.0267046	0.0703792	0.0722421	1	1	1	0.189048	0.00767285	0.349053	1	1	0.168959	1
GO:0002360 T cell lineage commitment	18	0.576775	1	0.579495	1	1	1	1	1	0.680527	1	1	1	1	0.385632	0.521005	1	0.482262	0.381115	0.759573	0.993014	0.302057	0.262588	0.251296	1	1	1	1	0.481116	0.678884	1	0.27986	1	1	0.501247	0.46036	0.410238	0.547425	0.558062	1	0.588201	0.725817	0.372794	0.231788	0.636453	0.575118	0.213516	1	1
GO:0002361 CD4-positive, CD25-positive, alpha-beta regulatory T cell differentiation	4	0.119507	1	0.203182	1	1	1	1	1	1	1	1	1	1	1	1	0.0447096	1	1	1	1	1	1	1	1	1	1	1	1	1	1	1	0.131613	1	1	1	1	1	1	1	1	1	1	1	1	1	1	1	1
GO:0002362 CD4-positive, CD25-positive, alpha-beta regulatory T cell lineage commitment	1	1	1	1	1	1	1	1	1	1	1	1	1	1	1	1	1	1	1	1	1	1	1	1	1	1	1	1	1	1	1	1	1	1	1	1	1	1	1	1	1	1	1	1	1	1	1	1	1
GO:0002363 alpha-beta T cell lineage commitment	13	0.418239	1	0.304972	1	1	1	1	1	0.564423	1	1	1	1	0.266767	0.405561	1	0.268052	0.272911	0.853404	1	0.13095	0.163542	0.185178	1	1	1	1	0.373968	1	1	1	1	1	0.613126	1	0.27802	1	1	1	0.658954	0.529902	0.744944	0.339104	0.922355	0.473112	0.169838	1	1
GO:0002366 leukocyte activation involved in immune response	548	0.00811689	0.150958	0.256083	0.65235	0.999596	0.094312	0.96392	1	0.00223739	0.493847	0.962834	0.687415	0.313935	0.106628	0.665277	0.971205	0.759573	0.582329	0.919855	0.0837798	0.936478	0.0311985	0.0284379	0.579027	0.378841	0.0295619	0.018463	0.36115	0.999786	0.997453	0.675587	0.9431	0.982733	0.997677	0.047604	0.669468	0.0238664	0.0312281	0.993463	0.999999	0.99859	0.106576	6.99205e-05	0.999896	0.833705	0.713381	0.9593	0.0377025
GO:0002367 cytokine production involved in immune response	72	0.570701	0.387694	0.600429	1	1	0.86324	1	1	0.344692	0.593552	1	1	1	0.341683	0.479981	0.688557	0.369526	0.0178452	0.115744	0.998538	0.116297	0.424136	0.0366981	0.108372	0.815365	1	0.0615303	0.494288	0.962176	0.174605	1	0.284537	0.911341	0.731844	0.524401	0.378635	0.514017	0.181564	0.812793	0.970862	0.965895	0.634195	0.191676	0.789242	0.689497	1	0.926147	0.150174
GO:0002368 B cell cytokine production	1	1	1	1	1	1	1	1	1	1	1	1	1	1	1	1	1	1	1	1	1	1	1	1	1	1	1	1	1	1	1	1	1	1	1	1	1	1	1	1	1	1	1	1	1	1	1	1	1
GO:0002369 T cell cytokine production	28	1	1	1	1	1	1	1	1	0.191597	1	1	1	1	1	1	0.227452	1	0.528456	0.414279	0.98578	0.39153	0.738176	0.085314	0.0452724	1	1	0.195808	0.638932	0.912973	1	1	0.276914	1	0.520623	1	1	0.750062	0.406048	1	0.964839	1	0.971195	0.231203	0.704184	0.411089	1	0.657915	1
GO:0002370 natural killer cell cytokine production	2	1	1	1	1	1	1	1	1	1	1	1	1	1	1	1	1	1	1	1	1	1	1	1	1	1	1	1	1	1	1	1	1	1	1	1	1	1	1	1	1	1	1	1	1	1	1	1	1
GO:0002371 dendritic cell cytokine production	6	1	1	0.569571	1	1	1	1	1	1	1	1	1	1	0.209536	0.199315	1	0.240788	1	0.0364412	0.818065	0.223941	0.24245	0.0942152	1	1	1	0.176992	1	1	1	1	1	1	0.450731	1	1	0.237315	0.24402	1	1	1	0.659218	1	0.0667805	1	1	1	1
GO:0002373 plasmacytoid dendritic cell cytokine production	1	1	1	0.0279617	1	1	1	1	1	1	1	1	1	1	1	1	1	1	1	0.0345645	1	0.0816783	0.0372338	0.0243216	1	1	1	0.0277166	1	1	1	1	1	1	1	1	1	1	1	1	1	1	1	1	0.180147	1	1	1	1
GO:0002374 cytokine secretion involved in immune response	15	1	1	1	1	1	1	1	1	0.571431	1	1	1	1	0.388361	0.427977	1	0.362016	0.0625262	0.241078	0.631673	0.177404	1	1	1	0.294846	1	1	1	0.79242	0.161955	1	0.463353	0.421812	1	0.419491	0.373501	1	0.539236	0.467916	0.860358	0.486069	0.836886	0.413883	0.949862	1	1	0.667416	0.0322479
GO:0002376 immune system process	2156	8.69481e-05	0.0566096	0.0170336	0.0698285	0.815003	0.545674	0.953171	0.895459	0.0596757	0.43485	0.999623	0.937145	0.270331	0.00584489	0.27538	0.655761	0.0642799	0.544914	0.724703	0.535999	0.0478327	0.0720938	0.359047	0.418417	0.910878	0.308234	0.0544697	0.444011	0.997529	0.953933	0.955966	0.896369	0.975317	0.992884	0.00145786	0.52308	0.00346775	0.00107466	0.969115	0.999956	0.999917	0.00489766	1.15296e-05	0.999999	0.9843	0.932845	0.992945	0.00602473
GO:0002377 immunoglobulin production	76	0.110729	0.403999	0.571369	0.376942	0.757513	1	1	1	0.913313	1	0.380712	0.0773463	1	0.875177	0.512256	0.701442	0.917819	0.176438	0.955785	0.911335	0.865817	0.484237	0.719266	1	0.50858	1	0.68364	0.125023	0.442552	1	0.292125	0.560417	0.432709	0.0324239	0.587653	0.714168	0.931457	0.938126	0.98765	0.904491	0.999509	0.433416	0.126129	0.0517136	0.711363	0.668905	0.917303	0.759874
GO:0002378 immunoglobulin biosynthetic process	3	0.158896	1	1	1	1	1	1	1	1	1	1	0.0201118	1	1	1	1	1	1	1	0.602901	0.301407	1	1	1	1	1	1	1	1	1	1	1	1	1	1	1	1	1	1	1	1	1	1	1	1	1	1	1
GO:0002380 immunoglobulin secretion involved in immune response	1	1	1	1	1	1	1	1	1	1	1	1	1	1	1	1	1	1	1	1	1	0.164174	1	1	1	1	1	1	1	1	1	0.0137492	1	1	1	1	1	1	1	1	1	0.109066	1	0.130609	0.218558	1	1	1	1
GO:0002381 immunoglobulin production involved in immunoglobulin mediated immune response	38	0.0964561	0.166321	0.171503	1	1	1	1	1	0.864966	1	0.481691	0.200991	1	0.634417	0.160912	0.666273	0.735122	0.29566	0.598876	0.930245	0.531664	0.55079	0.482585	1	0.206176	1	0.698053	0.396399	0.529507	1	0.088834	0.445559	0.704759	0.340638	0.448422	0.732233	0.880435	0.887759	1	0.692171	0.994366	0.401006	0.041137	0.0171461	0.819257	1	0.912309	1
GO:0002384 hepatic immune response	1	1	1	1	1	1	1	1	1	1	1	1	1	1	1	1	1	1	1	1	1	1	1	1	1	1	1	1	1	1	1	1	1	1	1	1	1	1	1	1	1	1	1	0.1284	0.218315	1	1	1	1
GO:0002385 mucosal immune response	14	0.352428	1	0.538582	0.00324899	1	0.0263173	1	1	0.000801824	0.00505199	1	1	1	1	0.271602	1	0.157134	1	0.762592	0.934514	1	1	0.0248677	1	1	1	0.0465376	0.0785516	1	1	1	1	0.0542755	0.530029	0.064587	1	0.013211	0.0142159	1	0.660889	0.882083	0.291714	0.00827091	0.88002	1	1	0.343245	0.0712443
GO:0002386 immune response in mucosal-associated lymphoid tissue	1	1	1	1	1	1	1	1	1	1	1	1	1	1	1	1	1	1	1	1	1	1	1	1	1	1	1	1	0.037404	1	1	1	1	0.0627689	1	1	1	1	1	1	1	1	1	1	1	1	1	1	0.0444612
GO:0002387 immune response in gut-associated lymphoid tissue	1	1	1	1	1	1	1	1	1	1	1	1	1	1	1	1	1	1	1	1	1	1	1	1	1	1	1	1	1	1	1	1	1	1	1	1	1	1	1	1	1	1	1	1	1	1	1	1	0.0142657
GO:0002395 immune response in nasopharyngeal-associated lymphoid tissue	1	1	1	1	1	1	1	1	1	1	1	1	1	1	1	1	1	1	1	1	1	1	1	1	1	1	1	1	1	1	1	1	1	1	1	1	1	1	1	1	1	1	1	1	1	1	1	1	0.0142657
GO:0002396 MHC protein complex assembly	1	1	1	1	1	1	1	1	1	1	1	1	1	1	1	1	1	1	1	1	1	1	1	1	1	1	1	1	1	1	1	1	1	1	1	1	1	1	1	1	1	1	1	1	1	1	1	1	1
GO:0002397 MHC class I protein complex assembly	1	1	1	1	1	1	1	1	1	1	1	1	1	1	1	1	1	1	1	1	1	1	1	1	1	1	1	1	1	1	1	1	1	1	1	1	1	1	1	1	1	1	1	1	1	1	1	1	1
GO:0002399 MHC class II protein complex assembly	1	1	1	1	1	1	1	1	1	1	1	1	1	1	1	1	1	1	1	1	1	1	1	1	1	1	1	1	1	1	1	1	1	1	1	1	1	1	1	1	1	1	1	1	1	1	1	1	1
GO:0002407 dendritic cell chemotaxis	17	0.156059	1	0.449191	1	1	1	1	1	0.274937	1	1	1	1	0.371392	1	0.483193	1	1	1	0.93103	1	0.230968	1	1	1	1	1	1	1	1	1	0.495304	0.440387	0.144872	1	0.397295	1	1	0.592861	0.80993	0.692854	0.515658	0.0542317	0.372168	0.569522	1	0.735777	1
GO:0002408 myeloid dendritic cell chemotaxis	1	1	1	1	1	1	1	1	1	0.109532	1	1	1	1	1	1	1	1	1	1	1	1	1	1	1	1	1	1	1	1	1	1	1	1	1	1	1	1	1	1	1	1	1	1	1	1	1	1	1
GO:0002414 immunoglobulin transcytosis in epithelial cells	2	1	1	1	1	1	1	1	1	1	1	1	1	1	1	1	1	1	1	1	1	1	1	1	1	1	0.0162608	1	0.111614	1	1	1	1	0.0932865	1	1	1	1	1	1	1	1	1	0.165702	1	1	1	1	0.0830915
GO:0002415 immunoglobulin transcytosis in epithelial cells mediated by polymeric immunoglobulin receptor	1	1	1	1	1	1	1	1	1	1	1	1	1	1	1	1	1	1	1	1	1	1	1	1	1	1	1	1	0.037404	1	1	1	1	0.0320352	1	1	1	1	1	1	1	1	1	1	1	1	1	1	1
GO:0002416 IgG immunoglobulin transcytosis in epithelial cells mediated by FcRn immunoglobulin receptor	1	1	1	1	1	1	1	1	1	1	1	1	1	1	1	1	1	1	1	1	1	1	1	1	1	1	1	1	1	1	1	1	1	1	1	1	1	1	1	1	1	1	1	1	1	1	1	1	0.0252368
GO:0002418 immune response to tumor cell	8	0.27897	1	0.469716	1	1	1	1	1	0.32586	1	1	1	1	1	0.261704	1	0.176632	1	1	0.897065	1	0.334706	1	1	1	1	1	1	1	1	1	1	0.22717	1	1	1	1	1	1	1	0.742389	0.730176	1	0.369998	1	1	1	1
GO:0002420 natural killer cell mediated cytotoxicity directed against tumor cell target	6	0.221324	1	0.411491	1	1	1	1	1	0.28622	1	1	1	1	1	1	1	0.145748	1	1	1	1	0.237937	1	1	1	1	1	1	1	1	1	1	1	1	1	1	1	1	1	1	0.571475	1	1	0.607814	1	1	1	1
GO:0002423 natural killer cell mediated immune response to tumor cell	6	0.221324	1	0.411491	1	1	1	1	1	0.28622	1	1	1	1	1	1	1	0.145748	1	1	1	1	0.237937	1	1	1	1	1	1	1	1	1	1	1	1	1	1	1	1	1	1	0.571475	1	1	0.607814	1	1	1	1
GO:0002424 T cell mediated immune response to tumor cell	1	1	1	1	1	1	1	1	1	1	1	1	1	1	1	1	1	1	1	1	0.255723	1	1	1	1	1	1	1	1	1	1	1	1	0.0315489	1	1	1	1	1	1	1	1	1	1	0.217196	1	1	1	1
GO:0002426 immunoglobulin production in mucosal tissue	1	1	1	1	1	1	1	1	1	1	1	1	1	1	1	1	1	1	1	1	1	1	1	1	1	1	1	1	1	1	1	1	1	1	1	1	1	1	1	1	1	1	1	1	1	1	1	1	1
GO:0002428 antigen processing and presentation of peptide antigen via MHC class Ib	2	0.0740167	1	1	1	1	1	1	1	1	1	1	1	1	1	1	1	1	1	0.184683	1	0.0156378	0.0825023	1	1	1	1	0.0587028	0.0780437	1	1	1	0.0703658	1	1	1	1	1	1	1	0.297045	1	1	1	0.359861	1	1	1	1
GO:0002429 immune response-activating cell surface receptor signaling pathway	265	0.110183	0.116784	0.919412	0.797785	0.95055	0.828696	1	0.92284	0.976414	0.828806	0.989295	0.81659	1	0.267054	0.422534	0.955881	0.29492	0.998124	0.890583	0.129281	0.66585	0.143595	0.465999	0.332383	0.939414	0.875452	0.0533037	0.106056	0.80646	0.76412	0.868118	0.774624	0.989253	0.999775	0.951656	0.940123	0.998845	0.992099	0.999176	0.946762	0.999941	0.326546	0.139728	0.997666	0.891886	0.902686	0.977299	0.496472
GO:0002430 complement receptor mediated signaling pathway	8	1	1	1	1	1	1	1	1	1	1	1	1	1	1	0.258617	1	1	1	1	0.820607	1	1	1	1	1	1	0.221446	0.199454	1	1	1	1	1	0.481894	1	1	1	1	1	1	1	1	0.203978	1	1	1	1	1
GO:0002431 Fc receptor mediated stimulatory signaling pathway	75	0.272695	0.764538	0.359901	0.363684	1	1	1	1	0.794372	1	1	1	1	0.122391	0.375048	0.510574	0.00884008	0.918603	0.46776	0.336059	0.711553	0.435412	0.709491	0.106078	0.823287	1	0.0834596	0.505516	0.999513	1	1	0.804773	1	0.998199	0.941294	0.916603	1	1	0.897846	0.978854	0.949937	0.810379	0.793805	0.960645	0.964146	0.673259	0.692897	0.65728
GO:0002432 granuloma formation	1	1	1	1	1	1	1	1	1	1	1	1	1	1	1	1	1	1	0.0325764	1	1	1	1	1	1	1	1	1	1	1	1	1	1	1	1	1	1	1	1	1	1	1	1	1	1	1	1	1	1
GO:0002433 immune response-regulating cell surface receptor signaling pathway involved in phagocytosis	70	0.425789	0.740163	0.448171	0.347254	1	1	1	1	0.75553	1	1	1	1	0.101059	0.338291	0.459113	0.0217002	0.90586	0.396067	0.244294	0.774015	0.386709	0.679678	0.0983726	0.801003	1	0.0666864	0.456069	0.999265	1	1	0.775707	1	0.997443	0.927397	0.901825	1	1	0.881753	0.967576	0.971786	0.855326	0.764238	0.974242	0.952896	0.646172	0.800718	0.622311
GO:0002434 immune complex clearance	3	1	1	1	1	1	1	1	1	1	1	1	1	1	1	1	1	1	1	1	1	1	1	1	1	1	1	1	1	1	1	1	1	1	1	1	1	1	1	1	1	1	1	0.0217332	1	1	1	1	1
GO:0002436 immune complex clearance by monocytes and macrophages	3	1	1	1	1	1	1	1	1	1	1	1	1	1	1	1	1	1	1	1	1	1	1	1	1	1	1	1	1	1	1	1	1	1	1	1	1	1	1	1	1	1	1	0.0217332	1	1	1	1	1
GO:0002437 inflammatory response to antigenic stimulus	34	0.386992	0.442189	0.786678	1	0.426163	0.618281	1	0.25776	0.850314	0.342098	1	1	1	0.196124	0.00473149	0.274847	0.0173824	0.24745	0.354243	0.939793	0.420151	1	1	1	1	1	1	1	0.40155	0.280006	1	1	0.329343	0.72067	0.67744	1	0.193205	0.204149	0.779375	0.148395	0.917672	0.457271	0.928548	0.770691	0.0978255	1	0.342025	0.541606
GO:0002438 acute inflammatory response to antigenic stimulus	17	0.482352	1	1	1	1	1	1	1	0.651043	1	1	1	1	1	0.390013	0.0725307	0.334475	0.0567398	0.590516	0.979721	0.191545	1	1	1	1	1	1	1	0.446928	1	1	1	1	0.700194	1	1	1	1	1	0.347775	0.880395	0.839065	0.736316	0.944273	0.224962	1	0.456416	1
GO:0002439 chronic inflammatory response to antigenic stimulus	2	1	1	1	1	1	1	1	1	1	1	1	1	1	1	1	1	1	1	1	1	1	1	1	1	1	1	1	1	1	1	1	1	1	1	1	1	0.0623767	0.063936	1	1	1	1	1	0.361809	1	1	1	1
GO:0002440 production of molecular mediator of immune response	140	0.247724	0.469514	0.637789	0.5701	0.910013	0.977417	1	1	0.616789	0.820631	0.705823	0.21055	1	0.553698	0.389763	0.834877	0.657956	0.00770133	0.47444	0.998019	0.299535	0.326785	0.21092	0.193964	0.392241	1	0.135186	0.233503	0.859033	0.430274	0.551546	0.278633	0.656283	0.0915716	0.633448	0.458976	0.870396	0.646282	0.974942	0.972851	0.999666	0.521399	0.0219355	0.0870268	0.671429	0.869751	0.953833	0.256285
GO:0002441 histamine secretion involved in inflammatory response	5	0.147533	1	0.255202	1	1	1	1	1	0.0252309	1	1	1	1	1	1	1	1	1	0.399477	0.619222	1	0.196203	0.0948197	1	1	1	1	1	1	1	1	1	1	1	1	1	1	1	1	1	1	1	0.407562	1	1	1	1	1
GO:0002442 serotonin secretion involved in inflammatory response	3	1	0.0569818	1	1	1	1	1	1	1	1	1	1	1	1	1	1	1	1	1	1	1	0.122005	0.0583468	1	1	1	1	1	1	1	1	1	1	1	1	1	1	1	1	1	1	1	1	1	1	1	1	0.0557783
GO:0002443 leukocyte mediated immunity	591	0.00712229	0.0788713	0.572595	0.474886	0.992323	0.237356	0.970229	0.97609	0.000590593	0.577289	0.951187	0.514833	0.55196	0.284402	0.588507	0.804803	0.905623	0.17214	0.972848	0.243205	0.961964	0.0395628	0.080067	0.0602864	0.486254	0.093875	0.020774	0.563422	0.999957	0.868238	0.567426	0.910819	0.965566	0.997034	0.108515	0.679244	0.0708349	0.0674319	0.998881	1	0.999947	0.311413	0.00238676	0.999915	0.922325	0.766384	0.902782	0.0243787
GO:0002444 myeloid leukocyte mediated immunity	453	0.0275728	0.224272	0.59483	0.505427	0.986826	0.0342815	0.931263	0.987911	0.000130217	0.308525	0.986127	0.563855	0.360092	0.13934	0.90381	0.932494	0.869976	0.609813	0.921355	0.00468024	0.995298	0.0155148	0.0506667	0.512264	0.344549	0.0268134	0.0358705	0.498824	0.999807	0.992473	0.6114	0.930565	0.910989	0.997157	0.042611	0.660115	0.0295979	0.0390626	0.988029	0.999999	0.990235	0.16699	0.00859266	0.999987	0.789161	0.510996	0.789199	0.0192705
GO:0002445 type II hypersensitivity	3	1	1	1	1	1	1	1	1	1	1	1	1	1	1	1	1	1	1	1	1	1	1	1	1	1	1	1	1	1	1	1	1	1	1	1	1	1	1	1	1	1	1	1	1	1	1	1	1
GO:0002446 neutrophil mediated immunity	415	0.0730086	0.244945	0.702776	0.448755	0.978	0.0292524	0.914249	0.982691	3.43232e-05	0.386274	0.994725	0.508014	0.305204	0.185779	0.937408	0.93033	0.863024	0.791107	0.823564	0.00115561	0.973758	0.0248176	0.105716	0.481701	0.243689	0.0168286	0.0280472	0.36542	0.999719	0.988699	0.528953	0.92251	0.84828	0.996882	0.0329887	0.545769	0.0445265	0.038534	0.993881	0.999999	0.981499	0.375481	0.0220907	0.999922	0.808634	0.741366	0.741876	0.00929061
GO:0002447 eosinophil mediated immunity	5	1	1	1	1	1	1	1	1	1	1	0.0968788	1	1	1	1	1	0.0562352	0.136675	1	1	1	1	1	1	0.113732	1	1	1	1	1	1	1	0.150228	1	1	1	0.177519	0.181758	0.127905	0.285893	1	1	0.312835	1	1	1	0.43026	0.109932
GO:0002448 mast cell mediated immunity	41	0.0285059	0.179786	0.320104	1	1	0.297867	1	1	0.185855	0.396541	1	1	1	0.368112	0.47636	0.755639	1	0.045174	0.864441	0.885419	1	0.0349194	0.154654	0.061247	1	1	0.358786	0.431849	0.723752	1	1	0.467872	1	0.590145	0.76796	1	0.60181	0.872552	0.52053	0.837285	0.946039	0.0539421	0.256003	0.995492	0.59962	0.124754	0.963897	1
GO:0002449 lymphocyte mediated immunity	159	0.00851363	0.065388	0.381635	0.625853	0.928458	1	1	0.745547	0.331643	1	0.559894	0.243573	1	0.935977	0.0693862	0.0608361	0.883478	0.000701783	0.975392	0.999872	0.251798	0.518144	0.48202	0.0229101	0.882176	1	0.0461906	0.630819	0.987171	0.210498	0.610038	0.258265	0.888265	0.892602	0.875407	0.555462	0.844109	0.756988	0.981464	0.995648	0.999804	0.811729	0.0623239	0.783142	0.982386	1	0.97405	0.579308
GO:0002450 B cell antigen processing and presentation	1	1	1	1	1	1	1	1	1	1	1	1	1	1	1	1	1	1	1	1	1	1	1	1	1	1	1	1	1	1	1	1	1	1	1	1	1	1	1	1	1	1	1	1	1	1	1	1	1
GO:0002455 humoral immune response mediated by circulating immunoglobulin	30	0.68488	0.398807	0.690559	0.168633	1	1	1	1	0.205338	1	0.425324	1	1	1	0.293672	0.57795	1	0.00930609	0.894838	0.974824	0.0769405	1	0.386396	1	1	1	0.600694	0.606053	0.933393	1	1	0.670648	1	0.597749	1	0.488529	0.376947	0.389964	0.751507	0.887332	0.999546	0.219634	0.535038	0.621203	1	1	0.935865	0.511343
GO:0002456 T cell mediated immunity	62	0.269015	0.678328	0.979855	1	1	1	1	1	0.250759	1	1	0.299482	1	1	0.407936	0.315755	0.566176	0.100484	0.895652	0.99009	0.259334	0.185977	0.26541	0.00383946	1	1	0.106301	0.638128	0.842624	0.12835	1	0.421717	0.864479	0.644553	1	0.61196	0.967221	0.862299	0.951936	0.99798	0.989039	0.998793	0.566626	0.945588	0.797193	1	0.832489	0.313202
GO:0002457 T cell antigen processing and presentation	5	0.0164539	0.0932257	0.37181	1	1	1	1	1	0.245788	1	1	1	1	1	1	1	1	1	1	1	1	0.203724	1	1	1	1	1	1	0.36526	0.0011657	1	1	1	1	1	1	1	1	1	1	1	0.318778	1	0.192929	1	1	1	1
GO:0002458 peripheral T cell tolerance induction	2	1	1	1	1	1	1	1	1	1	1	1	1	1	1	1	1	1	1	1	1	1	1	1	0.00360079	1	1	1	1	1	1	1	1	1	1	1	1	1	1	1	1	1	1	1	1	1	1	1	1
GO:0002460 adaptive immune response based on somatic recombination of immune receptors built from immunoglobulin superfamily domains	175	0.136124	0.0397211	0.659549	0.289607	0.800925	0.991767	1	1	0.601706	1	0.373927	0.273441	1	0.345145	0.193379	0.65007	0.66088	0.00529014	0.975574	0.999996	0.224974	0.468636	0.324604	0.0282081	0.915754	0.752823	0.0834306	0.737306	0.975509	0.256214	0.672814	0.367331	0.925665	0.841027	0.88945	0.604049	0.631387	0.524394	0.984241	0.996311	0.999957	0.781254	0.00307247	0.944293	0.968213	1	0.970832	0.632279
GO:0002461 tolerance induction dependent upon immune response	3	1	1	1	1	1	1	1	1	1	1	1	1	1	1	1	1	1	1	1	1	1	1	1	0.0053939	1	1	1	1	1	1	1	1	1	1	1	1	1	1	1	1	1	1	1	1	1	1	1	1
GO:0002465 peripheral tolerance induction	2	1	1	1	1	1	1	1	1	1	1	1	1	1	1	1	1	1	1	1	1	1	1	1	0.00360079	1	1	1	1	1	1	1	1	1	1	1	1	1	1	1	1	1	1	1	1	1	1	1	1
GO:0002467 germinal center formation	14	1	0.235633	0.483236	0.0963976	0.306926	1	1	1	0.556055	1	1	1	1	0.394764	1	1	1	0.38326	0.837305	0.849861	0.878242	1	1	1	1	1	1	0.107652	0.806502	1	1	0.460049	1	0.736781	1	1	1	1	0.451689	0.260593	0.800191	0.335632	0.452756	1	1	1	1	1
GO:0002468 dendritic cell antigen processing and presentation	6	1	1	1	1	1	1	1	1	0.3292	1	1	1	1	1	1	1	1	0.187461	1	1	0.511978	1	1	1	1	1	1	1	1	1	1	1	1	0.439014	1	1	0.039991	0.0421813	1	1	0.637505	0.638247	0.520091	1	1	1	1	1
GO:0002474 antigen processing and presentation of peptide antigen via MHC class I	83	0.149232	0.804866	0.10674	1	1	1	1	1	0.279745	1	1	1	1	0.370247	1	0.96591	0.912589	1	0.860836	0.0102256	0.949447	0.461314	0.478566	1	0.862887	0.489508	0.431259	0.841801	0.942585	1	1	0.547754	0.932704	0.994767	0.419141	0.719848	0.534272	0.558792	0.608582	0.808403	0.967473	0.655987	0.99711	0.984608	0.708366	1	0.999866	0.0111264
GO:0002475 antigen processing and presentation via MHC class Ib	4	0.184022	1	0.377855	1	1	1	1	1	1	1	1	1	1	0.138276	1	1	1	1	0.420505	1	0.102869	0.166594	1	1	1	1	0.118577	0.143224	0.34326	1	1	0.150665	0.12029	1	1	1	1	1	1	0.551387	1	0.444525	1	0.609025	1	1	1	1
GO:0002476 antigen processing and presentation of endogenous peptide antigen via MHC class Ib	1	0.0568138	1	1	1	1	1	1	1	1	1	1	1	1	1	1	1	1	1	1	1	0.164174	1	1	1	1	1	1	1	1	1	1	1	1	1	1	1	1	1	1	0.222998	1	1	1	0.218218	1	1	1	1
GO:0002477 antigen processing and presentation of exogenous peptide antigen via MHC class Ib	1	1	1	1	1	1	1	1	1	1	1	1	1	1	1	1	1	1	1	0.0364333	1	0.0841606	0.0375189	1	1	1	1	0.0277789	0.0436204	1	1	1	0.028892	1	1	1	1	1	1	1	1	1	1	1	1	1	1	1	1
GO:0002478 antigen processing and presentation of exogenous peptide antigen	145	0.116794	0.533578	0.659529	1	1	0.897314	1	1	0.671544	1	1	1	1	0.244427	0.997112	0.801474	0.993222	1	0.225341	7.6835e-07	0.71723	0.439783	0.745262	1	0.96664	0.318546	0.632893	0.468599	0.556367	0.471494	0.848231	0.614504	0.945747	0.810757	0.541607	0.333355	0.735685	0.761224	0.373015	0.88887	0.905265	0.757803	0.99119	0.884625	0.485255	1	0.988707	0.151792
GO:0002479 antigen processing and presentation of exogenous peptide antigen via MHC class I, TAP-dependent	66	0.132832	0.728064	0.504012	1	1	1	1	1	0.459204	1	1	1	1	0.208151	1	0.938616	1	1	0.76649	0.00443456	0.962192	0.289673	0.379384	1	0.797	0.415902	0.286454	0.741886	0.928805	1	1	0.643962	0.883733	1	0.485605	0.556067	0.554054	0.575247	0.418205	0.503231	0.953975	0.83551	0.984263	0.990916	0.775074	1	0.999566	0.0228628
GO:0002480 antigen processing and presentation of exogenous peptide antigen via MHC class I, TAP-independent	2	1	1	0.167439	1	1	1	1	1	1	1	1	1	1	1	1	1	1	1	0.188274	1	0.234525	0.0827204	1	1	1	1	0.0591547	0.0780437	1	1	1	0.0716643	1	1	1	1	0.0698481	0.073192	0.243643	0.583517	0.529337	0.592715	1	1	1	1	1	1
GO:0002481 antigen processing and presentation of exogenous protein antigen via MHC class Ib, TAP-dependent	1	1	1	1	1	1	1	1	1	1	1	1	1	1	1	1	1	1	1	0.0364333	1	0.0841606	0.0375189	1	1	1	1	0.0277789	0.0436204	1	1	1	0.028892	1	1	1	1	1	1	1	1	1	1	1	1	1	1	1	1
GO:0002483 antigen processing and presentation of endogenous peptide antigen	6	0.00150909	1	0.102616	1	1	1	1	1	0.287333	1	1	1	1	0.0164162	1	1	1	1	0.531687	1	0.00509662	0.237683	1	1	1	1	0.170229	0.204988	1	1	1	0.20993	1	1	0.284243	1	0.37291	0.381638	0.273066	0.25752	1	1	1	0.109731	1	1	1	1
GO:0002488 antigen processing and presentation of endogenous peptide antigen via MHC class Ib via ER pathway	1	0.0568138	1	1	1	1	1	1	1	1	1	1	1	1	1	1	1	1	1	1	1	0.164174	1	1	1	1	1	1	1	1	1	1	1	1	1	1	1	1	1	1	0.137317	1	1	1	0.218218	1	1	1	1
GO:0002489 antigen processing and presentation of endogenous peptide antigen via MHC class Ib via ER pathway, TAP-dependent	1	0.0568138	1	1	1	1	1	1	1	1	1	1	1	1	1	1	1	1	1	1	1	0.164174	1	1	1	1	1	1	1	1	1	1	1	1	1	1	1	1	1	1	0.137317	1	1	1	0.218218	1	1	1	1
GO:0002495 antigen processing and presentation of peptide antigen via MHC class II	81	0.324148	0.461993	0.853891	1	1	0.63707	1	1	0.829949	1	1	1	1	0.499493	0.967143	0.541088	0.967338	1	0.101712	3.7765e-05	0.325975	0.710014	1	1	1	0.469124	0.923279	0.341147	0.276283	0.219007	0.715434	0.622304	0.923335	0.350796	0.645708	0.322983	0.827401	0.841941	0.48639	0.918505	0.713101	0.732239	0.86007	0.415375	0.3058	1	0.6563	1
GO:0002501 peptide antigen assembly with MHC protein complex	1	1	1	1	1	1	1	1	1	1	1	1	1	1	1	1	1	1	1	1	1	1	1	1	1	1	1	1	1	1	1	1	1	1	1	1	1	1	1	1	1	1	1	1	1	1	1	1	1
GO:0002502 peptide antigen assembly with MHC class I protein complex	1	1	1	1	1	1	1	1	1	1	1	1	1	1	1	1	1	1	1	1	1	1	1	1	1	1	1	1	1	1	1	1	1	1	1	1	1	1	1	1	1	1	1	1	1	1	1	1	1
GO:0002503 peptide antigen assembly with MHC class II protein complex	1	1	1	1	1	1	1	1	1	1	1	1	1	1	1	1	1	1	1	1	1	1	1	1	1	1	1	1	1	1	1	1	1	1	1	1	1	1	1	1	1	1	1	1	1	1	1	1	1
GO:0002504 antigen processing and presentation of peptide or polysaccharide antigen via MHC class II	82	0.338867	0.468113	0.868016	1	1	0.644167	1	1	0.668079	1	1	1	1	0.510547	0.968679	0.546816	0.96989	0.936519	0.112685	5.58641e-05	0.240046	0.718233	1	1	1	0.473145	0.925914	0.349386	0.29704	0.222856	0.723255	0.632689	0.925705	0.238667	0.653526	0.333824	0.832506	0.846847	0.496722	0.925283	0.59464	0.637174	0.869901	0.43986	0.310924	1	0.660056	1
GO:0002505 antigen processing and presentation of polysaccharide antigen via MHC class II	1	1	1	1	1	1	1	1	1	1	1	1	1	1	1	1	1	1	1	1	1	1	1	1	1	1	1	1	1	1	1	1	1	1	1	1	1	1	1	1	1	1	1	1	1	1	1	1	1
GO:0002506 polysaccharide assembly with MHC class II protein complex	1	1	1	1	1	1	1	1	1	1	1	1	1	1	1	1	1	1	1	1	1	1	1	1	1	1	1	1	1	1	1	1	1	1	1	1	1	1	1	1	1	1	1	1	1	1	1	1	1
GO:0002507 tolerance induction	18	0.0482323	0.266363	0.102098	1	1	1	1	1	0.643887	1	1	1	1	1	1	0.42326	0.478642	1	0.721932	0.955247	0.620898	0.615266	0.0325519	0.0253466	1	1	0.434461	0.468476	0.85243	1	1	0.520272	0.0986674	1	0.121919	0.422076	0.179482	0.187679	0.596941	0.579821	0.921815	1	0.79763	0.79565	1	1	1	1
GO:0002508 central tolerance induction	2	1	1	0.112461	1	1	1	1	1	0.103803	1	1	1	1	1	1	1	1	1	1	1	0.152001	1	1	0.00357734	1	1	1	1	1	1	1	1	1	1	1	1	1	1	0.0658309	0.204695	0.187334	1	1	1	1	1	1	1
GO:0002509 central tolerance induction to self antigen	1	1	1	1	1	1	1	1	1	1	1	1	1	1	1	1	1	1	1	1	1	1	1	1	0.00180508	1	1	1	1	1	1	1	1	1	1	1	1	1	1	1	1	1	1	1	1	1	1	1	1
GO:0002510 central B cell tolerance induction	1	1	1	0.0647505	1	1	1	1	1	0.0538697	1	1	1	1	1	1	1	1	1	1	1	0.152001	1	1	1	1	1	1	1	1	1	1	1	1	1	1	1	1	1	0.0340833	0.112184	0.101404	1	1	1	1	1	1	1
GO:0002513 tolerance induction to self antigen	5	0.0145185	0.0937034	0.339802	1	1	1	1	1	1	1	1	1	1	1	1	1	1	1	1	1	1	0.203632	0.0841374	0.00809976	1	1	0.142537	1	1	1	1	1	1	1	0.154557	1	0.210493	0.215781	1	1	1	1	0.37697	0.614102	1	1	1	1
GO:0002514 B cell tolerance induction	2	1	1	0.207483	1	1	1	1	1	0.10883	1	1	1	1	1	1	1	1	1	1	1	0.291232	1	1	1	1	1	0.0616387	1	1	1	1	1	1	1	1	1	1	1	0.0787932	0.241043	0.199858	1	1	1	1	1	1	1
GO:0002517 T cell tolerance induction	9	1	1	1	1	1	1	1	1	1	1	1	1	1	1	1	1	0.270568	1	0.331853	0.909212	0.576839	1	0.125021	0.0116674	1	1	0.248219	0.22768	1	1	1	1	1	1	1	1	1	1	1	0.564932	1	1	1	1	1	1	1	1
GO:0002518 lymphocyte chemotaxis across high endothelial venule	1	1	1	1	1	1	1	1	1	1	1	1	1	1	1	1	1	1	1	1	1	1	1	1	1	1	1	1	1	1	1	1	1	1	1	1	1	1	1	1	1	1	1	1	1	1	1	1	1
GO:0002519 natural killer cell tolerance induction	2	0.0564425	1	0.0956179	1	1	1	1	1	1	1	1	1	1	1	1	0.0870976	1	1	1	1	1	1	1	1	1	1	1	1	1	1	1	0.0655549	1	1	1	1	1	1	1	1	1	1	1	1	1	1	1	1
GO:0002520 immune system development	767	0.0120377	0.440556	0.00283931	0.380162	0.0897555	0.914443	0.849901	0.381231	0.778491	0.69383	0.943468	0.717612	0.434796	0.392956	0.203388	0.801167	0.0829501	0.608834	0.104005	0.550959	0.00245805	0.068846	0.550337	0.324574	0.764758	0.713494	0.0353119	0.419829	0.145943	0.989588	0.664929	0.322178	0.474041	0.11662	0.00385551	0.0486648	0.0820829	0.0333477	0.282637	0.716897	0.976772	0.0821723	0.00126111	0.842139	0.995165	0.551819	0.999123	0.299773
GO:0002521 leukocyte differentiation	390	0.0162867	0.1768	0.0456501	0.484117	0.738786	0.994119	0.914602	0.831302	0.865386	0.698743	0.902768	0.440054	0.754638	0.372752	0.201103	0.29324	0.288345	0.227756	0.790386	0.999978	0.000103981	0.0213251	0.494857	0.115587	0.671693	0.593325	0.0199934	0.255511	0.756684	1	0.411529	0.403372	0.603606	0.772357	0.0463406	0.486551	0.177812	0.151163	0.243597	0.863323	0.992335	0.0220276	0.000485245	0.852318	0.992599	0.32118	0.993645	0.333028
GO:0002522 leukocyte migration involved in immune response	2	1	1	1	1	1	1	1	1	1	1	1	1	1	1	0.078605	1	1	1	1	1	1	1	1	1	1	1	1	1	1	1	1	1	1	1	1	1	1	1	1	1	1	1	1	1	1	1	1	1
GO:0002523 leukocyte migration involved in inflammatory response	10	0.255323	0.179228	0.41847	1	1	0.231175	1	1	0.38772	0.104808	1	0.0669549	1	1	1	1	1	1	0.312558	0.89052	0.152949	1	1	1	1	0.0777743	0.25655	1	0.561666	1	1	0.31208	0.301073	1	1	1	0.308701	0.315798	1	0.466134	0.722579	0.494361	0.0105239	0.888155	1	1	0.252549	0.00235787
GO:0002524 hypersensitivity	7	1	1	1	1	1	1	1	1	0.39483	1	1	1	1	1	1	1	1	0.139864	1	1	1	1	1	1	1	1	1	1	1	1	1	1	1	0.421074	1	1	1	1	1	1	1	1	1	1	1	1	1	1
GO:0002525 acute inflammatory response to non-antigenic stimulus	2	0.0672887	1	0.124869	1	1	1	1	1	1	1	1	1	1	1	1	0.082434	0.0303745	0.070238	1	1	0.161155	1	1	1	1	1	0.0589632	1	1	1	1	1	1	1	1	1	1	1	1	1	0.262463	1	1	1	0.102738	1	1	0.0584144
GO:0002526 acute inflammatory response	106	0.603263	0.544958	0.241291	1	0.474126	1	0.442213	0.209778	0.00384371	1	0.345348	0.0263136	0.466783	1	0.0650069	0.00226963	0.568448	0.0295238	0.935425	0.999947	0.00694794	0.996239	0.264353	0.147381	1	1	0.37367	0.901957	0.923998	0.640817	0.723044	0.320138	0.966507	0.941579	0.889572	1	0.343559	0.367678	0.986107	0.945196	0.994685	0.260779	0.4843	0.734301	0.914305	1	0.498771	0.027025
GO:0002528 regulation of vascular permeability involved in acute inflammatory response	2	1	1	1	1	1	1	1	1	1	1	1	0.0128494	0.0172828	1	1	0.0623228	1	1	1	1	1	1	1	1	1	1	1	1	1	1	1	1	1	1	1	1	1	1	1	1	1	1	1	1	0.0663815	1	0.0766789	1
GO:0002532 production of molecular mediator involved in inflammatory response	45	0.84604	0.174136	0.750002	1	1	0.335838	1	0.277606	0.404015	0.403951	1	0.234965	1	0.71546	0.80978	0.789856	0.118391	1	0.787682	0.870725	0.750785	0.0129241	0.0389962	1	1	1	0.140911	0.190663	1	0.356435	1	0.808549	1	1	0.797888	0.717284	0.168327	0.180254	1	1	0.993982	0.996333	0.56213	0.998121	0.655439	1	0.859901	0.547247
GO:0002534 cytokine production involved in inflammatory response	30	1	0.374667	1	1	1	0.555084	1	0.190993	1	1	1	0.163505	1	0.561101	0.673608	0.606466	0.0419181	1	0.740513	0.704264	0.705963	0.38291	0.373912	1	1	1	0.209417	0.614223	1	0.240646	1	0.665411	1	1	1	1	0.769182	0.778922	1	1	0.9668	0.982038	0.736281	0.994574	0.416394	1	0.612728	1
GO:0002536 respiratory burst involved in inflammatory response	3	1	1	0.120413	1	1	0.0750125	1	1	0.147418	0.0362208	1	1	1	1	1	1	1	1	1	1	0.206347	0.117137	1	1	1	1	1	0.114609	1	1	1	1	1	1	0.121484	0.0814128	0.0124967	0.0131301	1	1	1	1	1	0.477158	1	1	1	1
GO:0002537 nitric oxide production involved in inflammatory response	2	1	1	0.360446	1	1	1	1	1	1	1	1	1	1	1	1	1	1	1	1	1	1	1	1	1	1	1	1	1	1	1	1	1	1	1	1	1	0.0851286	0.0881823	1	1	1	1	1	1	1	1	1	1
GO:0002538 arachidonic acid metabolite production involved in inflammatory response	2	1	1	1	1	1	1	1	1	1	1	1	1	1	1	1	1	1	1	1	1	1	1	1	1	1	1	1	0.0709604	1	1	1	1	1	1	1	1	0.056188	0.0577117	1	1	1	1	1	1	1	1	1	1
GO:0002540 leukotriene production involved in inflammatory response	2	1	1	1	1	1	1	1	1	1	1	1	1	1	1	1	1	1	1	1	1	1	1	1	1	1	1	1	0.0709604	1	1	1	1	1	1	1	1	0.056188	0.0577117	1	1	1	1	1	1	1	1	1	1
GO:0002541 activation of plasma proteins involved in acute inflammatory response	2	1	1	1	1	1	1	1	1	1	1	1	1	1	1	0.114133	1	1	1	1	1	0.143913	1	1	1	1	1	1	1	1	1	1	1	1	1	1	1	1	1	1	1	1	1	1	1	1	1	1	1
GO:0002542 Factor XII activation	1	1	1	1	1	1	1	1	1	1	1	1	1	1	1	0.0765749	1	1	1	1	1	1	1	1	1	1	1	1	1	1	1	1	1	1	1	1	1	1	1	1	1	1	1	1	1	1	1	1	1
GO:0002543 activation of blood coagulation via clotting cascade	2	1	1	1	1	1	1	1	1	1	1	1	1	1	1	1	1	1	1	1	0.419368	0.284471	1	1	1	1	1	1	1	1	1	1	1	1	0.15601	1	1	1	1	1	1	1	0.272217	1	1	1	1	1	1
GO:0002544 chronic inflammatory response	17	1	1	0.756972	1	1	1	1	1	0.0449343	1	1	0.0790408	1	1	0.419071	0.371418	0.385046	0.0962789	0.583762	0.979142	0.089132	1	0.243786	1	1	1	1	1	1	1	1	1	0.493692	0.696316	1	1	0.476377	0.454897	1	1	0.863809	0.194277	0.14567	0.611093	1	1	0.790837	0.379505
GO:0002545 chronic inflammatory response to non-antigenic stimulus	2	1	1	1	1	1	1	1	1	1	1	1	1	1	1	0.0808058	1	1	1	1	1	1	1	1	1	1	1	1	1	1	1	1	1	1	1	1	1	1	1	1	1	1	1	0.1984	0.372658	1	1	1	1
GO:0002548 monocyte chemotaxis	35	0.0287619	1	0.202816	1	1	1	0.164844	1	0.852239	1	1	1	1	0.0140994	1	0.15017	0.0614352	0.0836249	0.971012	0.700853	1	0.033611	0.457604	1	1	0.258925	1	1	0.952157	1	0.289858	1	0.343821	0.891682	0.263131	0.546071	0.0129506	0.0144608	1	0.86656	0.988413	0.0115424	0.00414949	0.97532	0.596396	1	0.976139	1
GO:0002551 mast cell chemotaxis	10	1	1	1	1	1	1	1	1	1	1	1	1	1	0.0379382	0.0598047	1	0.00570451	0.299593	0.0853492	0.618557	0.039073	1	1	1	1	1	1	1	0.60946	1	1	1	0.298839	0.524904	1	1	1	1	1	0.74973	1	0.00127436	0.604434	0.0120291	1	1	1	1
GO:0002553 histamine secretion by mast cell	5	0.147533	1	0.255202	1	1	1	1	1	0.0252309	1	1	1	1	1	1	1	1	1	0.399477	0.619222	1	0.196203	0.0948197	1	1	1	1	1	1	1	1	1	1	1	1	1	1	1	1	1	1	1	0.407562	1	1	1	1	1
GO:0002554 serotonin secretion by platelet	3	1	0.0569818	1	1	1	1	1	1	1	1	1	1	1	1	1	1	1	1	1	1	1	0.122005	0.0583468	1	1	1	1	1	1	1	1	1	1	1	1	1	1	1	1	1	1	1	1	1	1	1	1	0.0557783
GO:0002562 somatic diversification of immune receptors via germline recombination within a single locus	48	0.220666	0.232319	0.0927929	1	1	1	1	1	0.931368	1	0.532131	0.250648	1	0.762731	0.265438	0.760067	0.882595	0.760828	0.795716	0.774606	0.77918	0.412956	0.568411	1	0.293921	0.313939	0.786793	0.248443	0.0384337	1	0.570817	0.140954	0.000788265	0.0256447	0.293921	0.516681	0.718924	0.734041	1	0.871628	1	0.373709	0.0609313	0.000178855	0.874158	1	0.950902	1
GO:0002566 somatic diversification of immune receptors via somatic mutation	12	1	1	0.717885	1	1	1	1	1	1	1	1	1	1	1	0.383966	1	1	1	0.793404	0.519495	0.560336	0.423221	1	1	1	1	0.316365	1	1	1	1	1	0.319003	0.626252	1	1	1	1	1	0.239175	1	0.574314	0.396028	0.0887936	1	1	1	1
GO:0002568 somatic diversification of T cell receptor genes	5	0.305137	0.0863496	0.216005	1	1	1	1	1	1	1	1	1	1	1	1	1	1	1	1	0.791049	1	1	1	1	1	1	1	1	0.191764	1	1	1	1	0.149104	0.177176	0.198005	0.215888	0.222021	1	0.551719	1	1	0.0810113	0.208065	1	1	1	1
GO:0002572 pro-T cell differentiation	2	1	1	1	1	1	1	1	1	0.108324	1	1	1	1	1	1	1	1	1	0.26543	0.447236	1	1	1	1	1	1	1	1	1	1	1	1	1	1	1	1	1	1	1	1	1	1	0.227023	1	1	1	1	1
GO:0002573 myeloid leukocyte differentiation	159	0.304739	0.336113	0.166991	0.280602	0.657991	0.987037	1	0.550501	0.937284	0.854814	0.757969	0.257872	0.666202	0.556096	0.283431	0.25594	0.292746	0.126903	0.77612	0.997231	0.0538893	0.00859913	0.302533	1	0.305799	0.714746	0.129006	0.935128	0.766348	1	0.460338	0.193826	0.408905	0.955346	0.0730865	0.276627	0.0970035	0.113213	0.388396	0.802875	0.924744	0.10182	0.0539215	0.876971	0.86465	0.0806347	0.775059	0.288657
GO:0002576 platelet degranulation	107	0.000109094	7.11462e-07	0.0437154	1	0.923318	0.373347	0.485557	0.762848	0.00128564	1	0.546722	1	0.195041	0.255697	0.133595	0.71335	0.0680367	0.0599929	0.432853	0.987211	0.0120321	0.0617836	0.00307208	1	0.919017	1	0.254156	0.205764	0.999388	1	1	0.142712	0.968187	0.953928	0.40382	0.0762452	0.0579789	0.0674131	0.992078	0.982473	0.498592	0.573793	0.865505	0.988652	0.964837	1	0.955121	8.41749e-07
GO:0002577 regulation of antigen processing and presentation	11	1	0.193926	1	1	1	1	1	1	0.133546	1	1	1	1	1	1	1	1	0.328252	1	1	0.687314	1	1	1	1	1	1	1	1	1	1	1	1	0.555583	0.285887	1	0.00908525	0.00981112	1	1	0.771432	0.697689	0.310688	0.916021	1	1	1	0.21979
GO:0002578 negative regulation of antigen processing and presentation	4	1	1	1	1	1	1	1	1	0.0163502	1	1	1	1	1	1	1	1	0.134072	1	1	0.362354	1	1	1	1	1	1	1	1	1	1	1	1	0.247765	0.117868	1	0.164822	0.169184	1	1	0.403597	0.346702	1	0.59666	1	1	1	0.0787874
GO:0002579 positive regulation of antigen processing and presentation	6	1	1	1	1	1	1	1	1	1	1	1	1	1	1	1	1	1	1	1	1	1	1	1	1	1	1	1	1	1	1	1	1	1	1	1	1	0.0184198	0.0194539	1	1	1	1	0.121597	1	1	1	1	1
GO:0002580 regulation of antigen processing and presentation of peptide or polysaccharide antigen via MHC class II	3	1	1	1	1	1	1	1	1	0.152685	1	1	1	1	1	1	1	1	0.103598	1	1	0.297916	1	1	1	1	1	1	1	1	1	1	1	1	0.197382	1	1	1	1	1	1	0.249408	0.270324	0.258662	1	1	1	1	1
GO:0002581 negative regulation of antigen processing and presentation of peptide or polysaccharide antigen via MHC class II	1	1	1	1	1	1	1	1	1	0.0604376	1	1	1	1	1	1	1	1	0.0308725	1	1	0.164174	1	1	1	1	1	1	1	1	1	1	1	1	0.128481	1	1	1	1	1	1	0.113115	0.19625	1	1	1	1	1	1
GO:0002582 positive regulation of antigen processing and presentation of peptide or polysaccharide antigen via MHC class II	2	1	1	1	1	1	1	1	1	1	1	1	1	1	1	1	1	1	1	1	1	1	1	1	1	1	1	1	1	1	1	1	1	1	1	1	1	1	1	1	1	1	1	0.145242	1	1	1	1	1
GO:0002583 regulation of antigen processing and presentation of peptide antigen	4	1	1	1	1	1	1	1	1	0.190021	1	1	1	1	1	1	1	1	1	1	1	1	1	1	1	1	1	1	1	1	1	1	1	1	1	0.0823593	1	0.125629	0.128695	1	1	1	1	0.296527	0.570171	1	1	1	0.109434
GO:0002584 negative regulation of antigen processing and presentation of peptide antigen	2	1	1	1	1	1	1	1	1	0.101833	1	1	1	1	1	1	1	1	1	1	1	1	1	1	1	1	1	1	1	1	1	1	1	1	1	0.0823593	1	0.125629	0.128695	1	1	1	1	1	0.359304	1	1	1	0.0471835
GO:0002585 positive regulation of antigen processing and presentation of peptide antigen	2	1	1	1	1	1	1	1	1	1	1	1	1	1	1	1	1	1	1	1	1	1	1	1	1	1	1	1	1	1	1	1	1	1	1	1	1	1	1	1	1	1	1	0.145242	1	1	1	1	1
GO:0002586 regulation of antigen processing and presentation of peptide antigen via MHC class II	2	1	1	1	1	1	1	1	1	1	1	1	1	1	1	1	1	1	1	1	1	1	1	1	1	1	1	1	1	1	1	1	1	1	1	1	1	1	1	1	1	1	1	0.145242	1	1	1	1	1
GO:0002587 negative regulation of antigen processing and presentation of peptide antigen via MHC class II	1	1	1	1	1	1	1	1	1	1	1	1	1	1	1	1	1	1	1	1	1	1	1	1	1	1	1	1	1	1	1	1	1	1	1	1	1	1	1	1	1	1	1	1	1	1	1	1	1
GO:0002588 positive regulation of antigen processing and presentation of peptide antigen via MHC class II	2	1	1	1	1	1	1	1	1	1	1	1	1	1	1	1	1	1	1	1	1	1	1	1	1	1	1	1	1	1	1	1	1	1	1	1	1	1	1	1	1	1	1	0.145242	1	1	1	1	1
GO:0002589 regulation of antigen processing and presentation of peptide antigen via MHC class I	2	1	1	1	1	1	1	1	1	0.101833	1	1	1	1	1	1	1	1	1	1	1	1	1	1	1	1	1	1	1	1	1	1	1	1	1	0.0823593	1	0.125629	0.128695	1	1	1	1	1	0.359304	1	1	1	0.0471835
GO:0002590 negative regulation of antigen processing and presentation of peptide antigen via MHC class I	2	1	1	1	1	1	1	1	1	0.101833	1	1	1	1	1	1	1	1	1	1	1	1	1	1	1	1	1	1	1	1	1	1	1	1	1	0.0823593	1	0.125629	0.128695	1	1	1	1	1	0.359304	1	1	1	0.0471835
GO:0002604 regulation of dendritic cell antigen processing and presentation	6	1	1	1	1	1	1	1	1	0.3292	1	1	1	1	1	1	1	1	0.187461	1	1	0.511978	1	1	1	1	1	1	1	1	1	1	1	1	0.439014	1	1	0.0271189	0.0286804	1	1	0.596877	0.590264	0.520091	1	1	1	1	1
GO:0002605 negative regulation of dendritic cell antigen processing and presentation	2	1	1	1	1	1	1	1	1	0.109013	1	1	1	1	1	1	1	1	0.0668784	1	1	0.164174	1	1	1	1	1	1	1	1	1	1	1	1	0.167944	1	1	1	1	1	1	0.191869	0.19625	1	1	1	1	1	1
GO:0002606 positive regulation of dendritic cell antigen processing and presentation	4	1	1	1	1	1	1	1	1	1	1	1	1	1	1	1	1	1	1	1	1	1	1	1	1	1	1	1	1	1	1	1	1	1	1	1	1	0.0184198	0.0194539	1	1	1	1	0.393524	1	1	1	1	1
GO:0002622 regulation of B cell antigen processing and presentation	1	1	1	1	1	1	1	1	1	1	1	1	1	1	1	1	1	1	1	1	1	1	1	1	1	1	1	1	1	1	1	1	1	1	1	1	1	1	1	1	1	1	1	1	1	1	1	1	1
GO:0002625 regulation of T cell antigen processing and presentation	2	1	0.0387298	1	1	1	1	1	1	0.101867	1	1	1	1	1	1	1	1	1	1	1	1	1	1	1	1	1	1	1	1	1	1	1	1	1	1	1	1	1	1	1	1	1	1	0.359568	1	1	1	1
GO:0002626 negative regulation of T cell antigen processing and presentation	1	1	1	1	1	1	1	1	1	0.0524168	1	1	1	1	1	1	1	1	1	1	1	1	1	1	1	1	1	1	1	1	1	1	1	1	1	1	1	1	1	1	1	1	1	1	0.200783	1	1	1	1
GO:0002634 regulation of germinal center formation	9	1	1	0.267763	0.0626657	0.223161	1	1	1	0.406467	1	1	1	1	1	1	1	1	1	0.662977	0.586966	0.715974	1	1	1	1	1	1	0.294144	0.644301	1	1	0.312159	1	0.582718	1	1	1	1	0.302347	0.316231	0.619431	0.750494	0.618593	1	1	1	1	1
GO:0002635 negative regulation of germinal center formation	2	1	1	0.332799	1	1	1	1	1	0.120636	1	1	1	1	1	1	1	1	1	0.25847	0.438276	0.291232	1	1	1	1	1	1	1	0.320973	1	1	1	1	1	1	1	1	1	0.0828343	0.0217032	0.217218	1	0.227171	1	1	1	1	1
GO:0002636 positive regulation of germinal center formation	3	1	1	1	1	1	1	1	1	1	1	1	1	1	1	1	1	1	1	1	1	1	1	1	1	1	1	1	1	1	1	1	1	1	1	1	1	1	1	1	1	1	1	1	1	1	1	1	1
GO:0002637 regulation of immunoglobulin production	44	0.276795	0.558094	0.196331	0.23918	0.54197	1	1	1	0.911816	1	0.187797	0.243617	1	0.688571	0.438539	0.425263	0.761961	0.367529	0.893356	0.823539	0.958706	0.633416	0.521929	1	0.269148	1	0.391962	0.193422	0.218721	1	0.458541	0.505136	0.765361	0.0166442	0.491467	0.74792	0.683926	0.698631	0.875618	0.751659	0.977935	0.47837	0.21789	0.0672662	0.891955	1	0.869677	1
GO:0002638 negative regulation of immunoglobulin production	9	1	1	0.618624	1	1	1	1	1	1	1	1	1	1	1	1	0.234018	1	0.268604	0.660339	0.578688	1	1	1	1	1	1	1	0.227576	0.233899	1	1	0.308451	1	0.188227	1	1	1	1	0.314933	0.613866	1	0.212777	1	0.849842	1	1	1	1
GO:0002639 positive regulation of immunoglobulin production	30	0.112289	0.432495	0.233875	1	1	1	1	1	0.801907	1	0.107811	0.174298	1	0.52928	0.231575	0.639293	1	1	0.846335	0.941015	0.79143	0.431496	0.413499	1	0.153134	1	0.229804	0.296046	0.73427	1	0.306038	0.66903	0.607756	0.0530836	0.30623	0.597811	0.481688	0.496315	1	0.689401	0.899437	0.536563	0.0330995	0.00496963	1	1	0.929877	1
GO:0002640 regulation of immunoglobulin biosynthetic process	1	1	1	1	1	1	1	1	1	1	1	1	1	1	1	1	1	1	1	1	1	1	1	1	1	1	1	1	1	1	1	1	1	1	1	1	1	1	1	1	1	1	1	1	1	1	1	1	1
GO:0002642 positive regulation of immunoglobulin biosynthetic process	1	1	1	1	1	1	1	1	1	1	1	1	1	1	1	1	1	1	1	1	1	1	1	1	1	1	1	1	1	1	1	1	1	1	1	1	1	1	1	1	1	1	1	1	1	1	1	1	1
GO:0002643 regulation of tolerance induction	12	1	1	0.409518	1	1	1	1	1	0.50305	1	1	1	1	1	1	1	0.418808	1	0.529102	0.853734	0.432067	1	0.165683	1	1	1	0.320789	1	0.763507	1	1	1	0.0447127	1	1	1	1	1	0.463142	0.385986	0.820759	1	1	0.883761	1	1	1	1
GO:0002644 negative regulation of tolerance induction	1	1	1	1	1	1	1	1	1	1	1	1	1	1	1	1	1	1	1	1	1	1	1	0.0181457	1	1	1	1	1	1	1	1	1	1	1	1	1	1	1	1	1	1	1	1	1	1	1	1	1
GO:0002645 positive regulation of tolerance induction	6	1	1	0.55845	1	1	1	1	1	0.298247	1	1	1	1	1	1	1	1	1	0.585567	0.817122	0.575898	1	1	1	1	1	0.178245	1	1	1	1	1	1	1	1	1	1	1	0.272565	0.519412	0.58145	1	1	1	1	1	1	1
GO:0002646 regulation of central tolerance induction	1	1	1	0.0647505	1	1	1	1	1	0.0538697	1	1	1	1	1	1	1	1	1	1	1	0.152001	1	1	1	1	1	1	1	1	1	1	1	1	1	1	1	1	1	0.0340833	0.112184	0.101404	1	1	1	1	1	1	1
GO:0002648 positive regulation of central tolerance induction	1	1	1	0.0647505	1	1	1	1	1	0.0538697	1	1	1	1	1	1	1	1	1	1	1	0.152001	1	1	1	1	1	1	1	1	1	1	1	1	1	1	1	1	1	0.0340833	0.112184	0.101404	1	1	1	1	1	1	1
GO:0002649 regulation of tolerance induction to self antigen	1	1	1	1	1	1	1	1	1	1	1	1	1	1	1	1	1	1	1	1	1	1	1	1	1	1	1	0.0326505	1	1	1	1	1	1	1	1	1	1	1	1	1	1	1	1	1	1	1	1	1
GO:0002651 positive regulation of tolerance induction to self antigen	1	1	1	1	1	1	1	1	1	1	1	1	1	1	1	1	1	1	1	1	1	1	1	1	1	1	1	0.0326505	1	1	1	1	1	1	1	1	1	1	1	1	1	1	1	1	1	1	1	1	1
GO:0002652 regulation of tolerance induction dependent upon immune response	2	1	1	1	1	1	1	1	1	1	1	1	1	1	1	1	1	1	1	1	1	1	1	1	1	1	1	1	1	1	1	1	1	1	1	1	1	1	1	1	1	1	1	1	1	1	1	1	1
GO:0002654 positive regulation of tolerance induction dependent upon immune response	1	1	1	1	1	1	1	1	1	1	1	1	1	1	1	1	1	1	1	1	1	1	1	1	1	1	1	1	1	1	1	1	1	1	1	1	1	1	1	1	1	1	1	1	1	1	1	1	1
GO:0002658 regulation of peripheral tolerance induction	1	1	1	1	1	1	1	1	1	1	1	1	1	1	1	1	1	1	1	1	1	1	1	1	1	1	1	1	1	1	1	1	1	1	1	1	1	1	1	1	1	1	1	1	1	1	1	1	1
GO:0002660 positive regulation of peripheral tolerance induction	1	1	1	1	1	1	1	1	1	1	1	1	1	1	1	1	1	1	1	1	1	1	1	1	1	1	1	1	1	1	1	1	1	1	1	1	1	1	1	1	1	1	1	1	1	1	1	1	1
GO:0002661 regulation of B cell tolerance induction	2	1	1	0.207483	1	1	1	1	1	0.10883	1	1	1	1	1	1	1	1	1	1	1	0.291232	1	1	1	1	1	0.0616387	1	1	1	1	1	1	1	1	1	1	1	0.0787932	0.241043	0.199858	1	1	1	1	1	1	1
GO:0002663 positive regulation of B cell tolerance induction	2	1	1	0.207483	1	1	1	1	1	0.10883	1	1	1	1	1	1	1	1	1	1	1	0.291232	1	1	1	1	1	0.0616387	1	1	1	1	1	1	1	1	1	1	1	0.0787932	0.241043	0.199858	1	1	1	1	1	1	1
GO:0002664 regulation of T cell tolerance induction	7	1	1	1	1	1	1	1	1	1	1	1	1	1	1	1	1	0.270568	1	0.251332	0.863132	0.576839	1	0.092007	1	1	1	0.201593	1	1	1	1	1	1	1	1	1	1	1	1	0.514307	1	1	1	1	1	1	1	1
GO:0002665 negative regulation of T cell tolerance induction	1	1	1	1	1	1	1	1	1	1	1	1	1	1	1	1	1	1	1	1	1	1	1	0.0181457	1	1	1	1	1	1	1	1	1	1	1	1	1	1	1	1	1	1	1	1	1	1	1	1	1
GO:0002666 positive regulation of T cell tolerance induction	4	1	1	1	1	1	1	1	1	1	1	1	1	1	1	1	1	1	1	0.441055	0.674367	1	1	1	1	1	1	0.119939	1	1	1	1	1	1	1	1	1	1	1	1	1	1	1	1	1	1	1	1	1
GO:0002667 regulation of T cell anergy	4	1	1	1	1	1	1	1	1	1	1	1	1	1	1	1	1	0.180763	1	0.114647	0.712381	0.493689	1	0.062657	1	1	1	1	1	1	1	1	1	1	1	1	1	1	1	1	0.36979	1	1	1	1	1	1	1	1
GO:0002668 negative regulation of T cell anergy	1	1	1	1	1	1	1	1	1	1	1	1	1	1	1	1	1	1	1	1	1	1	1	0.0181457	1	1	1	1	1	1	1	1	1	1	1	1	1	1	1	1	1	1	1	1	1	1	1	1	1
GO:0002669 positive regulation of T cell anergy	2	1	1	1	1	1	1	1	1	1	1	1	1	1	1	1	1	1	1	0.290994	0.483927	1	1	1	1	1	1	1	1	1	1	1	1	1	1	1	1	1	1	1	1	1	1	1	1	1	1	1	1
GO:0002673 regulation of acute inflammatory response	64	0.458624	0.286885	0.152034	1	0.260311	1	1	0.422907	0.461331	1	0.339165	0.328186	1	1	0.0663673	0.00524187	0.535812	0.0104426	0.874341	0.995496	0.384265	1	0.275773	1	1	1	0.118626	0.67883	0.692496	1	0.546461	0.406509	1	0.829433	0.887505	1	0.520353	0.539339	0.983171	0.848532	0.996092	0.0909708	0.358935	0.799595	0.966868	1	0.807094	0.167509
GO:0002674 negative regulation of acute inflammatory response	11	1	1	0.681935	1	0.240676	1	1	0.15038	1	1	1	1	1	1	1	0.0355562	0.287652	0.0296197	1	0.856782	0.640142	1	0.152868	1	1	1	0.293443	1	0.681979	1	1	0.35461	1	0.609559	1	1	1	1	1	0.759964	0.757167	0.737884	0.548034	1	0.43893	1	1	1
GO:0002675 positive regulation of acute inflammatory response	19	0.169382	1	0.0158967	1	0.239418	1	1	1	1	1	0.352108	1	1	1	0.155255	0.038597	1	1	0.922279	0.991549	0.830193	1	1	1	1	1	0.42549	0.520125	0.586629	1	0.196109	0.512184	1	1	1	1	0.571219	0.581619	1	0.339193	0.927531	0.0412894	0.787318	0.959835	1	1	0.806833	0.408494
GO:0002676 regulation of chronic inflammatory response	8	1	1	1	1	1	1	1	1	1	1	1	1	1	1	0.216176	1	1	1	1	1	1	1	0.123324	1	1	1	1	1	1	1	1	1	1	1	1	1	1	1	1	1	1	1	0.429079	0.794919	1	1	1	1
GO:0002677 negative regulation of chronic inflammatory response	5	1	1	1	1	1	1	1	1	1	1	1	1	1	1	0.12687	1	1	1	1	1	1	1	0.0862693	1	1	1	1	1	1	1	1	1	1	1	1	1	1	1	1	1	1	1	0.309392	0.514669	1	1	1	1
GO:0002678 positive regulation of chronic inflammatory response	3	1	1	1	1	1	1	1	1	1	1	1	1	1	1	1	1	1	1	1	1	1	1	1	1	1	1	1	1	1	1	1	1	1	1	1	1	1	1	1	1	1	1	1	1	1	1	1	1
GO:0002679 respiratory burst involved in defense response	7	1	1	0.480569	1	1	0.171545	1	1	0.325285	0.0825226	1	1	1	1	0.225532	1	1	1	1	1	0.521743	0.268216	1	1	1	0.0542458	1	0.236023	0.47155	1	1	1	1	1	0.222335	0.190599	0.0431372	0.045423	1	1	1	0.479707	1	0.158499	1	1	1	1
GO:0002681 somatic recombination of T cell receptor gene segments	5	0.305137	0.0863496	0.216005	1	1	1	1	1	1	1	1	1	1	1	1	1	1	1	1	0.791049	1	1	1	1	1	1	1	1	0.191764	1	1	1	1	0.149104	0.177176	0.198005	0.215888	0.222021	1	0.551719	1	1	0.0810113	0.208065	1	1	1	1
GO:0002682 regulation of immune system process	1096	0.0355912	0.0971123	0.0695949	0.231012	0.258454	0.997967	0.777684	0.738133	0.758477	0.915429	0.951357	0.521565	0.587764	0.384224	0.372777	0.264776	0.00364196	0.0873039	0.721807	0.994065	0.00378392	0.110531	0.600381	0.230662	0.876919	0.475448	0.0645303	0.388992	0.856613	0.943649	0.986387	0.633578	0.899702	0.884223	0.331807	0.681887	0.532603	0.500678	0.995208	0.99354	0.999836	0.0333023	0.000331155	0.999998	0.98822	0.80186	0.997154	0.094286
GO:0002683 negative regulation of immune system process	315	0.30733	0.523397	0.147671	0.139775	0.261696	0.935278	0.118014	0.847917	0.559219	0.547451	0.919976	0.316351	0.371831	0.743544	0.43974	0.183106	0.0610326	0.0430794	0.803754	0.999939	0.000562038	0.231652	0.302423	1	0.977877	1	0.273366	0.377019	0.965491	0.238801	1	0.787598	0.207539	0.756772	0.341798	0.447546	0.0498479	0.0391062	0.761456	0.997705	0.916172	0.0127297	0.00278295	0.979223	0.89029	0.310625	0.929813	0.370895
GO:0002684 positive regulation of immune system process	763	0.0316338	0.0199703	0.172338	0.502255	0.713796	0.998648	0.825815	0.851222	0.849255	0.897772	0.918175	0.3299	0.73695	0.419947	0.487523	0.413667	0.176615	0.0459754	0.951547	0.998155	0.092988	0.0827757	0.303698	0.318507	0.757543	0.379271	0.157624	0.217568	0.93489	0.9868	0.978344	0.52507	0.886193	0.999557	0.358055	0.838707	0.723552	0.656329	0.99804	0.994121	1	0.24177	0.00612171	0.999945	0.994877	0.857068	0.999408	0.152549
GO:0002685 regulation of leukocyte migration	134	0.00462318	0.000574982	0.5791	1	0.526104	0.976343	0.508436	1	0.282321	0.813781	1	0.547077	0.560764	0.467488	0.663338	0.671164	0.088715	0.00299228	0.774473	0.937891	0.216091	0.117911	0.407069	0.196545	0.83398	0.66036	0.36875	0.372777	0.974611	1	0.778547	0.512423	0.807833	0.945354	0.696359	0.899002	0.357109	0.2529	0.932238	0.99991	0.94277	0.003726	0.040245	0.940842	0.994256	1	0.997854	0.356076
GO:0002686 negative regulation of leukocyte migration	29	0.344267	0.420719	1	1	0.392467	1	0.146889	1	0.782328	1	1	0.151192	1	0.548798	0.627925	0.571663	0.28682	0.243658	0.850258	0.82226	0.954508	0.148337	1	1	0.480165	1	0.220945	0.291647	0.735268	1	1	0.660726	1	1	0.617719	1	0.382442	0.396366	1	1	0.651112	0.122337	0.0544485	0.63429	0.427022	1	0.912768	1
GO:0002687 positive regulation of leukocyte migration	94	0.00677718	0.00113301	0.369988	1	0.679866	1	1	1	0.131177	1	1	1	0.427536	0.44682	0.829614	0.659069	0.102109	0.00901758	0.878563	0.979054	0.0920282	0.328105	0.478559	1	0.90341	0.539111	0.527389	0.465743	0.961798	1	0.637191	0.636998	0.601271	0.729194	0.671788	0.762835	0.553144	0.396358	0.789836	0.995409	0.964643	0.00158502	0.38873	0.885806	1	1	0.99273	0.185185
GO:0002688 regulation of leukocyte chemotaxis	85	0.0287855	0.174584	0.364753	1	0.591785	0.905678	0.343879	1	0.16108	0.658125	1	0.387922	0.402781	0.362008	0.756948	0.809945	0.181521	0.000314007	0.770158	0.905435	0.0720802	0.603936	0.180437	1	0.617842	0.500894	0.721987	0.618617	0.992994	1	1	0.790747	0.528096	0.897924	0.806267	0.904727	0.443773	0.290586	0.881289	0.996595	0.920145	0.0229233	0.0774827	0.84118	0.951554	1	0.997385	0.34408
GO:0002689 negative regulation of leukocyte chemotaxis	13	1	1	1	1	1	1	0.0692314	1	0.48973	1	1	0.0601429	1	1	1	0.276765	1	0.0655168	1	1	1	1	1	1	0.245484	1	0.329233	0.382181	0.69545	1	1	0.38674	1	1	0.344535	1	0.115738	0.121422	1	1	0.754778	0.209056	0.0390631	0.540309	0.142873	1	0.705232	1
GO:0002690 positive regulation of leukocyte chemotaxis	68	0.0261539	0.103437	0.272824	1	0.484703	1	1	1	0.144799	1	1	1	0.327641	0.240235	0.643282	0.925353	0.0822764	0.00126982	0.680678	0.877426	0.0294206	0.66431	0.320685	1	0.822433	0.427875	0.869837	0.730746	0.996121	1	1	0.900344	0.396645	0.770618	0.915228	0.845699	0.876748	0.713123	0.798794	0.981545	0.955961	0.02677	0.349377	0.816658	1	1	0.998863	0.247116
GO:0002691 regulation of cellular extravasation	20	0.602544	0.322167	1	1	0.316345	1	1	1	0.663018	1	1	1	1	1	0.527214	0.48371	0.524639	1	0.692814	0.63689	0.63236	1	1	1	1	1	0.435258	1	0.578935	1	1	0.183528	1	0.802928	0.50552	0.469623	0.239018	0.24937	1	1	0.698731	0.0279182	0.0386519	0.527823	1	1	0.419845	1
GO:0002692 negative regulation of cellular extravasation	6	1	1	1	1	0.172808	1	1	1	1	1	1	1	1	1	1	1	0.285126	1	0.549968	0.135291	0.53146	1	1	1	1	1	1	1	1	1	1	1	1	1	1	1	1	1	1	1	0.559879	0.200562	0.46874	0.284649	1	1	1	1
GO:0002693 positive regulation of cellular extravasation	12	0.415471	0.209451	1	1	1	1	1	1	0.466335	1	1	1	1	1	1	0.339453	1	1	0.795524	1	0.736516	1	1	1	1	1	0.29275	1	0.295123	1	1	0.0765373	1	0.593971	0.394766	0.344325	0.145364	0.152116	1	1	0.771504	0.0552988	0.023678	0.697921	1	1	0.18806	1
GO:0002694 regulation of leukocyte activation	375	0.206979	0.539317	0.479016	0.201211	0.517027	0.885499	0.38374	0.706781	0.396522	0.670767	0.963172	0.402413	0.446762	0.345878	0.429147	0.204308	0.230337	0.0218277	0.538446	0.979955	0.00139596	0.684118	0.758138	0.438406	0.861038	0.950508	0.346494	0.152087	0.874857	0.981667	0.601283	0.477261	0.53154	0.533154	0.359286	0.915096	0.47185	0.425315	0.992061	0.986998	0.997047	0.0345133	0.00111709	0.990013	0.969339	0.304798	0.99997	0.969101
GO:0002695 negative regulation of leukocyte activation	123	0.269093	0.661346	0.453097	0.532932	0.373671	0.661015	0.163122	0.707451	0.690534	0.449347	1	0.521351	1	0.875815	0.673578	0.574695	0.77316	0.738386	0.143761	0.95889	0.00963097	0.696865	0.615098	1	0.943466	1	0.53063	0.470302	0.725496	0.729071	1	0.52388	0.101606	0.156346	0.710476	0.753808	0.489348	0.365097	0.912851	0.97963	0.999217	0.0332709	0.0158757	0.99335	0.983623	0.536954	0.999933	1
GO:0002696 positive regulation of leukocyte activation	235	0.134569	0.434356	0.489062	0.169276	0.208034	0.987852	0.156569	0.617901	0.384225	0.781467	0.788827	0.421189	0.187097	0.553347	0.471676	0.104623	0.259544	0.0112346	0.934588	0.992019	0.101393	0.6593	0.361932	0.302287	0.6286	0.846592	0.553861	0.157807	0.977926	1	0.81474	0.408724	0.869162	0.845773	0.116196	0.941123	0.230493	0.181475	0.988241	0.972477	0.979406	0.169121	0.00416865	0.866239	0.877644	0.44682	0.998694	0.8127
GO:0002697 regulation of immune effector process	260	0.0987005	0.046821	0.312803	0.217724	0.990727	0.976442	1	1	0.33592	0.835215	0.683018	0.209979	1	0.949435	0.277963	0.474195	0.377426	0.00586697	0.770794	0.997951	0.0869498	0.24759	0.03033	0.0580981	0.851956	1	0.0544321	0.231369	0.967955	0.747398	0.871047	0.794322	0.970934	0.754694	0.766338	0.294574	0.785202	0.809837	0.999222	0.999742	0.999941	0.805745	0.00177013	0.982105	0.967235	0.889215	0.987801	0.219946
GO:0002698 negative regulation of immune effector process	80	0.447239	0.174256	0.620749	1	1	0.894081	1	1	0.276273	0.636374	0.772293	0.391695	1	1	0.952542	0.127258	0.276477	0.0382047	0.758597	0.951837	0.30447	0.0889734	0.155917	1	1	1	0.446701	0.537389	0.787195	0.195455	1	0.373967	1	0.415867	0.37776	0.0457547	0.626443	0.648412	0.903387	0.99761	0.897449	0.43007	0.17753	0.720048	0.906093	0.686446	0.951475	0.467416
GO:0002699 positive regulation of immune effector process	137	0.121864	0.242922	0.243923	0.564547	1	0.89617	1	1	0.761811	0.820631	0.712701	0.566308	1	0.574472	0.386729	0.445024	0.820539	0.0536529	0.827306	0.979022	0.431077	0.114231	0.0752736	0.0181497	0.394513	1	0.0535351	0.120705	0.974869	1	0.830455	0.613829	0.820902	0.662844	0.5416	0.369671	0.516127	0.537012	0.949187	0.982133	0.994146	0.714531	0.000492121	0.964081	0.903162	0.593894	0.994072	0.50378
GO:0002700 regulation of production of molecular mediator of immune response	94	0.362957	0.514508	0.231181	0.435486	0.798106	0.925061	1	1	0.749324	0.690417	0.49029	0.440387	1	0.739544	0.423842	0.599902	0.3522	0.0560537	0.638069	0.991331	0.424225	0.277928	0.215767	0.133434	0.171438	1	0.0679966	0.241653	0.782854	0.248885	0.712262	0.475771	0.807641	0.0806964	0.461907	0.32625	0.72179	0.562381	0.795008	0.91718	0.989128	0.816902	0.141972	0.291334	0.677116	1	0.864367	0.277461
GO:0002701 negative regulation of production of molecular mediator of immune response	26	0.670913	0.0763688	0.430691	1	1	1	1	1	0.401974	1	1	1	1	1	0.602564	0.188933	0.208659	0.522932	0.60557	0.984281	0.548974	0.343537	0.0668398	1	1	1	0.177602	0.21743	0.45892	0.0274347	1	0.256761	1	0.133004	0.616259	0.558987	0.744438	0.754433	0.689908	0.941649	0.959489	0.757355	0.888599	0.176982	1	1	1	0.415961
GO:0002702 positive regulation of production of molecular mediator of immune response	62	0.105905	0.68495	0.279334	1	1	0.815731	1	1	0.852389	0.534348	0.3069	0.30899	1	0.504315	0.334576	0.87207	1	0.0962176	0.674242	0.933719	0.580277	0.331649	0.666002	0.0918344	0.0552067	1	0.12421	0.391503	0.923047	1	0.523797	0.675242	0.58047	0.256858	0.19808	0.289942	0.40418	0.235479	0.766185	0.738791	0.942049	0.664246	0.023078	0.279003	0.820222	1	0.74057	0.360432
GO:0002703 regulation of leukocyte mediated immunity	127	0.0956459	0.202158	0.274357	0.540656	1	0.973297	1	1	0.541752	1	0.412069	0.184171	1	0.88564	0.105943	0.400168	0.603457	0.0879073	0.991748	0.954863	0.802925	0.153867	0.149189	0.0153713	0.56808	1	0.0355495	0.157041	0.98412	1	0.482662	0.551692	0.792659	0.713967	0.949215	0.529754	0.958238	0.990564	0.93546	0.954227	0.999647	0.918236	0.103112	0.961937	0.941686	0.547937	0.983616	0.4363
GO:0002704 negative regulation of leukocyte mediated immunity	37	0.194359	1	0.216579	1	1	1	1	1	0.592829	1	0.506762	0.202155	1	1	1	0.111073	0.0804265	0.100332	0.935107	0.811065	0.317794	0.5144	0.444887	1	1	1	0.672183	0.700995	0.968601	1	1	0.383382	1	0.490704	1	0.259217	1	1	0.499899	0.884391	0.941234	0.326086	0.453506	0.77754	0.844101	0.401048	0.946894	1
GO:0002705 positive regulation of leukocyte mediated immunity	73	0.37738	0.393457	0.498707	0.362005	1	1	1	1	0.572116	1	0.400326	0.36336	1	0.639578	0.135028	0.398269	1	0.621087	0.985029	0.97524	0.829157	0.289372	0.330522	0.00544381	0.243362	1	0.0201397	0.123601	0.973265	1	0.602232	0.79131	0.698563	0.902598	0.788144	0.677538	0.983854	0.985674	0.970359	0.86556	0.996066	0.969838	0.0861191	0.861393	0.971081	0.659724	0.973037	0.433523
GO:0002706 regulation of lymphocyte mediated immunity	91	0.0930454	0.226013	0.202599	0.433129	1	1	1	1	0.562414	1	0.521572	0.10728	1	0.726766	0.0582743	0.167716	0.808096	0.271364	0.992028	0.896221	0.610021	0.825679	0.435	0.128217	0.629534	1	0.283666	0.385925	0.945354	1	0.689879	0.474957	0.812253	0.648821	0.865108	0.300789	0.992664	0.993636	0.98803	0.956696	0.997776	0.932412	0.530112	0.842546	0.933645	1	0.965063	0.842147
GO:0002707 negative regulation of lymphocyte mediated immunity	27	0.0946892	1	0.190686	1	1	1	1	1	0.418337	1	0.417558	0.145936	1	1	1	0.0497428	0.494418	0.180025	0.964442	0.85286	0.291159	1	1	1	1	1	1	0.578037	0.918142	1	1	0.241498	1	0.278709	1	0.175771	1	1	0.730182	0.942578	0.974245	0.787484	0.932968	0.960197	1	1	0.877776	1
GO:0002708 positive regulation of lymphocyte mediated immunity	57	0.229098	0.279823	0.432258	0.303634	1	1	1	1	0.62339	1	0.672781	0.298818	1	0.493409	0.0656288	0.524946	1	0.802886	0.940193	0.916221	0.642931	0.545917	0.238269	0.0823385	0.387483	1	0.0880808	0.334276	0.925099	1	0.528972	0.674043	0.855343	0.796865	0.675123	0.554617	0.962371	0.965791	1	0.837621	0.982215	0.880552	0.163899	0.55976	0.936707	1	0.986453	1
GO:0002709 regulation of T cell mediated immunity	39	0.468655	0.515843	0.966705	1	1	1	1	1	0.385565	1	1	0.213991	1	1	0.453605	0.157802	0.677984	0.116853	0.957683	0.749748	0.638752	0.589421	1	0.0592695	1	1	0.321557	0.414893	0.975597	1	1	0.789124	0.733791	0.523848	1	0.367102	1	1	1	0.956904	0.9699	0.996264	0.567186	0.957996	0.576056	1	0.808557	0.557707
GO:0002710 negative regulation of T cell mediated immunity	14	0.0974652	1	0.67707	1	1	1	1	1	0.541478	1	1	0.0667181	1	1	1	0.341875	0.247161	0.0564516	1	0.954848	0.370708	1	1	1	1	1	1	1	1	1	1	1	1	0.260528	1	0.296921	1	1	1	1	1	1	0.735656	0.699511	1	1	1	1
GO:0002711 positive regulation of T cell mediated immunity	21	1	1	1	1	1	1	1	1	0.358485	1	1	1	1	1	1	0.177573	1	0.491645	0.791257	0.740304	0.75616	0.315628	1	0.0309013	1	1	0.123802	0.195656	0.888721	1	1	0.587131	1	1	1	0.581335	1	1	1	0.824704	0.822687	0.973854	0.400902	0.992546	0.636416	1	0.787213	1
GO:0002712 regulation of B cell mediated immunity	38	0.223654	0.5033	0.0590027	0.20961	1	1	1	1	0.597616	1	0.482385	0.20079	1	0.631035	0.376487	0.662676	0.739272	0.651392	0.855646	0.874259	0.603828	0.840668	0.463567	1	0.216863	1	0.68578	0.373738	0.484392	1	0.409759	0.432316	0.714949	0.326347	0.408554	0.297931	0.866174	0.873749	0.830518	0.651219	0.952849	0.457531	0.480999	0.134465	1	1	1	1
GO:0002713 negative regulation of B cell mediated immunity	9	1	1	0.191681	1	1	1	1	1	0.400244	1	1	1	1	1	1	0.239799	1	1	0.662371	0.58086	0.289201	1	1	1	1	1	1	0.227994	0.57719	1	1	0.274269	1	0.493534	1	0.173774	1	1	0.308567	0.554518	0.649985	0.483215	1	1	1	1	1	1
GO:0002714 positive regulation of B cell mediated immunity	26	0.0917877	0.385398	0.200149	0.14567	1	1	1	1	0.741674	1	0.368686	0.138923	1	0.48468	0.19962	1	1	1	0.828426	0.939624	0.746208	0.72323	0.365097	1	0.120175	1	0.553616	0.614201	0.692432	1	0.294303	0.633675	0.581033	0.307022	0.273287	0.548989	0.77445	0.783986	1	0.636211	0.965856	0.424198	0.191678	0.0129744	1	1	1	1
GO:0002715 regulation of natural killer cell mediated immunity	21	0.0659351	0.296222	0.138137	1	1	1	1	1	0.696003	1	0.370144	1	1	0.493934	0.0502667	0.49587	0.525225	1	1	0.9446	0.74147	0.651355	0.264363	1	1	1	0.449172	1	1	1	1	0.564688	1	1	1	1	1	1	1	1	0.828253	0.717343	0.862497	0.98171	1	1	0.743046	1
GO:0002716 negative regulation of natural killer cell mediated immunity	7	0.0305546	1	0.111228	1	1	1	1	1	1	1	0.130915	1	1	1	1	0.220489	0.157461	1	1	0.839223	1	1	1	1	1	1	1	1	1	1	1	0.199191	1	1	1	1	1	1	1	1	1	0.621877	1	1	1	1	0.398624	1
GO:0002717 positive regulation of natural killer cell mediated immunity	13	0.468679	0.191901	0.400137	1	1	1	1	1	0.551453	1	1	1	1	0.360173	0.0124997	1	1	1	1	0.892426	0.448784	0.475217	0.165899	1	1	1	0.297262	1	1	1	1	1	1	1	1	1	1	1	1	1	0.609106	0.82193	0.663274	0.881272	1	1	1	1
GO:0002718 regulation of cytokine production involved in immune response	56	0.41857	0.281003	0.385554	1	1	0.79011	1	1	0.584956	0.504695	1	1	1	0.807291	0.612572	0.557624	0.244894	0.0801344	0.46293	0.994065	0.166449	0.257747	0.256313	0.0843021	0.730114	1	0.0862646	0.343212	0.968761	0.117794	1	0.630895	0.846034	0.766762	0.361005	0.251426	0.57342	0.361428	0.687832	0.954905	0.95478	0.813794	0.624369	0.936065	0.509433	1	0.809635	0.0866621
GO:0002719 negative regulation of cytokine production involved in immune response	19	0.539789	0.0463782	0.219639	1	1	1	1	1	0.254957	1	1	1	1	1	0.484045	0.442089	0.106364	1	0.648513	1	0.333665	0.211162	0.0447902	1	1	1	0.101334	0.151501	0.834989	0.01614	1	0.507428	1	0.384748	0.510256	0.44747	0.642159	0.652765	1	1	0.8916	0.868202	0.774112	0.102896	1	1	1	0.341144
GO:0002720 positive regulation of cytokine production involved in immune response	32	0.390343	1	0.550803	1	1	0.58831	1	1	0.835155	0.325708	1	1	1	0.635499	0.698	0.67518	1	0.015493	0.492494	0.789158	0.456326	0.443871	1	0.0496107	0.526541	1	0.255384	0.705412	0.951499	1	1	0.711788	0.643287	1	0.381444	0.292988	0.54564	0.282533	0.391848	0.774525	0.884553	0.610368	0.456192	1	0.790788	1	0.698392	0.113562
GO:0002721 regulation of B cell cytokine production	1	1	1	1	1	1	1	1	1	1	1	1	1	1	1	1	1	1	1	1	1	1	1	1	1	1	1	1	1	1	1	1	1	1	1	1	1	1	1	1	1	1	1	1	1	1	1	1	1
GO:0002724 regulation of T cell cytokine production	18	1	1	1	1	1	1	1	1	0.257274	1	1	1	1	1	1	0.127425	1	1	0.900808	0.913222	0.887496	0.594272	1	0.0287181	1	1	0.426552	0.510451	0.802285	1	1	0.499977	1	0.341611	1	1	1	1	1	0.884628	1	0.91836	0.505067	0.963987	0.21004	1	0.371563	1
GO:0002725 negative regulation of T cell cytokine production	6	1	1	1	1	1	1	1	1	0.278847	1	1	1	1	1	1	0.163344	1	1	1	1	1	1	1	1	1	1	1	1	1	1	1	1	1	0.292852	1	1	1	1	1	1	1	1	1	0.503318	1	1	1	1
GO:0002726 positive regulation of T cell cytokine production	11	1	1	1	1	1	1	1	1	0.464486	1	1	1	1	1	1	0.348608	1	1	0.779562	0.720823	0.759112	0.445331	1	0.0170187	1	1	0.291259	0.362393	0.669029	1	1	0.354839	1	1	1	1	1	1	1	0.812144	1	0.844386	0.315315	1	0.395817	1	0.522394	1
GO:0002727 regulation of natural killer cell cytokine production	2	1	1	1	1	1	1	1	1	1	1	1	1	1	1	1	1	1	1	1	1	1	1	1	1	1	1	1	1	1	1	1	1	1	1	1	1	1	1	1	1	1	1	1	1	1	1	1	1
GO:0002728 negative regulation of natural killer cell cytokine production	1	1	1	1	1	1	1	1	1	1	1	1	1	1	1	1	1	1	1	1	1	1	1	1	1	1	1	1	1	1	1	1	1	1	1	1	1	1	1	1	1	1	1	1	1	1	1	1	1
GO:0002729 positive regulation of natural killer cell cytokine production	1	1	1	1	1	1	1	1	1	1	1	1	1	1	1	1	1	1	1	1	1	1	1	1	1	1	1	1	1	1	1	1	1	1	1	1	1	1	1	1	1	1	1	1	1	1	1	1	1
GO:0002730 regulation of dendritic cell cytokine production	5	1	1	0.482894	1	1	1	1	1	1	1	1	1	1	1	1	1	0.183385	1	0.130535	1	0.159929	0.204926	0.0814295	1	1	1	0.148599	1	1	1	1	1	1	1	1	1	0.20054	0.206171	1	1	1	1	1	0.195091	1	1	1	1
GO:0002731 negative regulation of dendritic cell cytokine production	2	1	1	0.197326	1	1	1	1	1	1	1	1	1	1	1	1	1	0.091142	1	0.190383	1	0.23245	0.0826739	0.0378507	1	1	1	0.0604756	1	1	1	1	1	1	1	1	1	1	1	1	1	1	1	1	0.0398562	1	1	1	1
GO:0002732 positive regulation of dendritic cell cytokine production	1	1	1	1	1	1	1	1	1	1	1	1	1	1	1	1	1	1	1	1	1	1	1	1	1	1	1	1	1	1	1	1	1	1	1	1	1	1	1	1	1	1	1	1	1	1	1	1	1
GO:0002736 regulation of plasmacytoid dendritic cell cytokine production	1	1	1	0.0279617	1	1	1	1	1	1	1	1	1	1	1	1	1	1	1	0.0345645	1	0.0816783	0.0372338	0.0243216	1	1	1	0.0277166	1	1	1	1	1	1	1	1	1	1	1	1	1	1	1	1	0.180147	1	1	1	1
GO:0002737 negative regulation of plasmacytoid dendritic cell cytokine production	1	1	1	0.0279617	1	1	1	1	1	1	1	1	1	1	1	1	1	1	1	0.0345645	1	0.0816783	0.0372338	0.0243216	1	1	1	0.0277166	1	1	1	1	1	1	1	1	1	1	1	1	1	1	1	1	0.180147	1	1	1	1
GO:0002739 regulation of cytokine secretion involved in immune response	12	1	1	1	1	1	1	1	1	0.489121	1	1	1	1	0.302506	0.371042	1	0.299108	0.0451977	0.150357	0.471034	0.0976503	1	1	1	0.245329	1	1	1	0.690419	0.124073	1	0.388078	0.363798	1	0.369437	0.322131	1	0.485849	0.371798	0.759885	0.340627	0.718408	1	0.872038	1	1	0.631094	0.0270433
GO:0002740 negative regulation of cytokine secretion involved in immune response	3	1	1	1	1	1	1	1	1	0.148857	1	1	1	1	1	1	1	0.0926413	1	1	1	1	1	1	1	1	1	1	1	0.275116	0.0326639	1	0.124867	1	1	1	0.0685984	1	1	1	1	0.252182	1	1	0.477994	1	1	1	0.125342
GO:0002741 positive regulation of cytokine secretion involved in immune response	8	1	1	1	1	1	1	1	1	1	1	1	1	1	0.21752	0.261522	1	1	0.0222915	0.0506149	0.211022	0.0271001	1	1	1	0.169456	1	1	1	1	1	1	1	0.226626	1	0.284347	1	1	0.381282	0.269088	0.647303	0.577467	0.604197	1	1	1	1	0.410003	0.1113
GO:0002752 cell surface pattern recognition receptor signaling pathway	1	1	1	1	1	1	1	1	1	1	1	1	1	1	1	1	1	1	1	1	1	1	1	1	1	1	1	0.0291852	1	1	1	1	1	1	1	1	1	1	1	1	1	1	1	1	0.352147	1	1	1	0.0515854
GO:0002753 cytoplasmic pattern recognition receptor signaling pathway	51	1	1	0.55047	1	1	0.754347	1	1	0.792087	1	1	1	1	0.855458	1	0.517539	0.899726	1	0.027075	0.179066	0.346717	0.677351	1	1	0.686616	1	1	0.561878	0.482913	1	1	0.631676	0.214725	1	0.892822	0.591067	0.950008	0.808825	1	0.995572	0.550323	0.924267	0.936244	0.999199	0.624533	1	1	1
GO:0002755 MyD88-dependent toll-like receptor signaling pathway	29	0.406247	1	0.60877	1	0.449844	0.546547	1	1	0.486946	1	1	1	0.189369	1	1	1	0.669215	1	0.464395	0.903973	0.152983	0.374526	0.396367	1	1	1	1	0.666111	0.579786	1	1	0.696399	1	1	0.676183	0.597084	0.797258	0.478286	1	1	0.692887	1	0.209881	0.990913	1	1	1	1
GO:0002756 MyD88-independent toll-like receptor signaling pathway	32	1	1	0.956942	1	1	0.579064	1	1	0.837126	1	0.411574	1	1	0.681286	1	0.709663	0.331975	0.67613	0.0364497	0.272387	0.515642	0.776799	0.435632	1	1	1	0.63219	0.71362	0.0256811	1	1	0.354404	0.268507	1	1	1	0.875402	0.607167	0.747044	1	0.278127	0.991981	0.976483	1	0.776489	1	1	1
GO:0002757 immune response-activating signal transduction	385	0.455827	0.408475	0.929848	0.910765	0.978761	0.942373	1	0.981513	0.959003	0.842441	0.98885	0.70204	0.926048	0.640151	0.717903	0.952988	0.210352	0.998225	0.886328	0.641289	0.468697	0.154939	0.46935	0.11269	0.936545	0.572702	0.0721105	0.515726	0.99633	0.913535	0.972337	0.875614	0.85075	1	0.931435	0.887198	0.999547	0.997631	0.998341	0.998557	0.999957	0.810259	0.244607	0.999996	0.911934	0.976651	0.963722	0.0629669
GO:0002758 innate immune response-activating signal transduction	224	0.971963	1	0.85201	1	0.937225	0.983154	1	0.910994	0.984354	0.934622	0.978683	0.761054	0.784013	0.969945	0.975049	0.953157	0.380112	0.976043	0.879644	0.24103	0.826936	0.210716	0.196148	0.294877	0.88714	0.247385	0.236894	0.988939	0.993374	0.909549	0.961422	0.870937	0.57112	0.999969	0.975394	0.938814	0.999584	0.998478	0.977064	0.996907	0.997092	0.968209	0.763419	0.999996	0.628181	0.963893	0.987632	0.00690657
GO:0002759 regulation of antimicrobial humoral response	2	1	1	1	1	1	1	1	1	1	1	1	1	1	1	1	1	1	1	1	0.507235	1	1	1	1	0.0472248	1	1	1	1	1	1	1	1	0.09595	1	1	1	1	1	0.294302	1	1	1	1	0.00367805	1	0.197708	1
GO:0002760 positive regulation of antimicrobial humoral response	1	1	1	1	1	1	1	1	1	1	1	1	1	1	1	1	1	1	1	1	1	1	1	1	1	0.023866	1	1	1	1	1	1	1	1	0.0498726	1	1	1	1	1	1	1	1	1	1	0.0599862	1	0.101976	1
GO:0002761 regulation of myeloid leukocyte differentiation	89	0.225048	0.81429	0.0578043	0.122558	0.310077	1	1	0.296293	0.865155	1	0.479413	0.111831	0.466192	0.540513	0.479796	0.0854261	0.29197	0.158553	0.978305	0.999825	0.0786601	0.0302371	0.212016	1	0.623412	0.509495	0.321068	0.847476	0.845971	1	1	0.715183	0.572713	0.773227	0.130492	0.188241	0.041723	0.0484086	0.209663	0.381377	0.495946	0.10665	0.0921696	0.980384	0.593624	0.00990709	0.414346	0.795072
GO:0002762 negative regulation of myeloid leukocyte differentiation	38	0.107103	1	0.230015	0.0294377	0.611727	1	1	0.41089	0.623395	1	1	0.209458	1	0.716102	0.783107	0.0386402	0.0817569	0.331017	0.869859	0.994764	0.0302004	0.272174	0.139434	1	1	1	0.34735	0.747218	0.928282	1	1	0.80231	0.703299	0.240285	0.165239	0.732855	0.0352009	0.0391192	1	0.948582	0.938271	0.128731	0.0155794	0.916609	0.827624	0.00235899	0.500369	1
GO:0002763 positive regulation of myeloid leukocyte differentiation	39	0.834305	0.511795	0.297131	1	0.1837	1	1	0.353155	0.885505	1	0.53234	0.227438	0.240682	0.360477	0.481778	0.762441	1	0.141248	0.975879	0.998377	0.40142	0.135343	1	1	0.613226	0.277205	0.363214	1	0.608587	1	1	0.807606	0.407016	0.966559	0.189324	0.0404502	0.622493	0.63805	0.0329531	0.0443705	0.352429	0.382925	0.682672	0.9252	0.5435	0.429652	0.508101	0.512534
GO:0002764 immune response-regulating signaling pathway	407	0.553816	0.473055	0.928074	0.922966	0.984292	0.959587	1	0.984783	0.976922	0.868892	0.910356	0.73171	0.937333	0.607264	0.502426	0.890009	0.14109	0.989648	0.933794	0.474703	0.476992	0.231762	0.529526	0.123553	0.901752	0.6115	0.110168	0.603279	0.997698	0.929217	0.978231	0.859578	0.892794	0.999983	0.920384	0.788625	0.999433	0.997379	0.997816	0.99779	0.999681	0.759837	0.332884	0.999997	0.942525	0.98257	0.980612	0.0442751
GO:0002765 immune response-inhibiting signal transduction	2	0.069116	1	0.126968	1	1	1	1	1	1	1	0.0578881	1	1	1	1	1	1	0.0697794	1	1	1	0.125684	0.0359221	1	1	1	1	1	1	1	1	1	1	0.119651	1	1	1	1	1	1	1	1	0.27772	1	1	1	1	1
GO:0002767 immune response-inhibiting cell surface receptor signaling pathway	1	0.0412907	1	0.0815279	1	1	1	1	1	1	1	0.0380295	1	1	1	1	1	1	1	1	1	1	0.0866501	0.0176695	1	1	1	1	1	1	1	1	1	1	1	1	1	1	1	1	1	1	1	0.201174	1	1	1	1	1
GO:0002768 immune response-regulating cell surface receptor signaling pathway	286	0.120749	0.160286	0.919737	0.826213	0.966118	0.875027	1	0.93868	0.988413	0.860113	0.862175	0.84138	1	0.251266	0.208502	0.873458	0.126471	0.99488	0.916873	0.060171	0.592369	0.231273	0.532956	0.352742	0.891347	0.894754	0.0909084	0.163309	0.866632	0.80163	0.896669	0.749045	0.993919	0.998503	0.936991	0.844581	0.998327	0.99064	0.998613	0.932583	0.999298	0.275112	0.221047	0.99704	0.929409	0.924594	0.988325	0.378635
GO:0002769 natural killer cell inhibitory signaling pathway	1	1	1	1	1	1	1	1	1	1	1	0.0205798	1	1	1	1	1	1	1	1	1	1	1	1	1	1	1	1	1	1	1	1	1	1	1	1	1	1	1	1	1	1	1	1	1	1	1	1	1
GO:0002774 Fc receptor mediated inhibitory signaling pathway	1	0.0412907	1	0.0815279	1	1	1	1	1	1	1	1	1	1	1	1	1	1	1	1	1	1	0.0454803	0.0176695	1	1	1	1	1	1	1	1	1	1	1	1	1	1	1	1	1	1	1	0.114463	1	1	1	1	1
GO:0002775 antimicrobial peptide production	1	1	1	1	1	1	1	1	1	1	1	1	1	1	1	1	1	1	1	1	1	1	1	1	1	0.023866	1	1	1	1	1	1	1	1	0.0498726	1	1	1	1	1	1	1	0.0939412	1	0.1798	0.0599862	1	0.101976	1
GO:0002777 antimicrobial peptide biosynthetic process	1	1	1	1	1	1	1	1	1	1	1	1	1	1	1	1	1	1	1	1	1	1	1	1	1	1	1	1	1	1	1	1	1	1	1	1	1	1	1	1	1	1	1	1	0.1798	1	1	1	1
GO:0002778 antibacterial peptide production	1	1	1	1	1	1	1	1	1	1	1	1	1	1	1	1	1	1	1	1	1	1	1	1	1	0.023866	1	1	1	1	1	1	1	1	0.0498726	1	1	1	1	1	1	1	0.0939412	1	0.1798	0.0599862	1	0.101976	1
GO:0002780 antibacterial peptide biosynthetic process	1	1	1	1	1	1	1	1	1	1	1	1	1	1	1	1	1	1	1	1	1	1	1	1	1	1	1	1	1	1	1	1	1	1	1	1	1	1	1	1	1	1	1	1	0.1798	1	1	1	1
GO:0002784 regulation of antimicrobial peptide production	1	1	1	1	1	1	1	1	1	1	1	1	1	1	1	1	1	1	1	1	1	1	1	1	1	0.023866	1	1	1	1	1	1	1	1	0.0498726	1	1	1	1	1	1	1	1	1	1	0.0599862	1	0.101976	1
GO:0002785 negative regulation of antimicrobial peptide production	1	1	1	1	1	1	1	1	1	1	1	1	1	1	1	1	1	1	1	1	1	1	1	1	1	1	1	1	1	1	1	1	1	1	1	1	1	1	1	1	1	1	1	1	1	1	1	1	1
GO:0002786 regulation of antibacterial peptide production	1	1	1	1	1	1	1	1	1	1	1	1	1	1	1	1	1	1	1	1	1	1	1	1	1	0.023866	1	1	1	1	1	1	1	1	0.0498726	1	1	1	1	1	1	1	1	1	1	0.0599862	1	0.101976	1
GO:0002787 negative regulation of antibacterial peptide production	1	1	1	1	1	1	1	1	1	1	1	1	1	1	1	1	1	1	1	1	1	1	1	1	1	1	1	1	1	1	1	1	1	1	1	1	1	1	1	1	1	1	1	1	1	1	1	1	1
GO:0002790 peptide secretion	454	0.447193	0.0163898	0.326689	1	0.651377	0.998452	0.535493	0.452656	0.127	0.996209	0.351652	0.0602205	0.0121597	0.704377	0.0138746	0.0511	0.00548389	0.00646583	0.950532	0.944658	0.825492	0.0847356	0.0373602	0.0040941	0.948615	0.69522	0.0142662	0.147391	0.993858	0.100416	0.603867	0.128886	0.856005	0.991606	0.593719	0.857247	0.288281	0.200914	0.140963	0.587934	0.476122	0.00240202	0.0277974	0.969617	0.758725	0.103221	0.601969	0.661672
GO:0002791 regulation of peptide secretion	366	0.331676	0.126428	0.108853	1	0.377938	0.990152	0.395083	0.245946	0.0500026	1	0.428988	0.0261067	0.012765	0.633442	0.0110366	0.164247	0.0157694	0.0181531	0.889317	0.934572	0.726311	0.361628	0.259273	0.0162095	0.924762	0.787832	0.0106162	0.259957	0.923248	0.332786	0.689869	0.0319871	0.728715	0.93461	0.670655	0.715133	0.164094	0.0958246	0.351128	0.763873	0.783916	0.00515683	0.0424867	0.96561	0.911843	0.145394	0.834787	0.456248
GO:0002792 negative regulation of peptide secretion	101	0.281718	0.537039	0.862323	1	0.845737	0.768441	0.45523	0.251193	0.103336	1	0.826292	1	0.0289284	0.953629	0.0411815	0.241931	0.477893	0.0321062	0.648868	0.953546	0.48908	0.686552	0.49043	0.139427	0.677583	1	0.585232	0.14907	0.869127	0.272314	1	0.352087	0.410827	0.896551	0.972474	0.806365	0.697502	0.533571	0.26814	0.831942	0.697735	0.0786622	0.199577	0.936105	0.524339	0.41204	0.882166	0.552916
GO:0002793 positive regulation of peptide secretion	204	0.671113	0.506016	0.216309	1	0.731552	0.974478	0.346946	0.872705	0.311557	1	0.97478	0.352062	0.38927	0.194831	0.154946	0.25151	0.00612303	0.262371	0.953796	0.97043	0.523556	0.379696	0.439051	0.26761	0.949905	0.799943	0.00160406	0.617291	0.981998	0.352696	0.560523	0.157928	0.781217	0.868367	0.46914	0.445632	0.31659	0.2455	0.317153	0.55444	0.901747	0.0418271	0.250479	0.987687	0.851972	0.165748	0.710864	0.331973
GO:0002803 positive regulation of antibacterial peptide production	1	1	1	1	1	1	1	1	1	1	1	1	1	1	1	1	1	1	1	1	1	1	1	1	1	0.023866	1	1	1	1	1	1	1	1	0.0498726	1	1	1	1	1	1	1	1	1	1	0.0599862	1	0.101976	1
GO:0002812 biosynthetic process of antibacterial peptides active against Gram-negative bacteria	1	1	1	1	1	1	1	1	1	1	1	1	1	1	1	1	1	1	1	1	1	1	1	1	1	1	1	1	1	1	1	1	1	1	1	1	1	1	1	1	1	1	1	1	0.1798	1	1	1	1
GO:0002818 intracellular defense response	1	1	1	1	1	1	1	1	1	1	1	1	1	1	1	1	1	1	1	1	1	1	1	1	1	1	1	1	1	1	1	1	1	1	1	1	1	1	1	1	1	1	0.0920812	1	1	1	1	1	1
GO:0002819 regulation of adaptive immune response	107	0.291972	0.314612	0.357279	0.135241	0.826725	0.801263	1	1	0.544157	0.742935	0.861291	0.141103	1	0.808007	0.571507	0.495968	0.681373	0.223299	0.894168	0.976609	0.538122	0.583596	0.543466	0.156084	0.725285	0.581227	0.400873	0.190935	0.882078	1	0.750078	0.244797	0.874177	0.688141	0.902902	0.379977	0.786763	0.804672	0.992664	0.973941	0.997021	0.915997	0.00429319	0.794685	0.894584	1	0.997737	0.881435
GO:0002820 negative regulation of adaptive immune response	31	0.373827	1	0.530527	1	1	1	1	1	0.530621	1	1	0.162197	1	1	1	0.256723	0.229152	0.213542	0.735878	0.92866	0.219752	0.46898	0.415719	1	1	1	0.619616	0.304108	0.807731	1	1	0.712423	1	0.418951	1	0.1866	0.750045	0.759626	0.770153	0.868265	0.912327	0.628877	0.364489	0.826802	1	1	1	1
GO:0002821 positive regulation of adaptive immune response	65	0.498344	0.338293	0.667653	0.314363	1	0.838747	1	1	0.475137	1	0.704053	0.337238	1	0.525136	0.691529	0.636721	1	0.302776	0.887631	0.988559	0.933023	0.611156	0.300212	0.0961117	0.462144	0.414703	0.300594	0.430972	0.848027	1	0.539121	0.461951	0.888771	0.852302	0.721548	0.594988	0.872391	0.882339	1	0.907115	0.997423	0.757994	0.000812265	0.607919	0.834728	1	0.994835	1
GO:0002822 regulation of adaptive immune response based on somatic recombination of immune receptors built from immunoglobulin superfamily domains	97	0.391196	0.261548	0.658365	0.11707	0.80369	0.936162	1	1	0.450257	1	0.834389	0.118094	1	0.755623	0.48589	0.408095	0.617935	0.162018	0.950517	0.940671	0.754387	0.495651	0.479944	0.140385	0.66951	0.546054	0.332323	0.465247	0.903544	1	0.719403	0.530746	0.838167	0.595848	0.877514	0.324392	0.96165	0.966075	0.988918	0.946835	0.998076	0.922876	0.0130547	0.861117	0.849914	1	0.995121	0.855293
GO:0002823 negative regulation of adaptive immune response based on somatic recombination of immune receptors built from immunoglobulin superfamily domains	29	0.349197	1	0.498881	1	1	1	1	1	0.496767	1	1	0.150475	1	1	1	0.224492	0.212086	0.187237	0.698982	0.906909	0.16678	0.423908	0.382382	1	1	1	0.595928	0.638191	0.773444	1	1	0.678973	1	0.385897	1	0.175303	1	1	0.744719	0.826939	0.887354	0.600879	0.525915	0.890205	1	1	1	1
GO:0002824 positive regulation of adaptive immune response based on somatic recombination of immune receptors built from immunoglobulin superfamily domains	61	0.449925	0.309873	0.771225	0.297244	1	0.82019	1	1	0.425479	1	0.685883	0.318862	1	0.479758	0.6513	0.59968	1	0.265075	0.93377	0.978978	0.900611	0.571518	0.27361	0.090686	0.431256	0.395799	0.266716	0.389795	0.919108	1	0.514195	0.687686	0.873472	0.815974	0.695954	0.561164	0.855772	0.866382	1	0.87377	0.996231	0.815938	0.00111939	0.634429	0.810112	1	0.99309	1
GO:0002825 regulation of T-helper 1 type immune response	15	1	0.240747	1	1	1	1	1	1	1	1	1	1	1	1	1	1	0.332568	0.0118942	1	1	0.786322	0.555973	0.224356	1	1	0.127234	0.368017	1	1	1	1	1	1	1	1	0.3125	0.450985	0.460522	1	1	1	0.252642	0.000136735	0.974938	0.524949	1	1	1
GO:0002826 negative regulation of T-helper 1 type immune response	5	1	1	1	1	1	1	1	1	1	1	1	1	1	1	1	1	0.129881	1	1	1	1	0.240664	1	1	1	1	0.143375	1	1	1	1	1	1	1	1	1	1	1	1	1	1	0.449488	0.437676	0.693613	1	1	1	1
GO:0002827 positive regulation of T-helper 1 type immune response	10	1	0.162595	1	1	1	1	1	1	1	1	1	1	1	1	1	1	1	0.00445445	1	1	0.64715	1	0.153111	1	1	0.0917918	1	1	1	1	1	1	1	1	1	0.207156	0.35211	0.360137	1	1	1	0.342152	2.95761e-05	1	0.395265	1	1	1
GO:0002828 regulation of type 2 immune response	24	0.610977	0.0733894	0.855112	1	1	1	1	1	0.375256	1	1	1	1	1	1	0.216728	1	0.169194	0.783666	1	0.456736	0.316868	0.339867	0.0368629	1	1	0.519967	0.222323	1	1	1	1	1	0.789601	1	1	0.263189	0.273728	1	0.94821	1	0.304517	0.0208627	1	1	1	1	1
GO:0002829 negative regulation of type 2 immune response	11	0.359953	0.194983	0.602379	1	1	1	1	1	0.458682	1	1	1	1	1	1	0.0441922	1	0.045827	1	1	1	0.392255	1	1	1	1	1	0.0600521	1	1	1	1	1	0.534443	1	1	1	1	1	1	1	0.128493	0.0862615	1	1	1	1	1
GO:0002830 positive regulation of type 2 immune response	12	1	1	1	1	1	1	1	1	0.486617	1	1	1	1	1	1	1	1	1	0.773556	1	0.331717	0.464875	0.180912	0.0177952	1	1	0.306854	1	1	1	1	1	1	1	1	1	0.0771462	0.0809204	1	0.819981	1	0.778948	0.0873361	1	1	1	1	1
GO:0002831 regulation of response to biotic stimulus	92	0.408976	0.818771	0.716322	0.447918	0.284421	0.918298	0.428703	1	0.240756	0.674721	1	1	1	0.794736	1	0.564141	0.418311	0.302151	0.587476	0.759777	0.514412	0.609604	0.200996	1	0.630411	0.514068	0.533217	0.963822	0.834937	1	1	0.977272	0.565919	0.982505	0.761587	0.444905	0.781088	0.799644	0.940388	0.937653	0.911433	0.506469	0.27602	0.981085	0.41789	1	0.624168	0.473072
GO:0002832 negative regulation of response to biotic stimulus	30	0.742059	1	0.94945	1	0.387993	0.543984	0.16835	1	0.807652	0.300325	1	1	1	0.643368	1	0.296487	0.651663	1	0.902386	0.924792	1	0.75749	1	1	1	1	1	1	0.943109	1	1	1	1	0.908736	0.759032	0.320713	0.545838	0.561441	1	1	0.375318	0.488525	0.564152	0.932954	0.397201	1	0.135261	1
GO:0002833 positive regulation of response to biotic stimulus	32	1	1	0.832249	1	0.148327	1	1	1	0.246153	1	1	1	1	0.630595	1	0.250543	0.299661	0.611602	0.720012	0.674668	0.678558	0.41075	0.411145	1	0.165279	0.211271	0.239528	1	0.649402	1	1	1	0.267672	0.736055	0.673094	0.626622	1	1	0.416106	0.880412	0.897008	0.587579	0.285685	0.762371	0.461252	1	0.69908	0.112359
GO:0002834 regulation of response to tumor cell	8	0.27897	1	0.469716	1	1	1	1	1	0.32586	1	1	1	1	1	1	1	0.176632	1	1	0.871657	1	0.303895	1	1	1	1	1	1	1	1	1	1	0.22717	1	1	1	1	1	1	1	0.686856	1	1	0.284002	1	1	1	1
GO:0002835 negative regulation of response to tumor cell	2	0.0782534	1	0.151532	1	1	1	1	1	1	1	1	1	1	1	1	1	0.0564409	1	1	1	1	1	1	1	1	1	1	1	1	1	1	1	1	1	1	1	1	1	1	1	1	1	1	1	1	1	1	1
GO:0002836 positive regulation of response to tumor cell	5	1	1	1	1	1	1	1	1	0.201682	1	1	1	1	1	1	1	1	1	1	1	1	0.199994	1	1	1	1	1	1	1	1	1	1	1	1	1	1	1	1	1	1	0.565354	1	1	0.367746	1	1	1	1
GO:0002837 regulation of immune response to tumor cell	8	0.27897	1	0.469716	1	1	1	1	1	0.32586	1	1	1	1	1	1	1	0.176632	1	1	0.871657	1	0.303895	1	1	1	1	1	1	1	1	1	1	0.22717	1	1	1	1	1	1	1	0.686856	1	1	0.284002	1	1	1	1
GO:0002838 negative regulation of immune response to tumor cell	2	0.0782534	1	0.151532	1	1	1	1	1	1	1	1	1	1	1	1	1	0.0564409	1	1	1	1	1	1	1	1	1	1	1	1	1	1	1	1	1	1	1	1	1	1	1	1	1	1	1	1	1	1	1
GO:0002839 positive regulation of immune response to tumor cell	5	1	1	1	1	1	1	1	1	0.201682	1	1	1	1	1	1	1	1	1	1	1	1	0.199994	1	1	1	1	1	1	1	1	1	1	1	1	1	1	1	1	1	1	0.565354	1	1	0.367746	1	1	1	1
GO:0002840 regulation of T cell mediated immune response to tumor cell	1	1	1	1	1	1	1	1	1	1	1	1	1	1	1	1	1	1	1	1	0.255723	1	1	1	1	1	1	1	1	1	1	1	1	0.0315489	1	1	1	1	1	1	1	1	1	1	0.217196	1	1	1	1
GO:0002842 positive regulation of T cell mediated immune response to tumor cell	1	1	1	1	1	1	1	1	1	1	1	1	1	1	1	1	1	1	1	1	1	1	1	1	1	1	1	1	1	1	1	1	1	1	1	1	1	1	1	1	1	1	1	1	1	1	1	1	1
GO:0002849 regulation of peripheral T cell tolerance induction	1	1	1	1	1	1	1	1	1	1	1	1	1	1	1	1	1	1	1	1	1	1	1	1	1	1	1	1	1	1	1	1	1	1	1	1	1	1	1	1	1	1	1	1	1	1	1	1	1
GO:0002851 positive regulation of peripheral T cell tolerance induction	1	1	1	1	1	1	1	1	1	1	1	1	1	1	1	1	1	1	1	1	1	1	1	1	1	1	1	1	1	1	1	1	1	1	1	1	1	1	1	1	1	1	1	1	1	1	1	1	1
GO:0002855 regulation of natural killer cell mediated immune response to tumor cell	6	0.221324	1	0.411491	1	1	1	1	1	0.28622	1	1	1	1	1	1	1	0.145748	1	1	1	1	0.237937	1	1	1	1	1	1	1	1	1	1	1	1	1	1	1	1	1	1	0.571475	1	1	0.607814	1	1	1	1
GO:0002856 negative regulation of natural killer cell mediated immune response to tumor cell	2	0.0782534	1	0.151532	1	1	1	1	1	1	1	1	1	1	1	1	1	0.0564409	1	1	1	1	1	1	1	1	1	1	1	1	1	1	1	1	1	1	1	1	1	1	1	1	1	1	1	1	1	1	1
GO:0002857 positive regulation of natural killer cell mediated immune response to tumor cell	4	1	1	1	1	1	1	1	1	0.201682	1	1	1	1	1	1	1	1	1	1	1	1	0.164565	1	1	1	1	1	1	1	1	1	1	1	1	1	1	1	1	1	1	0.468333	1	1	0.367746	1	1	1	1
GO:0002858 regulation of natural killer cell mediated cytotoxicity directed against tumor cell target	6	0.221324	1	0.411491	1	1	1	1	1	0.28622	1	1	1	1	1	1	1	0.145748	1	1	1	1	0.237937	1	1	1	1	1	1	1	1	1	1	1	1	1	1	1	1	1	1	0.571475	1	1	0.607814	1	1	1	1
GO:0002859 negative regulation of natural killer cell mediated cytotoxicity directed against tumor cell target	2	0.0782534	1	0.151532	1	1	1	1	1	1	1	1	1	1	1	1	1	0.0564409	1	1	1	1	1	1	1	1	1	1	1	1	1	1	1	1	1	1	1	1	1	1	1	1	1	1	1	1	1	1	1
GO:0002860 positive regulation of natural killer cell mediated cytotoxicity directed against tumor cell target	4	1	1	1	1	1	1	1	1	0.201682	1	1	1	1	1	1	1	1	1	1	1	1	0.164565	1	1	1	1	1	1	1	1	1	1	1	1	1	1	1	1	1	1	0.468333	1	1	0.367746	1	1	1	1
GO:0002861 regulation of inflammatory response to antigenic stimulus	16	1	1	1	1	1	0.379802	1	1	1	0.178718	1	1	1	0.302198	0.0191127	0.42398	0.0709621	0.0791248	1	0.975931	0.793833	1	1	1	1	1	1	1	0.804176	0.151877	1	1	1	0.711049	1	1	0.583879	0.59409	0.550401	0.272123	0.888479	0.810225	1	1	0.213651	1	0.453217	1
GO:0002862 negative regulation of inflammatory response to antigenic stimulus	9	1	1	1	1	1	0.212641	1	1	1	0.104818	1	1	1	0.169568	0.267873	0.268442	0.00888607	0.0322089	1	1	0.547763	1	1	1	1	1	1	1	1	0.0841386	1	1	1	0.452641	1	1	0.355808	0.363579	0.345806	0.269416	0.70082	1	1	1	0.0863857	1	0.597189	1
GO:0002863 positive regulation of inflammatory response to antigenic stimulus	7	1	1	1	1	1	1	1	1	1	1	1	1	1	1	0.0296507	1	1	1	1	0.858178	1	1	1	1	1	1	1	1	0.55564	1	1	1	1	1	1	1	1	1	1	0.576491	1	0.591765	1	1	1	1	0.490741	1
GO:0002864 regulation of acute inflammatory response to antigenic stimulus	10	1	1	1	1	1	1	1	1	1	1	1	1	1	1	0.30483	0.28648	0.260979	0.0314065	1	0.915018	0.675329	1	1	1	1	1	1	1	0.653041	1	1	1	1	0.573145	1	1	1	1	1	0.420266	0.75655	1	1	1	0.409139	1	0.599057	1
GO:0002865 negative regulation of acute inflammatory response to antigenic stimulus	5	1	1	1	1	1	1	1	1	1	1	1	1	1	1	1	0.123464	0.0669382	0.00746976	1	1	0.363498	1	1	1	1	1	1	1	1	1	1	1	1	0.324377	1	1	1	1	1	0.473063	0.467445	1	1	1	0.22721	1	1	1
GO:0002866 positive regulation of acute inflammatory response to antigenic stimulus	5	1	1	1	1	1	1	1	1	1	1	1	1	1	1	0.185402	1	1	1	1	0.753398	1	1	1	1	1	1	1	1	0.450248	1	1	1	1	1	1	1	1	1	1	0.576491	1	1	1	1	1	1	0.392159	1
GO:0002870 T cell anergy	4	1	1	1	1	1	1	1	1	1	1	1	1	1	1	1	1	0.180763	1	0.114647	0.712381	0.493689	1	0.062657	1	1	1	1	1	1	1	1	1	1	1	1	1	1	1	1	0.36979	1	1	1	1	1	1	1	1
GO:0002874 regulation of chronic inflammatory response to antigenic stimulus	1	1	1	1	1	1	1	1	1	1	1	1	1	1	1	1	1	1	1	1	1	1	1	1	1	1	1	1	1	1	1	1	1	1	1	1	1	1	1	1	1	1	1	1	1	1	1	1	1
GO:0002875 negative regulation of chronic inflammatory response to antigenic stimulus	1	1	1	1	1	1	1	1	1	1	1	1	1	1	1	1	1	1	1	1	1	1	1	1	1	1	1	1	1	1	1	1	1	1	1	1	1	1	1	1	1	1	1	1	1	1	1	1	1
GO:0002876 positive regulation of chronic inflammatory response to antigenic stimulus	1	1	1	1	1	1	1	1	1	1	1	1	1	1	1	1	1	1	1	1	1	1	1	1	1	1	1	1	1	1	1	1	1	1	1	1	1	1	1	1	1	1	1	1	1	1	1	1	1
GO:0002877 regulation of acute inflammatory response to non-antigenic stimulus	2	0.0672887	1	0.124869	1	1	1	1	1	1	1	1	1	1	1	1	0.082434	0.0303745	0.070238	1	1	0.161155	1	1	1	1	1	0.0589632	1	1	1	1	1	1	1	1	1	1	1	1	1	0.262463	1	1	1	0.102738	1	1	0.0584144
GO:0002878 negative regulation of acute inflammatory response to non-antigenic stimulus	1	1	1	1	1	1	1	1	1	1	1	1	1	1	1	1	0.0394865	0.0303745	0.0344685	1	1	0.161155	1	1	1	1	1	1	1	1	1	1	1	1	1	1	1	1	1	1	1	0.10502	1	1	1	0.0411317	1	1	1
GO:0002879 positive regulation of acute inflammatory response to non-antigenic stimulus	1	0.0254044	1	0.0420501	1	1	1	1	1	1	1	1	1	1	1	1	1	1	1	1	1	1	1	1	1	1	1	0.0291852	1	1	1	1	1	1	1	1	1	1	1	1	1	1	1	1	1	1	1	1	0.0476876
GO:0002880 regulation of chronic inflammatory response to non-antigenic stimulus	2	1	1	1	1	1	1	1	1	1	1	1	1	1	1	0.0808058	1	1	1	1	1	1	1	1	1	1	1	1	1	1	1	1	1	1	1	1	1	1	1	1	1	1	1	0.1984	0.372658	1	1	1	1
GO:0002881 negative regulation of chronic inflammatory response to non-antigenic stimulus	1	1	1	1	1	1	1	1	1	1	1	1	1	1	1	0.0456237	1	1	1	1	1	1	1	1	1	1	1	1	1	1	1	1	1	1	1	1	1	1	1	1	1	1	1	0.116406	0.21623	1	1	1	1
GO:0002882 positive regulation of chronic inflammatory response to non-antigenic stimulus	1	1	1	1	1	1	1	1	1	1	1	1	1	1	1	1	1	1	1	1	1	1	1	1	1	1	1	1	1	1	1	1	1	1	1	1	1	1	1	1	1	1	1	1	1	1	1	1	1
GO:0002883 regulation of hypersensitivity	6	1	1	1	1	1	1	1	1	1	1	1	1	1	1	1	1	1	0.139864	1	1	1	1	1	1	1	1	1	1	1	1	1	1	1	0.421074	1	1	1	1	1	1	1	1	1	1	1	1	1	1
GO:0002884 negative regulation of hypersensitivity	3	1	1	1	1	1	1	1	1	1	1	1	1	1	1	1	1	1	0.0721941	1	1	1	1	1	1	1	1	1	1	1	1	1	1	1	0.233723	1	1	1	1	1	1	1	1	1	1	1	1	1	1
GO:0002885 positive regulation of hypersensitivity	3	1	1	1	1	1	1	1	1	1	1	1	1	1	1	1	1	1	1	1	1	1	1	1	1	1	1	1	1	1	1	1	1	1	1	1	1	1	1	1	1	1	1	1	1	1	1	1	1
GO:0002886 regulation of myeloid leukocyte mediated immunity	38	0.192012	0.51566	0.623697	1	1	0.639178	1	1	0.605331	1	0.472362	1	1	1	0.752685	0.370085	0.68475	0.115583	0.988284	0.904673	1	0.0259856	0.125361	0.0581932	0.590499	1	0.100887	0.141191	0.963127	1	0.358588	0.416772	0.706688	0.739405	1	1	0.83161	1	0.475977	0.764203	0.987253	0.624295	0.0205477	0.999544	0.857283	0.111791	0.958033	0.155891
GO:0002887 negative regulation of myeloid leukocyte mediated immunity	10	0.32774	1	0.572437	1	1	1	1	1	1	1	1	1	1	1	1	0.302323	0.25863	0.301432	1	0.577755	1	0.358033	1	1	1	1	1	1	1	1	1	0.313689	1	1	1	1	1	1	0.310462	0.52923	0.603452	0.0345491	0.0438361	0.841925	0.412754	0.131593	1	1
GO:0002888 positive regulation of myeloid leukocyte mediated immunity	19	1	1	0.791592	1	1	1	1	1	0.632418	1	0.266693	1	1	1	1	0.452454	1	0.417195	1	0.985977	1	0.212129	0.275418	0.0309121	0.361357	1	0.100718	0.14694	1	1	1	1	0.458794	1	1	1	1	1	0.564645	0.861758	1	1	0.267562	1	1	0.25856	0.811073	0.0537398
GO:0002889 regulation of immunoglobulin mediated immune response	38	0.223654	0.5033	0.0590027	0.20961	1	1	1	1	0.597616	1	0.482385	0.20079	1	0.631035	0.376487	0.662676	0.739272	0.651392	0.855646	0.874259	0.603828	0.840668	0.463567	1	0.216863	1	0.68578	0.373738	0.484392	1	0.409759	0.432316	0.714949	0.326347	0.408554	0.297931	0.866174	0.873749	0.830518	0.651219	0.952849	0.457531	0.480999	0.134465	1	1	1	1
GO:0002890 negative regulation of immunoglobulin mediated immune response	9	1	1	0.191681	1	1	1	1	1	0.400244	1	1	1	1	1	1	0.239799	1	1	0.662371	0.58086	0.289201	1	1	1	1	1	1	0.227994	0.57719	1	1	0.274269	1	0.493534	1	0.173774	1	1	0.308567	0.554518	0.649985	0.483215	1	1	1	1	1	1
GO:0002891 positive regulation of immunoglobulin mediated immune response	26	0.0917877	0.385398	0.200149	0.14567	1	1	1	1	0.741674	1	0.368686	0.138923	1	0.48468	0.19962	1	1	1	0.828426	0.939624	0.746208	0.72323	0.365097	1	0.120175	1	0.553616	0.614201	0.692432	1	0.294303	0.633675	0.581033	0.307022	0.273287	0.548989	0.77445	0.783986	1	0.636211	0.965856	0.424198	0.191678	0.0129744	1	1	1	1
GO:0002892 regulation of type II hypersensitivity	3	1	1	1	1	1	1	1	1	1	1	1	1	1	1	1	1	1	1	1	1	1	1	1	1	1	1	1	1	1	1	1	1	1	1	1	1	1	1	1	1	1	1	1	1	1	1	1	1
GO:0002893 negative regulation of type II hypersensitivity	1	1	1	1	1	1	1	1	1	1	1	1	1	1	1	1	1	1	1	1	1	1	1	1	1	1	1	1	1	1	1	1	1	1	1	1	1	1	1	1	1	1	1	1	1	1	1	1	1
GO:0002894 positive regulation of type II hypersensitivity	2	1	1	1	1	1	1	1	1	1	1	1	1	1	1	1	1	1	1	1	1	1	1	1	1	1	1	1	1	1	1	1	1	1	1	1	1	1	1	1	1	1	1	1	1	1	1	1	1
GO:0002895 regulation of central B cell tolerance induction	1	1	1	0.0647505	1	1	1	1	1	0.0538697	1	1	1	1	1	1	1	1	1	1	1	0.152001	1	1	1	1	1	1	1	1	1	1	1	1	1	1	1	1	1	0.0340833	0.112184	0.101404	1	1	1	1	1	1	1
GO:0002897 positive regulation of central B cell tolerance induction	1	1	1	0.0647505	1	1	1	1	1	0.0538697	1	1	1	1	1	1	1	1	1	1	1	0.152001	1	1	1	1	1	1	1	1	1	1	1	1	1	1	1	1	1	0.0340833	0.112184	0.101404	1	1	1	1	1	1	1
GO:0002901 mature B cell apoptotic process	4	1	1	1	1	1	1	1	1	1	1	1	1	1	1	1	1	1	1	1	1	1	1	1	1	1	1	1	1	1	1	1	1	1	1	1	1	0.238241	0.24386	1	1	1	1	1	1	1	1	1	1
GO:0002902 regulation of B cell apoptotic process	15	0.136263	1	0.00878232	1	1	1	1	0.14224	1	1	1	1	1	1	1	1	1	0.389525	0.841917	0.402017	0.857769	0.504848	0.230013	1	1	1	1	0.423034	1	1	1	1	1	0.691795	0.465665	0.395734	0.212075	0.221333	1	1	1	0.59895	0.0683307	0.959908	1	1	0.693161	1
GO:0002903 negative regulation of B cell apoptotic process	10	1	1	0.0421556	1	1	1	1	0.0838075	1	1	1	1	1	1	1	1	1	0.274346	0.677112	0.313988	0.690997	1	1	1	1	1	1	0.299931	1	1	1	1	1	0.507122	1	1	0.453295	0.462861	1	1	1	0.389831	0.668824	0.870716	1	1	1	1
GO:0002904 positive regulation of B cell apoptotic process	2	0.0935934	1	0.220407	1	1	1	1	1	1	1	1	1	1	1	1	1	1	1	1	1	1	1	1	1	1	1	1	1	1	1	1	1	1	1	0.0792397	0.0740053	0.110846	0.114111	1	1	1	1	0.195732	1	1	1	0.187711	1
GO:0002905 regulation of mature B cell apoptotic process	4	1	1	1	1	1	1	1	1	1	1	1	1	1	1	1	1	1	1	1	1	1	1	1	1	1	1	1	1	1	1	1	1	1	1	1	1	0.238241	0.24386	1	1	1	1	1	1	1	1	1	1
GO:0002906 negative regulation of mature B cell apoptotic process	4	1	1	1	1	1	1	1	1	1	1	1	1	1	1	1	1	1	1	1	1	1	1	1	1	1	1	1	1	1	1	1	1	1	1	1	1	0.238241	0.24386	1	1	1	1	1	1	1	1	1	1
GO:0002911 regulation of lymphocyte anergy	4	1	1	1	1	1	1	1	1	1	1	1	1	1	1	1	1	0.180763	1	0.114647	0.712381	0.493689	1	0.062657	1	1	1	1	1	1	1	1	1	1	1	1	1	1	1	1	0.36979	1	1	1	1	1	1	1	1
GO:0002912 negative regulation of lymphocyte anergy	1	1	1	1	1	1	1	1	1	1	1	1	1	1	1	1	1	1	1	1	1	1	1	0.0181457	1	1	1	1	1	1	1	1	1	1	1	1	1	1	1	1	1	1	1	1	1	1	1	1	1
GO:0002913 positive regulation of lymphocyte anergy	2	1	1	1	1	1	1	1	1	1	1	1	1	1	1	1	1	1	1	0.290994	0.483927	1	1	1	1	1	1	1	1	1	1	1	1	1	1	1	1	1	1	1	1	1	1	1	1	1	1	1	1
GO:0002920 regulation of humoral immune response	43	0.79737	0.147222	0.622436	0.217955	1	1	1	1	0.067775	1	0.570466	0.219303	1	1	0.430669	0.389579	0.66118	0.0378864	0.904157	0.990985	0.229316	1	0.508297	1	0.639427	1	0.37002	0.804252	0.887038	1	1	0.78542	1	0.509267	0.78108	0.659711	0.866573	0.873991	0.959228	0.715548	0.998794	0.464822	0.453139	0.690384	0.677407	1	0.537144	0.271081
GO:0002921 negative regulation of humoral immune response	9	1	1	0.208288	1	1	1	1	1	0.0110923	1	1	1	1	1	1	1	1	0.0285388	0.718056	0.668473	0.0128156	1	1	1	1	1	1	1	0.591107	1	1	0.277584	1	0.505898	0.282351	0.249933	1	1	0.372844	0.716361	0.725734	0.647705	1	1	1	1	1	0.134035
GO:0002922 positive regulation of humoral immune response	7	1	1	1	0.0526121	1	1	1	1	1	1	1	1	1	1	1	1	1	1	0.640305	0.857966	1	1	1	1	0.175104	1	1	1	1	1	1	1	1	0.397477	1	1	1	1	1	1	1	1	1	0.593997	0.346226	1	0.535277	1
GO:0002923 regulation of humoral immune response mediated by circulating immunoglobulin	8	1	1	0.471616	0.0477736	1	1	1	1	0.325377	1	1	1	1	1	1	1	1	1	1	0.79311	0.139464	1	1	1	1	1	1	1	1	1	1	1	1	1	1	0.0837345	1	1	0.273196	0.466888	0.592196	1	1	1	1	1	1	1
GO:0002924 negative regulation of humoral immune response mediated by circulating immunoglobulin	5	1	1	0.402898	1	1	1	1	1	0.249723	1	1	1	1	1	1	1	1	1	1	0.66214	0.0625529	1	1	1	1	1	1	1	1	1	1	1	1	1	1	0.0571532	1	1	0.196917	0.343498	0.462116	1	1	1	1	1	1	1
GO:0002925 positive regulation of humoral immune response mediated by circulating immunoglobulin	3	1	1	1	0.015675	1	1	1	1	1	1	1	1	1	1	1	1	1	1	1	1	1	1	1	1	1	1	1	1	1	1	1	1	1	1	1	1	1	1	1	1	1	1	1	1	1	1	1	1
GO:0002930 trabecular meshwork development	1	1	1	1	1	0.0361641	1	1	0.0159923	1	1	1	1	1	1	1	1	1	1	1	1	1	1	1	1	1	1	1	1	1	1	1	1	1	1	1	1	1	1	1	1	0.194459	1	1	1	1	1	1	1
GO:0002931 response to ischemia	34	0.815542	0.481447	0.980371	1	0.17895	1	0.195988	1	1	1	1	0.0013895	0.215764	0.701869	0.775677	0.713387	0.187385	0.679899	0.797638	0.322055	0.525592	0.789263	1	1	0.540921	0.234833	0.66226	1	0.975804	1	0.433735	0.756285	0.0902799	0.81023	0.374694	1	0.10001	0.108115	0.760897	0.139529	0.161697	0.539455	0.936064	0.629028	0.778543	0.398229	0.642145	0.0843595
GO:0002933 lipid hydroxylation	1	1	1	1	1	1	1	1	1	1	1	1	1	1	1	1	1	1	1	1	1	1	1	1	1	1	1	1	1	1	0.0110461	1	1	1	1	1	1	1	1	1	0.124565	1	1	1	1	1	1	1	1
GO:0002934 desmosome organization	8	1	1	0.737024	1	0.270845	1	1	1	0.0935168	1	0.108261	1	1	1	0.310651	0.232906	1	0.207085	1	1	0.375537	0.346703	1	1	1	1	0.26025	0.281844	1	1	0.183176	1	1	0.651441	1	1	1	1	1	0.770483	0.297567	0.0402263	0.610867	0.820597	1	0.104068	1	1
GO:0002940 tRNA N2-guanine methylation	1	1	1	1	1	1	1	1	1	1	1	1	1	1	1	1	1	1	1	1	1	1	1	1	1	1	1	1	1	1	1	1	1	1	1	1	1	1	1	1	1	0.0965388	1	1	0.205147	1	1	1	1
GO:0002943 tRNA dihydrouridine synthesis	4	0.116853	0.0759645	1	1	1	1	1	1	1	1	1	1	1	1	1	1	1	1	1	1	0.00911432	0.161185	1	1	0.0914483	1	0.112371	1	0.225156	1	1	1	1	0.202228	1	1	1	1	1	1	0.0478309	0.355714	0.338759	0.187075	1	1	1	1
GO:0002944 cyclin K-CDK12 complex	2	1	1	1	1	1	1	1	1	1	1	1	1	1	1	1	1	1	1	1	1	1	1	1	1	1	1	1	1	1	1	1	1	0.0608787	1	1	1	1	1	1	1	1	0.294085	0.220452	0.380146	1	1	1	1
GO:0002945 cyclin K-CDK13 complex	2	1	1	1	1	1	1	1	1	1	1	1	1	1	1	1	1	1	1	1	1	1	1	1	1	1	1	1	1	1	1	1	1	0.0613383	1	1	1	1	1	1	1	1	1	1	1	1	1	1	1
GO:0002946 tRNA C5-cytosine methylation	1	1	1	1	1	1	1	1	1	1	1	1	1	1	1	1	1	1	1	1	0.10293	1	1	1	1	1	1	1	1	1	1	1	1	1	1	1	1	1	1	1	1	1	1	1	1	0.0680571	1	1	1
GO:0002947 tumor necrosis factor receptor superfamily complex	1	0.0581816	1	1	1	1	0.0272159	1	1	0.0569653	1	1	1	1	1	1	1	1	1	0.155063	1	1	1	1	1	0.0223001	1	1	1	1	1	1	1	1	1	1	1	0.0497206	0.051379	1	1	1	1	1	1	1	1	1	1
GO:0002949 tRNA threonylcarbamoyladenosine modification	3	1	1	1	1	1	1	1	1	1	1	1	1	1	1	1	1	1	1	1	1	1	0.121004	0.056332	0.00546548	0.0699582	1	0.0844904	0.00417099	1	1	1	1	1	1	1	1	0.18188	0.186173	1	0.27605	1	1	1	0.487457	0.0105053	1	1	1
GO:0002950 ceramide phosphoethanolamine synthase activity	3	1	1	0.037898	1	1	1	1	1	0.159525	1	1	1	1	1	1	1	1	1	1	0.538045	0.378104	1	1	1	1	1	1	1	1	1	1	1	1	1	1	1	1	1	1	1	1	1	1	1	1	1	1	1
GO:0002951 leukotriene-C(4) hydrolase	2	1	1	1	1	1	1	1	1	0.104033	1	1	1	1	1	1	1	1	1	1	1	0.0214132	1	1	1	1	1	1	1	1	1	1	1	1	1	1	1	1	1	1	1	1	1	1	1	1	1	1	1
GO:0003002 regionalization	279	0.259233	0.747314	0.000158262	1	0.0832988	0.929766	0.00157548	0.358238	0.141702	0.825562	0.15845	0.0677584	0.27975	0.752639	0.3519	0.604379	0.152977	0.0114883	0.00329194	0.809151	2.00561e-05	0.935573	0.953346	0.365647	0.14117	0.1771	0.901103	0.853834	0.393134	0.587514	0.963616	0.354924	0.000315103	0.108819	0.000903026	0.00301163	0.042121	0.0300338	3.89032e-12	2.98234e-06	0.000376141	0.0146398	0.479504	0.555757	0.190998	3.76711e-10	0.990528	0.349636
GO:0003006 developmental process involved in reproduction	558	0.481188	0.663205	0.0322254	0.977849	0.135204	0.870866	0.256878	0.00445576	0.0245366	0.333402	0.399777	0.415672	0.322296	0.761969	0.125518	0.955406	0.116324	0.0912843	0.0393893	0.833198	0.00329865	0.801875	0.7133	1	0.613245	0.806889	0.749504	0.377035	0.245112	0.689092	0.908909	0.633582	0.297289	0.00408878	0.00525918	0.817441	0.00459119	0.00744331	0.443004	0.77813	0.8817	0.116321	0.617639	0.708845	0.828629	0.000767333	0.978687	0.0635209
GO:0003007 heart morphogenesis	216	0.0340438	0.183985	0.00465396	1	0.623108	0.925465	0.753908	0.307072	0.903033	0.919187	0.204923	1	0.473022	0.380732	0.594137	0.619185	0.288766	0.00301974	0.282529	0.904613	0.00181528	0.997444	0.469616	1	0.346562	0.473052	0.970081	0.527225	0.97174	0.649753	0.469774	0.42427	0.23337	0.495626	0.171221	0.879782	0.0321689	0.0207724	0.121513	0.764466	0.268991	0.00394137	0.0494428	0.990839	0.89762	0.000760594	0.99634	0.192333
GO:0003008 system process	1380	0.0186546	0.0900333	0.000150048	0.928939	0.0231044	0.451972	0.00425994	0.0253609	0.0959625	0.0955134	0.0387534	0.289907	0.0211113	0.000325354	0.000652596	0.00174941	0.078344	1.8905e-08	1	1	0.13716	0.825183	0.330736	0.0452094	0.121889	0.0696014	0.997517	0.0404541	0.999999	0.000262986	0.00757907	0.345264	0.683973	0.998604	0.754595	0.994862	0.329484	0.355456	0.240251	6.78075e-05	0.64845	0.000583547	0.1065	1	0.977387	0.000512947	0.999908	7.75629e-05
GO:0003009 skeletal muscle contraction	37	0.800454	0.462695	0.69893	1	1	0.0701316	1	1	0.596364	0.0714237	1	1	1	0.25274	0.379436	0.683516	0.766859	0.663073	0.526522	0.977767	0.400387	0.00511252	1	1	0.00130928	0.255505	0.67465	0.77083	0.466783	1	0.106606	0.0476253	0.104285	1	1	1	0.0318565	0.0312586	0.431406	0.94077	0.0707191	0.353465	0.721664	0.974989	1	1	0.968449	0.510922
GO:0003010 voluntary skeletal muscle contraction	5	1	1	1	1	1	0.127804	1	1	1	0.0596585	1	1	1	1	1	1	1	0.0952458	1	1	0.465562	1	1	1	1	1	1	1	1	1	1	1	1	1	1	1	1	1	1	1	1	1	1	1	1	1	1	1
GO:0003011 involuntary skeletal muscle contraction	3	0.12789	1	0.0280598	1	1	1	1	1	1	1	1	1	1	0.0974117	1	0.100983	1	1	1	1	1	1	1	1	1	1	1	1	1	1	1	1	1	1	1	1	0.160866	0.165448	1	1	0.266058	0.375228	1	1	1	1	1	1
GO:0003012 muscle system process	378	0.901778	0.320967	0.59281	1	0.211419	0.703234	0.0882104	0.664779	0.896312	0.301684	0.710689	0.901208	0.0481639	0.0917214	0.15469	0.0145854	0.172937	0.00909003	0.99937	0.999933	0.366434	0.301407	0.421352	0.103151	0.0905506	0.178022	0.398316	0.50814	0.99683	0.322429	0.10268	0.286915	0.315232	0.998566	0.993323	0.983379	0.267135	0.306866	0.583349	0.634022	0.0489269	0.00236221	0.0115035	0.99948	0.994996	0.390468	0.984456	0.0089367
GO:0003013 circulatory system process	451	0.00102789	0.0508096	0.0557756	0.614698	0.678337	0.998351	0.14519	0.748545	0.282845	0.911149	0.00694425	0.138629	0.0370045	0.12021	0.069335	0.0165244	0.0111529	0.000647348	0.999798	0.999988	0.652065	0.958736	0.752432	1	0.804214	0.474284	0.423068	0.193173	0.999986	0.0387691	0.188241	0.144499	0.94875	0.917013	0.61856	0.949716	0.0511362	0.0643492	0.576163	0.402407	0.121478	0.000469414	0.00701499	0.999935	0.950566	0.0858847	0.999294	0.0391771
GO:0003014 renal system process	94	0.279056	0.81957	0.0562153	0.449808	0.546059	0.234479	1	0.620039	0.0301923	1	0.0179964	1	0.132458	0.0368447	0.180526	0.325762	0.149436	0.0661941	0.998212	0.997378	0.689965	0.27309	0.182862	0.122702	0.0656119	0.171431	0.78626	0.638441	1	1	1	0.976651	0.790825	0.958678	0.417561	0.9484	0.439077	0.463971	0.125722	0.491551	0.127201	0.0131509	0.609399	0.854869	0.780761	0.041501	0.933224	0.161972
GO:0003015 heart process	245	0.0675549	0.252693	0.335855	0.843394	0.561483	0.963152	0.454296	0.772152	0.505324	0.795251	0.0401318	0.459845	0.103805	0.375498	0.743098	0.290135	0.383883	0.474568	0.98244	0.999208	0.509513	0.876002	0.779629	1	0.459246	0.298652	0.497947	0.0545238	0.99251	0.0118437	0.0130178	0.560076	0.648351	0.853307	0.643527	0.905754	0.0680312	0.0835315	0.899366	0.392481	0.0916249	0.00899533	0.0596505	0.997708	0.995876	0.116028	0.995831	0.983429
GO:0003016 respiratory system process	27	0.0017313	0.0884776	0.025399	1	1	1	1	1	1	1	0.32334	0.161559	1	0.0133278	0.323729	0.57367	0.351755	0.205554	0.876512	0.787344	0.902592	0.74472	0.392502	1	0.499491	1	0.61221	0.667559	0.807583	0.0345016	1	0.324532	0.0674681	0.402655	1	1	0.37469	0.389051	0.70441	0.322597	0.364223	0.2448	0.927165	0.95514	0.316891	0.319698	0.823235	0.364457
GO:0003017 lymph circulation	1	1	1	0.253005	1	1	1	1	1	1	1	1	1	1	1	1	1	1	1	0.161442	0.291302	1	1	1	1	1	1	1	1	1	1	1	1	1	1	1	1	1	1	1	1	1	0.217285	1	0.218741	1	1	1	1
GO:0003018 vascular process in circulatory system	139	0.0444431	0.037566	0.247334	1	0.908816	1	0.576031	1	0.955785	1	0.035004	0.0118309	0.015482	0.486062	0.190463	0.315209	0.000134361	1.08294e-05	0.998092	0.998783	0.870704	0.896883	0.674863	1	0.963497	0.318252	0.421834	0.737809	0.999495	1	1	0.796114	0.83077	0.966258	0.301486	0.53601	0.17613	0.196816	0.525817	0.355524	0.256252	0.00114248	0.0305674	0.986396	0.447979	0.857623	0.730056	0.0329729
GO:0003025 regulation of systemic arterial blood pressure by baroreceptor feedback	5	1	1	1	0.0353695	0.137977	1	1	0.0907421	1	1	1	1	1	1	0.186106	0.181053	1	0.159968	1	0.636681	1	0.197149	1	1	1	0.0386771	1	1	0.427989	1	1	1	0.147535	0.386891	1	1	1	1	0.169984	0.418514	0.0814936	0.0953577	0.134666	0.357099	1	1	1	1
GO:0003026 regulation of systemic arterial blood pressure by aortic arch baroreceptor feedback	1	1	1	1	1	1	1	1	1	1	1	1	1	1	1	1	1	1	0.0349327	1	1	1	1	1	1	1	1	1	1	1	1	1	1	1	1	1	1	1	1	1	1	1	0.117058	1	1	1	1	1	1
GO:0003027 regulation of systemic arterial blood pressure by carotid body chemoreceptor signaling	1	1	1	1	1	1	1	1	1	1	1	1	1	1	1	1	1	1	1	1	1	1	1	1	1	1	1	1	1	1	1	1	1	1	0.0464574	1	1	1	1	1	1	1	1	1	1	1	1	1	0.0259375
GO:0003029 detection of hypoxic conditions in blood by carotid body chemoreceptor signaling	1	1	1	1	1	1	1	1	1	1	1	1	1	1	1	1	1	1	1	1	1	1	1	1	1	1	1	1	1	1	1	1	1	1	0.0464574	1	1	1	1	1	1	1	1	1	1	1	1	1	0.0259375
GO:0003032 detection of oxygen	2	1	1	1	1	1	1	1	1	1	1	1	1	1	1	1	0.0820707	1	1	0.220143	1	0.279346	1	1	1	1	1	1	1	1	1	1	1	1	1	1	1	1	1	1	0.215466	1	1	1	1	1	1	1	1
GO:0003044 regulation of systemic arterial blood pressure mediated by a chemical signal	42	0.0829484	0.506392	0.445211	1	1	1	0.215112	1	0.674035	0.411264	0.0400548	0.213816	0.0242181	0.350038	0.181436	0.740089	0.694501	0.0359384	1	0.997246	0.853853	0.313275	1	1	0.636482	0.28502	1	1	1	0.342611	1	0.452351	0.75876	0.531415	1	1	1	1	0.074573	0.281192	0.62405	0.0126848	0.831418	0.884773	0.878813	1	0.836536	0.177191
GO:0003050 regulation of systemic arterial blood pressure by atrial natriuretic peptide	2	1	1	1	1	1	1	1	1	0.110492	1	1	1	1	0.0823232	1	1	1	1	1	1	1	1	1	1	1	1	1	1	1	0.0216878	1	1	1	1	1	1	1	1	1	1	1	1	1	1	1	1	1	1
GO:0003051 angiotensin-mediated drinking behavior	3	1	1	1	1	1	1	1	1	1	1	1	1	0.0214021	1	1	1	0.0893956	1	1	1	1	1	1	1	1	1	1	1	1	1	1	1	1	1	1	1	1	1	0.107727	0.321302	1	1	1	1	1	1	1	1
GO:0003056 regulation of vascular smooth muscle contraction	7	0.317495	0.12465	0.598523	1	1	1	0.0488306	1	0.338974	1	1	1	1	1	1	1	0.0412184	0.209684	1	1	1	0.279304	0.111432	1	1	1	1	1	1	1	1	1	1	0.526109	1	1	1	1	1	0.138738	0.497063	1	0.0751922	1	1	1	0.294622	0.0762457
GO:0003057 regulation of the force of heart contraction by chemical signal	4	0.130726	1	0.228193	1	1	1	1	1	1	1	1	1	1	1	0.157966	1	1	1	1	1	0.526179	0.19817	1	1	1	0.0395344	1	1	1	1	1	0.162534	1	1	1	1	1	1	1	0.499762	0.460115	0.132658	1	1	1	1	1	1
GO:0003058 hormonal regulation of the force of heart contraction	1	1	1	1	1	1	1	1	1	1	1	1	1	1	1	1	1	1	1	1	1	1	1	1	1	1	1	1	1	1	1	1	1	1	1	1	1	1	1	1	1	1	0.0934056	1	1	1	1	1	1
GO:0003062 regulation of heart rate by chemical signal	6	1	1	0.542811	1	0.152226	1	1	0.0831206	0.296009	1	1	1	1	1	1	1	1	1	1	0.796887	0.624169	1	1	1	1	1	1	1	1	1	1	1	1	1	1	1	1	1	0.221063	0.56796	0.123756	0.629737	1	0.759822	1	1	1	1
GO:0003064 regulation of heart rate by hormone	2	1	1	1	1	1	1	1	1	1	1	1	1	1	1	1	1	1	1	1	0.348436	1	1	1	1	1	1	1	1	1	1	1	1	1	1	1	1	1	1	0.0689665	0.211013	0.187503	1	1	1	1	1	1	1
GO:0003065 positive regulation of heart rate by epinephrine	1	1	1	1	1	1	1	1	1	1	1	1	1	1	1	1	1	1	1	1	1	1	1	1	1	1	1	1	1	1	1	1	1	1	1	1	1	1	1	1	1	1	0.0974135	1	1	1	1	1	1
GO:0003068 regulation of systemic arterial blood pressure by acetylcholine	1	1	1	1	1	1	1	1	1	1	1	1	1	1	1	1	1	1	1	1	1	1	1	1	1	1	1	1	1	1	1	1	1	1	1	1	1	1	1	1	0.0954083	1	1	1	1	1	1	1	1
GO:0003069 acetylcholine-mediated vasodilation involved in regulation of systemic arterial blood pressure	1	1	1	1	1	1	1	1	1	1	1	1	1	1	1	1	1	1	1	1	1	1	1	1	1	1	1	1	1	1	1	1	1	1	1	1	1	1	1	1	0.0954083	1	1	1	1	1	1	1	1
GO:0003070 regulation of systemic arterial blood pressure by neurotransmitter	1	1	1	1	1	1	1	1	1	1	1	1	1	1	1	1	1	1	1	1	1	1	1	1	1	1	1	1	1	1	1	1	1	1	1	1	1	1	1	1	0.0954083	1	1	1	1	1	1	1	1
GO:0003071 renal system process involved in regulation of systemic arterial blood pressure	17	1	1	1	1	1	1	1	1	0.632041	1	0.0403174	1	0.00472533	0.413148	0.480524	0.376642	0.0634749	0.0140807	0.881807	0.711575	0.447351	0.552827	1	1	0.329469	1	0.388551	1	1	1	1	1	0.403214	0.320712	1	1	1	1	0.0466956	0.3439	0.629589	0.122875	0.500751	1	1	1	1	0.0364067
GO:0003072 renal control of peripheral vascular resistance involved in regulation of systemic arterial blood pressure	3	1	1	1	1	1	1	1	1	1	1	0.0579581	1	0.0134549	1	1	1	0.0461057	0.0701958	1	1	1	1	1	1	1	1	1	1	1	1	1	1	1	1	1	1	1	1	1	1	1	0.198279	1	1	1	1	1	1
GO:0003073 regulation of systemic arterial blood pressure	76	0.407006	0.377078	0.55098	0.364895	0.732953	1	0.0763722	0.517667	0.608036	0.61794	0.0111655	0.366824	0.00145345	0.210015	0.561931	0.437008	0.11515	0.0258497	0.998496	0.969835	0.947714	0.473484	1	1	0.838159	0.462901	0.901694	0.935222	0.977162	0.530418	1	0.161166	0.711667	0.216258	1	1	1	1	0.0357942	0.355251	0.432599	0.0206151	0.661547	0.906521	0.883178	0.646529	0.979321	0.157939
GO:0003081 regulation of systemic arterial blood pressure by renin-angiotensin	22	0.218622	1	0.268684	1	1	1	0.118483	1	0.691868	0.227822	0.0546842	1	0.00581025	0.461203	0.16434	0.45902	0.446843	0.0230426	1	0.946259	0.779764	0.64215	1	1	0.418136	1	1	1	1	1	1	0.169731	0.508461	0.408401	1	1	1	1	0.055423	0.45784	0.673299	0.198905	0.557752	0.866515	0.663932	1	0.497346	0.0501707
GO:0003083 negative regulation of renal output by angiotensin	1	1	1	1	1	1	1	1	1	1	1	1	1	1	1	1	1	1	1	1	1	1	1	1	1	1	1	1	1	1	1	1	1	1	1	1	1	1	1	1	1	1	1	1	1	1	1	1	0.035758
GO:0003084 positive regulation of systemic arterial blood pressure	10	0.339938	0.159283	0.609055	1	1	1	1	1	0.400929	1	1	1	1	1	0.288487	1	0.295573	1	1	1	1	0.353751	1	1	1	0.0766448	1	1	0.613399	1	1	1	1	1	1	1	1	1	0.0610005	0.691238	0.298898	0.631991	1	1	1	1	1	0.179861
GO:0003085 negative regulation of systemic arterial blood pressure	14	1	0.237673	0.689968	1	1	1	1	1	1	1	0.245487	1	0.0885747	0.364247	0.458623	0.443287	1	1	1	0.676542	1	0.479215	1	1	1	0.11325	1	0.446412	0.713095	1	1	0.0940245	0.362992	0.661539	1	1	1	1	1	0.157291	0.758021	0.767122	1	1	1	1	1	1
GO:0003091 renal water homeostasis	28	0.198333	0.402005	0.291033	1	0.575168	1	1	0.373594	1	1	0.332089	1	1	1	0.6975	0.551104	0.405274	0.1963	0.985887	0.950436	0.984685	0.382305	0.0691437	1	0.127158	0.195413	1	0.631236	1	1	1	1	0.588974	1	0.29313	1	0.417886	0.432899	0.752004	0.725058	0.708182	0.0469295	1	0.92303	1	0.319735	0.77876	1
GO:0003093 regulation of glomerular filtration	11	1	1	1	1	1	1	1	1	0.486915	1	1	1	0.0737744	0.325351	1	1	0.289341	0.297248	0.755047	0.445123	0.337923	0.412822	1	1	0.227186	1	0.287684	1	1	1	1	1	0.298505	1	1	1	1	1	0.339984	0.338306	0.651499	0.383657	0.449685	1	1	1	1	0.0174776
GO:0003094 glomerular filtration	17	0.55599	1	0.0819223	1	1	0.0819944	1	1	0.0151218	1	1	1	0.110814	0.0221423	0.495493	0.396336	0.469791	0.403634	0.913889	0.81872	0.392977	0.562304	0.235304	1	0.324548	1	0.0960128	1	1	1	1	1	0.420315	1	1	1	1	1	0.162746	0.614744	0.571798	0.0790064	0.0631684	0.819472	1	1	1	0.217393
GO:0003095 pressure natriuresis	1	1	1	1	1	1	1	1	1	1	1	1	1	1	1	1	1	1	1	1	1	1	1	1	1	1	1	1	1	1	1	1	1	1	1	1	1	1	1	1	1	1	0.106035	1	1	1	1	1	1
GO:0003096 renal sodium ion transport	5	1	1	1	1	1	1	1	1	0.249195	1	1	1	1	1	1	1	1	1	1	0.709094	0.55325	0.204661	0.081386	1	1	1	1	0.169526	1	1	1	0.183838	1	1	1	1	0.25149	0.257805	1	1	0.418969	1	1	1	1	1	0.282201	1
GO:0003097 renal water transport	5	1	1	0.302911	1	1	1	1	1	1	1	1	1	1	1	0.16611	1	1	1	0.537869	0.388255	1	0.240195	0.0869101	1	0.111405	1	1	1	1	1	1	1	1	1	0.19079	1	0.265	0.27108	1	1	1	0.108649	1	1	1	1	1	1
GO:0003099 positive regulation of the force of heart contraction by chemical signal	2	1	1	1	1	1	1	1	1	1	1	1	1	1	1	0.081807	1	1	1	1	1	1	0.121978	1	1	1	0.0240127	1	1	1	1	1	1	1	1	1	1	1	1	1	0.285191	0.257569	0.283759	1	1	1	1	1	1
GO:0003100 regulation of systemic arterial blood pressure by endothelin	4	0.00984999	1	0.302829	1	1	1	1	1	1	1	1	1	1	0.13072	1	1	1	1	1	1	1	0.199544	1	1	1	1	1	1	1	1	1	1	1	1	1	1	1	1	1	1	0.403682	0.0780279	1	0.218725	1	1	1	1
GO:0003104 positive regulation of glomerular filtration	4	1	1	1	1	1	1	1	1	0.2002	1	1	1	1	1	1	1	0.073425	0.132876	0.411207	0.633864	0.397729	1	1	1	0.0896404	1	1	1	1	1	1	1	0.121047	1	1	1	1	1	0.133925	0.389512	0.352377	0.400692	1	1	1	1	1	0.0538412
GO:0003105 negative regulation of glomerular filtration	5	1	1	1	1	1	1	1	1	1	1	1	1	0.0391768	0.147812	1	1	1	1	1	0.26274	1	0.224059	1	1	1	1	1	1	1	1	1	1	1	1	1	1	1	1	1	0.387385	1	0.423872	0.28287	1	1	1	1	0.124878
GO:0003106 negative regulation of glomerular filtration by angiotensin	1	1	1	1	1	1	1	1	1	1	1	1	1	1	1	1	1	1	1	1	1	1	1	1	1	1	1	1	1	1	1	1	1	1	1	1	1	1	1	1	1	1	1	1	1	1	1	1	0.035758
GO:0003108 negative regulation of the force of heart contraction by chemical signal	1	1	1	1	1	1	1	1	1	1	1	1	1	1	1	1	1	1	1	1	1	1	1	1	1	1	1	1	1	1	1	1	1	1	1	1	1	1	1	1	1	1	1	1	1	1	1	1	1
GO:0003127 detection of nodal flow	1	0.0680503	1	0.164385	1	1	1	1	1	1	1	1	1	1	1	1	1	1	1	0.160935	0.290329	0.164174	1	1	1	1	1	1	1	0.137739	1	1	1	1	1	1	1	1	1	1	1	1	1	1	1	1	1	1	1
GO:0003128 heart field specification	11	1	1	0.686311	1	1	0.220637	1	1	0.344121	1	1	1	0.069377	1	1	0.25356	0.251918	1	0.715668	0.371791	1	1	1	1	1	1	1	0.312447	1	1	1	0.364635	1	1	1	1	1	1	0.343478	0.762027	0.311445	0.772251	1	1	1	1	1	1
GO:0003129 heart induction	5	1	1	1	1	1	1	1	1	1	1	1	1	1	0.083171	1	1	1	1	1	1	1	1	1	1	1	1	1	1	1	1	1	1	1	1	1	1	1	1	1	1	1	1	1	1	1	1	1	1
GO:0003130 BMP signaling pathway involved in heart induction	2	1	1	1	1	1	1	1	1	1	1	1	1	1	0.0616458	1	1	1	1	1	1	1	1	1	1	1	1	1	1	1	1	1	1	1	1	1	1	1	1	1	1	1	1	1	1	1	1	1	1
GO:0003131 mesodermal-endodermal cell signaling	1	1	1	1	1	1	1	1	1	1	1	1	1	1	1	1	1	1	1	0.123903	0.22169	1	1	1	1	1	1	1	1	0.0776577	1	1	1	0.0317446	1	1	1	1	1	1	1	1	1	1	1	1	1	1	1
GO:0003133 endodermal-mesodermal cell signaling	2	1	1	1	1	1	1	1	1	1	1	1	1	1	0.0616458	1	1	1	1	1	1	1	1	1	1	1	1	1	1	1	1	1	1	1	1	1	1	1	1	1	1	1	1	1	1	1	1	1	1
GO:0003134 endodermal-mesodermal cell signaling involved in heart induction	2	1	1	1	1	1	1	1	1	1	1	1	1	1	0.0616458	1	1	1	1	1	1	1	1	1	1	1	1	1	1	1	1	1	1	1	1	1	1	1	1	1	1	1	1	1	1	1	1	1	1
GO:0003136 negative regulation of heart induction by canonical Wnt signaling pathway	1	1	1	1	1	1	1	1	1	1	1	1	1	1	1	1	1	1	1	1	1	1	1	1	1	1	1	1	1	1	1	1	1	1	1	1	1	1	1	1	1	1	1	1	1	1	1	1	1
GO:0003137 Notch signaling pathway involved in heart induction	1	1	1	1	1	1	1	1	1	1	1	1	1	1	1	1	1	1	1	1	1	1	1	1	1	1	1	1	1	1	1	1	1	1	1	1	1	1	1	1	1	1	1	1	1	1	1	1	1
GO:0003138 primary heart field specification	1	1	1	1	1	1	1	1	1	1	1	1	1	1	1	1	1	1	1	1	0.291302	1	1	1	1	1	1	1	1	1	1	1	0.0507905	1	1	1	1	1	1	1	1	1	1	1	1	1	1	1	1
GO:0003139 secondary heart field specification	9	1	1	0.671624	1	1	0.220637	1	1	0.344121	1	1	1	0.0627483	1	1	0.221124	0.232094	1	0.648117	0.261276	1	1	1	1	1	1	1	0.258599	1	1	1	0.317414	1	1	1	1	1	1	0.296168	0.700174	0.235679	0.712385	1	1	1	1	1	1
GO:0003140 determination of left/right asymmetry in lateral mesoderm	8	1	1	1	1	1	1	1	1	1	1	1	1	1	1	1	1	1	1	1	0.749111	1	1	1	1	1	1	1	0.265468	1	1	1	1	0.226858	1	0.253176	1	0.349778	0.357566	1	1	0.559962	0.254746	1	1	0.359688	1	0.537407	1
GO:0003142 cardiogenic plate morphogenesis	1	0.0320464	0.0195553	1	1	1	1	1	1	1	1	1	1	1	1	1	1	1	1	1	1	1	1	1	1	1	1	1	1	1	1	1	1	1	1	1	1	1	1	1	1	1	1	1	1	1	1	1	1
GO:0003143 embryonic heart tube morphogenesis	55	0.157219	0.258668	0.10852	1	1	1	1	1	1	1	0.176155	1	1	0.850578	0.879869	0.820538	0.12087	0.194763	0.413555	0.817214	0.0592116	0.933633	0.618442	1	0.367096	1	0.832214	0.61673	0.957951	0.448183	0.64515	0.423744	1	0.745471	0.170784	1	0.313657	0.165287	0.451985	0.744291	0.467997	0.0773117	0.443661	0.999789	0.667337	1	0.583165	0.550136
GO:0003144 embryonic heart tube formation	1	1	1	1	1	1	1	1	1	1	1	1	1	1	1	1	1	1	1	1	1	1	1	1	1	1	1	1	1	1	1	1	1	1	1	1	1	1	1	1	1	1	1	1	1	1	1	1	1
GO:0003147 neural crest cell migration involved in heart formation	1	0.0189076	1	0.0300459	1	1	1	1	1	1	1	1	1	1	1	1	1	1	1	1	1	1	1	1	1	1	1	1	1	1	1	1	1	1	1	1	1	1	1	1	1	1	1	0.0768742	1	1	1	1	1
GO:0003148 outflow tract septum morphogenesis	23	0.128615	0.353524	0.00418502	1	0.525267	0.459475	1	0.347609	0.366893	1	0.269411	1	0.158634	1	0.0500842	0.471232	1	0.45411	0.60862	0.638719	0.0984342	1	1	1	0.416765	1	0.545114	1	0.795062	1	1	0.274665	0.00606615	0.692082	0.573618	0.563212	0.305057	0.317493	0.263734	0.855125	0.500833	0.444898	0.00683052	0.946796	0.605539	0.0423	0.655453	1
GO:0003149 membranous septum morphogenesis	8	0.341164	1	0.2311	1	1	1	1	1	0.369432	1	1	1	0.0586753	1	0.295888	1	1	1	0.276994	0.594775	0.0789545	1	1	1	1	1	0.224833	1	1	1	1	1	1	0.13936	1	1	1	1	0.309247	0.706554	1	1	1	1	1	1	1	1
GO:0003150 muscular septum morphogenesis	5	0.245514	1	0.492057	1	1	1	1	1	0.254405	1	1	1	0.0385797	1	1	1	1	1	0.140515	0.361374	0.174557	1	1	1	1	1	1	1	1	1	1	1	1	0.391793	1	1	1	1	0.191253	0.510564	1	1	1	1	1	1	1	1
GO:0003151 outflow tract morphogenesis	69	0.132834	0.13815	0.0195538	1	0.549135	0.842983	1	0.279517	0.521205	1	0.0852276	1	0.0875631	0.679152	0.286656	0.622148	0.572359	0.0137181	0.228061	0.507199	0.00225572	1	1	1	0.796893	1	0.655983	0.733712	0.649878	1	0.387269	0.162696	0.0222816	0.447362	0.229023	0.388002	0.0435047	0.016374	0.145609	0.773176	0.317125	0.312759	0.0423993	0.964847	0.800659	0.003207	0.983243	0.0785335
GO:0003156 regulation of animal organ formation	30	1	1	0.0325914	1	1	0.491197	1	1	0.143936	1	0.377298	0.138568	1	0.536544	1	0.600497	0.0710635	0.554561	0.412294	0.86097	0.125382	1	1	1	0.492053	1	0.59495	1	0.939682	1	1	1	0.619344	1	0.0733983	1	0.414827	0.173327	1	0.730503	0.649408	0.139755	0.760039	0.0962168	0.438522	0.0637096	1	1
GO:0003157 endocardium development	11	0.42194	0.172702	0.349038	1	0.263438	1	1	0.170492	1	1	1	1	1	0.308047	1	1	0.0112857	1	0.0274556	0.131458	0.0520545	1	1	1	1	1	1	1	1	1	1	1	1	1	1	1	0.393642	0.402451	0.0636683	0.0798657	0.702341	0.110593	0.63352	1	1	1	1	1
GO:0003158 endothelium development	105	0.000264521	0.00311845	0.00912858	0.171669	0.133844	0.323513	0.148155	0.430847	0.069669	0.372838	1	0.146435	1	0.314892	0.989255	0.678592	0.0033371	0.657541	0.0281504	0.489293	0.0179744	1	0.818625	1	0.692186	0.197571	0.420967	0.900802	0.745724	0.665528	1	0.269354	0.120113	0.970082	0.228067	0.321679	0.0206202	0.0249253	0.000105952	0.120927	0.096375	0.202624	0.379222	0.997393	0.938735	0.774558	0.957416	0.0695278
GO:0003159 morphogenesis of an endothelium	15	0.0229765	0.240162	0.0375997	1	1	1	1	1	0.569602	1	1	0.0854969	1	1	1	1	0.0698	1	0.841108	0.388507	0.85453	1	1	1	1	1	0.371315	1	1	1	1	1	1	0.671945	1	1	0.188161	0.196505	1	0.852276	1	0.525185	1	1	1	1	0.674529	1
GO:0003160 endocardium morphogenesis	6	0.228048	0.0909313	0.0996077	1	1	1	1	1	1	1	1	1	1	0.155937	1	1	0.00096755	1	0.102482	0.614266	0.158018	1	1	1	1	1	1	1	1	1	1	1	1	1	1	1	0.206059	0.211248	0.199289	0.0489914	1	0.0623143	1	1	1	1	1	1
GO:0003161 cardiac conduction system development	10	1	1	0.316295	1	1	1	1	1	0.379576	1	1	1	1	1	1	1	0.380757	1	0.135796	0.44305	0.238946	1	1	1	1	1	0.256775	1	1	1	0.166195	1	1	1	1	1	1	1	0.338832	0.3803	0.668168	0.07588	0.201036	1	1	1	1	1
GO:0003162 atrioventricular node development	2	1	1	0.390366	1	1	1	1	1	1	1	1	1	1	1	1	1	0.182883	1	0.296832	1	0.301407	1	1	1	1	1	1	1	1	1	1	1	1	1	1	1	1	1	1	0.370492	1	0.371202	1	1	1	1	1	1
GO:0003163 sinoatrial node development	2	1	1	1	1	1	1	1	1	1	1	1	1	1	1	1	1	1	1	1	1	1	1	1	1	1	1	1	1	1	1	1	1	1	1	1	1	1	1	1	1	1	1	1	1	1	1	1	1
GO:0003164 His-Purkinje system development	3	1	1	0.306813	1	1	1	1	1	0.114913	1	1	1	1	1	1	1	1	1	1	1	1	1	1	1	1	1	0.0948838	1	1	1	0.0502947	1	1	1	1	1	1	1	1	1	1	1	1	1	1	1	1	1
[truncated: 20,739 more rows]
[truncated: 40 more columns]

## Sheet: goseq FDR0.1
category	numInCat	Suetterlin_26_Pvalue_Down	Platt_VTA_Pvalue_Down	Durak_Full_Pvalue_Down	Durak_shCHD8.1_Pvalue_Down	Durak_shCHD8.2_Pvalue_Down	Katayama_Full_Pvalue_Down	Gompers_Full_Pvalue_Down	Gompers_P56_Pvalue_Down	Cotney_shCHD8.G_Pvalue_Down	Sugathan_Full_Pvalue_Down	Wang_NPC_Pvalue_Down	Wang_Neuron_Pvalue_Down	Wang_Organoid_Pvalue_Down	Wilkinson_siCHD8_Pvalue_Down	Shen_RN2_shCHD8_Pvalue_Down	Shen_RN2_sgCHD8_Pvalue_Down	Suetterlin_26_Pvalue_Up	Platt_VTA_Pvalue_Up	Durak_Full_Pvalue_Up	Durak_shCHD8.1_Pvalue_Up	Durak_shCHD8.2_Pvalue_Up	Katayama_Full_Pvalue_Up	Gompers_Full_Pvalue_Up	Gompers_P56_Pvalue_Up	Cotney_shCHD8.G_Pvalue_Up	Sugathan_Full_Pvalue_Up	Wang_NPC_Pvalue_Up	Wang_Neuron_Pvalue_Up	Wang_Organoid_Pvalue_Up	Wilkinson_siCHD8_Pvalue_Up	Shen_RN2_shCHD8_Pvalue_Up	Shen_RN2_sgCHD8_Pvalue_Up
[truncated: 22,669 more rows]

[truncated: 1 more sheets: goseq FDR0.05]
