# Supplementary material for: Common CHD8 Genomic Targets Contrast With Model-Specific Transcriptional Impacts of CHD8 Haploinsufficiency
Source: Front Mol Neurosci. 2019 Jan 14;11:481. doi: 10.3389/fnmol.2018.00481 (PMC6339895; doi:10.3389/fnmol.2018.00481)
Supplement: TABLE S4 — Significance peak percentile values for all analyzed genes in each ChIP-seq dataset. 0 indicates no significant peak identified near the target gene. [file Table_4.xlsx]

## Sheet: ChIP Genes
NearestTSS	Cotney_Hs.hNSC_WT_2-vs.Input	Cotney_Hs.hNSC_WT_3-vs.Input	Cotney_Hs.hNSC_2_Input	Cotney_Hs.hNSC_3_Input	Cotney_Mm.Frontal_Cx_WT_1-vs.Input	Cotney_Mm.Frontal_Cx_WT_2-vs.Input	Cotney_Mm.mouse_E17.5_Frontal_Cortex_1_Input	Cotney_Mm.mouse_E17.5_Frontal_Cortex_2_Input	Sugathan.CHD8_Bethyl_iPSC_NPC-vs.Input	Sugathan.CHD8_Novus60417_iPSC_NPC-vs.Input	Sugathan.CHD8_Novus60418_iPSC_NPC-vs.Input	Sugathan.Input	Hmitou.ES_Cells_WT_1-vs.Input	Hmitou.ES_Cells_WT_2-vs.Input	Hmitou.Control_ChIP-Seq_replicate_1	Hmitou.Control_ChIP-Seq_replicate_2	Reyes.T47D-MTVL_BreastCancer_WT_1-vs.NegCtl	Reyes.Chip-seq_IgG	Shen.RN2_Leukemia_WT_1-vs.NegCtl	Shen.RN2_Leukemia_WT_2-vs.NegCtl	Shen.Input_RN2_ChIP_r1	Shen.Input_RN2_ChIP_r2	Katayama.adult_whole_brain_Het_1-vs.Input	Katayama.adult_whole_brain_unk_1-vs.Input	Katayama.adult_whole_brain_WT_1-vs.Input	Katayama.e14.5_whole_brain_Het_1-vs.Input	Katayama.e14.5_whole_brain_WT_1-vs.Input	Katayama.Adult_CHD8hetero_mouse_Whole-Brain_CHD8_input	Katayama.Adult_mouse_Whole-Brain_CHD8_input	Katayama.Adult_WildType_mouse_Whole-Brain_CHD8_input	Katayama.E14.5_CHD8hetero_mouse_Whole-Brain_CHD8_input	Katayama.E14.5_WildType_mouse_Whole-Brain_CHD8_input	Platt.CHD8_IgG_HET_Replicate_1	Platt.CHD8_IgG_HET_Replicate_2	Platt.CHD8_IgG_WT_Replicate_1	Platt.CHD8_IgG_WT_Replicate_2	Platt.CHD8_Input_HET_Replicate_2	Platt.CHD8_Input_WT_Replicate_1	Platt.CHD8_Input_WT_Replicate_2	Platt.Somat_Ctx_HT_Platt_1-vs.Input	Platt.Somat_Ctx_HT_Platt_2-vs.Input	Platt.Somat_Ctx_WT_Platt_1-vs.Input	Platt.Somat_Ctx_WT_Platt_2-vs.Input	Gompers.brain_WT_1-vs.Input	Gompers.brain_WT_2-vs.Input	Gompers.Input_merged	Zhao.rat.Chd8.mOL.mm9.bed	Zhao.rat.Chd8.OPC.mm9.bed	Sandberg.Nkx2-1_BG_WT_1-vs.Input
7SK	0.577529	0.437997	0	0	0.58651	0.981855	0	0	0.700483	0.754282	0.630455	0.676589	0.993582	0.835378	0.761905	0	0	0	0.00695719	0.898086	0.477984	0.12901	0.819411	0.372781	0.0224581	0.332378	0.742929	0.59113	0.510791	0.385863	0.529646	0.560953	0	0	0	0	0	0	0	0.992068	0.117338	0.284068	0.144458	0.692714	0	0	0.691577	0.777336	0.866051
A1BG	0.214175	0	0	0	0	0.236561	0	0	0.225911	0.253233	0.181305	0.581688	0	0	0	0	0	0	0	0	0	0	0	0	0	0	0	0	0	0	0	0	0	0	0	0	0	0	0	0	0	0	0	0	0	0	0	0	0
A1CF	0	0.0577503	0	0	0	0	0	0	0	0	0	0	0	0	0	0	0	0	0.372017	0.313567	0.439788	0.583305	0	0	0	0	0	0	0	0	0	0	0	0	0	0	0	0	0	0	0	0	0	0	0	0	0	0	0
A2M	0	0	0	0	0	0	0	0	0.277822	0.230863	0.311298	0	0.410288	0	0	0	0	0	0	0	0	0	0	0.0390099	0	0	0	0	0	0	0	0	0	0	0	0	0	0	0	0	0	0	0	0	0	0	0	0	0
A3GALT2	0	0	0	0	0	0	0	0	0	0	0	0	0	0	0	0	0	0	0	0	0	0	0	0.0174932	0	0	0	0	0	0	0	0	0	0	0	0	0	0	0	0	0	0	0	0	0	0	0	0	0
A4GALT	0	0	0	0	0	0	0	0	0	0	0	0.0323214	0.312386	0	0	0	0	0	0.0408735	0.139908	0	0	0	0	0	0	0	0	0	0	0	0	0	0	0	0	0	0	0	0	0	0	0	0	0	0	0	0	0
A4GNT	0	0	0	0	0	0	0	0	0	0	0	0	0	0	0	0	0	0	0	0	0	0	0	0	0	0	0	0	0	0	0	0	0	0	0	0	0	0	0	0	0	0	0	0	0	0	0	0	0
AAAS	0.780612	0.652949	0	0	0.71371	0.972512	0	0	0.97646	0.987679	0.964682	0.837509	0.982661	0.642995	0	0	0.952802	0.528034	0.951686	0.943622	0	0	0.437192	0.829179	0.425476	0.44354	0.304847	0	0	0	0.530248	0	0	0	0	0	0	0	0	0.636821	0.605094	0.508375	0.59167	0	0	0	0.953625	0.957057	0
AACS	0.355923	0.246091	0	0	0	0.0216655	0	0	0.499166	0.535914	0.628328	0.714412	0.920107	0	0	0	0	0	0.90859	0.905251	0	0	0.45689	0.587073	0.600667	0.578008	0.564616	0.162855	0	0	0.34912	0.976924	0	0	0	0	0	0	0	0.7259	0.514215	0.80276	0.791881	0	0	0	0.727336	0.512796	0
AADAC	0	0	0	0	0	0	0	0	0.122266	0.361674	0	0	0	0	0	0	0	0	0	0	0	0	0	0	0	0	0	0	0	0	0	0	0	0	0	0	0	0	0	0	0	0	0	0	0	0	0	0	0
AADACL2	0	0	0	0	0	0	0	0	0	0	0	0	0	0	0	0	0	0	0	0	0	0	0	0	0	0	0	0	0	0	0	0	0	0	0	0	0	0	0	0	0	0	0	0	0	0	0	0	0
AADACL3	0	0	0	0	0	0	0	0	0	0	0	0	0	0	0	0	0	0	0	0	0	0	0	0	0	0	0	0	0	0	0	0	0	0	0	0	0	0	0	0	0	0	0	0	0	0	0	0	0
AADACL4	0	0	0	0	0	0	0	0	0.386386	0.257952	0	0.169074	0	0	0	0	0	0	0	0	0	0	0	0	0	0	0	0	0	0	0	0	0	0	0	0	0	0	0	0	0	0	0	0	0	0	0	0	0
AADAT	0.772405	0.530178	0	0.653673	0	0.126743	0	0	0.761528	0.801206	0.821283	0.634443	0.205	0	0	0	0	0	0	0	0	0	0.388934	0.230211	0.280551	0	0.239231	0	0	0	0	0	0	0	0	0	0	0	0	0	0	0	0	0	0	0	0.0297528	0.110702	0
AAED1	0.134982	0	0	0	0	0	0	0	0.290206	0.333013	0.305381	0.317909	0	0	0	0	0	0	0	0	0	0	0	0	0	0	0	0	0	0	0	0	0	0	0	0	0	0	0	0	0	0	0	0	0	0	0	0	0
AAGAB	0.68811	0.775583	0	0	0	0	0	0	0.934036	0.851887	0.731416	0.750172	0.588466	0.690123	0	0	0.766454	0.207757	0.466325	0.311775	0	0.570197	0.497001	0.655908	0.689183	0.48229	0.777913	0	0.770338	0	0.938178	0.909063	0	0	0	0	0	0	0	0.0700122	0.762859	0.38845	0.337683	0	0	0	0.532337	0.515704	0
AAK1	0.919255	0.877366	0.536067	0	0.896628	0.532024	0	0	0.831796	0.872422	0.8174	0.509677	0.958234	0.965784	0	0	0.605491	0	0.971688	0.959084	0	0	0.899006	0.808799	0.896394	0.958753	0.983291	0.737353	0.915329	0	0.740058	0.851678	0	0	0	0	0	0	0	0.591062	0.436154	0.415517	0.476341	0.425554	0	0	0.964241	0.954924	0
AAMDC	0.811779	0.818793	0	0	0	0	0	0	0.878261	0.854422	0.87953	0.932606	0	0	0	0	0.529146	0.149386	0	0	0	0	0	0	0	0	0	0	0	0	0	0	0	0	0	0	0	0	0	0	0	0	0	0	0	0	0	0	0
AAMP	0.418589	0.582167	0	0	0	0	0	0	0.742995	0.693202	0.628883	0.596915	0.67152	0	0	0	0.193118	0	0.813702	0.805694	0	0	0.17853	0.38074	0.360032	0.309165	0.486207	0	0	0	0	0.0323364	0	0	0	0	0	0	0	0.150244	0.160559	0.198446	0.251351	0	0	0	0.188434	0.559035	0
AANAT	0.32276	0.0567901	0	0	0	0.891672	0	0	0.344752	0.422929	0.367604	0.858041	0.0506754	0	0	0	0.554344	0	0.0192289	0.339587	0	0	0	0	0	0	0	0	0	0	0	0	0	0	0	0	0	0	0	0.479713	0	0.280852	0.118624	0	0	0	0	0	0
AAR2	0.979481	0.953224	0	0	0	0	0	0	0.963022	0.980863	0.976979	0.307398	0	0	0	0	0.721512	0.140169	0	0	0	0	0	0	0	0	0	0	0	0	0	0	0	0	0	0	0	0	0	0	0	0	0	0	0	0	0	0	0
AARD	0	0	0	0	0.489003	0.802437	0	0	0.0108037	0.0389724	0	0.060615	0	0	0	0	0	0	0	0	0.306101	0	0.339959	0.0437331	0.15554	0.343753	0.155339	0	0.24073	0	0	0.340367	0	0	0	0	0	0	0	0	0	0	0	0	0	0	0	0	0
AARS	0.660271	0.608093	0	0	0	0.390115	0	0	0.644005	0.78539	0.647929	0.464387	0.725644	0.821821	0	0	0.937006	0	0.842014	0.795512	0.924668	0.451535	0.444355	0.771101	0.736994	0.754277	0.757462	0	0	0	0.838997	0.168666	0	0	0	0	0	0	0	0.401007	0.332786	0.359909	0.389218	0	0	0	0.52661	0.795269	0
AARS2	0.791815	0.168861	0	0	0	0.868653	0	0	0.742029	0.795526	0.704974	0.154337	0.841077	0	0	0	0.0678827	0	0.947724	0.95437	0	0	0.705972	0.906149	0.335029	0.926292	0.822818	0	0.339236	0	0.658351	0	0	0	0	0	0	0	0	0	0	0	0	0	0	0	0.873865	0.936894	0
AARSD1	0.624335	0	0	0	0.818182	0	0	0	0.685815	0.79072	0.788831	0.666863	0.808698	0.104906	0	0	0.846183	0.62788	0.574065	0.542566	0	0	0.396365	0.678737	0.361962	0.563488	0.277957	0	0	0	0.0642323	0	0	0	0	0	0	0	0	0.066809	0.848644	0.467506	0.506129	0	0	0	0.65945	0.865064	0
AASDH	0.698536	0.692044	0.8539	0	0.240103	0.654028	0	0	0.93061	0.938308	0.902274	0.967089	0.904397	0	0	0	0.749342	0	0.67881	0.702649	0	0.166264	0.714478	0.92268	0.747259	0.86248	0.845009	0	0	0	0.353338	0	0	0	0	0	0	0	0	0.104179	0	0.393273	0.588638	0	0	0	0.504959	0.783928	0
AASDHPPT	0.571872	0.716598	0.469425	0	0	0.536493	0	0	0.88643	0.910958	0.87463	0.961489	0.881023	0.332473	0	0	0.928545	0.199693	0.746546	0.733761	0	0	0.502373	0.777049	0.523204	0.522612	0.708206	0.108801	0.428888	0.222453	0.608339	0.457568	0	0	0	0	0	0	0	0.394448	0.406409	0.370092	0.497693	0	0	0	0.856265	0.885712	0
AASS	0.46972	0.128121	0.032955	0	0	0	0	0	0.564515	0.648287	0.841161	0.634542	0	0	0	0	0	0	0	0	0	0	0	0	0	0	0	0	0	0	0	0	0	0	0	0	0	0	0	0	0	0	0	0	0	0	0	0	0
AATF	0.515528	0.486283	0.19773	0	0	0	0	0	0.634256	0.542118	0.823687	0.633166	0.285755	0	0	0	0.729222	0	0.0504397	0.136702	0	0	0.394127	0.706376	0.824897	0.266439	0.253677	0	0	0	0.476741	0.146804	0	0	0	0	0	0	0	0.367907	0.111257	0.351869	0.465138	0	0	0	0.446012	0.447363	0
AATK	0.0135315	0	0	0	0	0.22979	0	0	0	0.06108	0.058247	0.089891	0	0	0	0	0.0267018	0	0.260122	0.344678	0	0	0.0010744	0.0697105	0.733485	0.614353	0.611348	0	0.600996	0.256549	0.692336	0.206771	0	0	0	0	0	0	0	0.618822	0.337387	0.706016	0.74944	0	0	0	0.223774	0.0157038	0
ABAT	0.209738	0.150754	0	0	0	0	0	0	0.695564	0.527525	0.532822	0.638275	0.327234	0	0	0	0.0500188	0	0	0	0	0	0.198138	0.215516	0.20572	0.161287	0.20094	0	0	0	0	0.159253	0	0	0	0	0	0	0	0	0	0	0.0301832	0	0	0	0	0.281117	0
ABCA1	0.115461	0	0	0	0	0.331889	0	0	0.638472	0.72964	0.616587	0.446409	0.504454	0.0306649	0	0	0.1132	0	0.361388	0.468936	0	0	0.268422	0.228636	0.175103	0.379728	0.272126	0	0	0	0.0865269	0	0	0	0	0	0	0	0	0.284015	0.182909	0.627362	0.637802	0	0	0	0	0.150834	0
ABCA12	0	0	0	0	0	0	0	0	0	0	0	0	0	0	0	0	0	0	0	0	0	0.290445	0	0	0	0	0	0	0	0	0	0	0	0	0	0	0	0	0	0	0	0	0	0	0	0	0	0	0
ABCA13	0	0	0	0	0	0.736493	0	0	0.298551	0.41821	0.125462	0	0	0	0	0	0.208349	0.46851	0.312204	0.335816	0.682759	0.96861	0	0	0	0	0	0	0	0	0	0	0	0	0	0	0	0	0	0	0	0	0	0	0	0	0	0	0
ABCA2	0.40051	0.129767	0	0	0	0.868517	0	0	0.18621	0.11482	0.080159	0.113862	0	0	0	0	0.292215	0.395929	0.536767	0.565758	0	0	0.360193	0.164261	0.331871	0.303061	0.343225	0.928621	0	0.0336798	0.859364	0.831031	0	0	0	0	0	0	0	0.933344	0.955793	0.969449	0.937657	0	0	0	0.126973	0.408104	0
ABCA3	0	0	0	0	0	0.613676	0	0	0	0.0342538	0	0	0.308363	0	0	0	0.023129	0.317972	0.62895	0.578392	0	0	0.308264	0.576314	0.510922	0.39656	0.47237	0	0	0.446154	0.411183	0.296493	0	0	0	0	0	0	0	0.136364	0.462777	0	0	0	0	0	0	0.432338	0
ABCA4	0.0240683	0	0.266203	0	0	0.756669	0	0	0.410277	0.484446	0.383044	0.00756459	0.247916	0	0.857143	0	0	0	0.0877379	0.17611	0	0.781994	0.102874	0.0534418	0.1015	0	0	0	0	0	0	0	0	0	0	0	0	0	0	0.273795	0	0	0	0	0	0	0	0.293718	0
ABCA5	0.0390417	0	0	0	0	0	0	0	0.191217	0.326459	0.29632	0.654976	0	0	0	0	0.270778	0.514977	0	0.0359197	0	0	0.690214	0.329135	0.883849	0.313881	0.525803	0	0	0	0.170041	0	0	0	0	0	0	0	0	0	0.110271	0.24856	0.112825	0	0	0	0.379522	0.609539	0
ABCA6	0	0	0	0	0	0.645768	0	0	0	0	0	0	0	0	0	0	0	0	0.17306	0.108608	0	0	0	0	0	0	0	0	0	0	0	0	0	0	0	0	0	0	0	0	0	0	0	0	0	0	0.280067	0	0
ABCA7	0.255324	0.425514	0	0	0.274194	0.850508	0	0	0.687659	0.535128	0.372781	0.695943	0.305297	0.291156	0	0	0.682023	0	0.707315	0.730084	0	0	0.355985	0.425435	0.427932	0.289744	0.297711	0	0	0	0	0	0	0	0	0	0	0	0	0.223002	0.178143	0.0920541	0.0742059	0	0	0	0.0284956	0.312427	0
ABCA8	0	0	0	0.785607	0	0	0	0	0	0	0.0106324	0	0.315068	0	0	0	0	0	0	0	0	0	0.608918	0.932389	0.750855	0.098955	0.298059	0	0	0	0	0	0	0	0	0	0	0	0	0	0	0	0	0	0	0	0	0	0
ABCA9	0	0	0.468327	0.386807	0	0	0	0	0	0	0	0	0	0	0	0	0	0	0.678616	0.601961	0	0.00793377	0.0136986	0	0	0	0	0	0	0	0	0	0	0	0	0	0	0	0	0	0	0	0	0	0	0	0	0	0
ABCB10	0.700089	0.364335	0	0	0	0.36845	0	0	0.553184	0.750175	0.776997	0.931034	0.535205	0	0	0	0	0.557604	0.472123	0.572264	0	0	0.504342	0.514826	0.365734	0.504763	0.584893	0	0	0	0.531092	0.392743	0	0	0	0	0	0	0	0.374314	0.43977	0.416722	0.450244	0	0	0	0.380919	0.602656	0
ABCB11	0	0	0	0	0	0	0	0	0	0.0595945	0	0	0	0	0	0	0	0	0	0	0	0	0	0	0	0	0	0	0	0	0	0	0	0	0	0	0	0	0	0	0	0	0	0	0	0	0	0	0
ABCB4	0	0	0.432076	0	0	0.34042	0	0	0.193764	0.156851	0.279031	0.258572	0	0	0	0	0	0	0	0.0774017	0	0.0393239	0.135912	0.0753083	0.240109	0.179876	0.21147	0	0	0	0.320318	0.0391681	0	0	0	0	0	0	0	0.800336	0.664256	0.771004	0.776064	0	0	0	0	0.385227	0
ABCB5	0	0	0	0	0	0.444821	0	0	0.00843215	0	0	0	0	0	0	0	0	0.437404	0	0	0	0	0	0	0	0	0	0	0	0	0	0	0	0	0	0	0	0	0	0	0	0	0	0	0	0	0	0.10062	0
ABCB6	0.788487	0.315364	0	0	0	0	0	0	0.581555	0.518962	0.590237	0.806071	0.661174	0	0	0	0	0	0.089284	0.144339	0	0	0.221864	0.239657	0.16247	0.116619	0.152119	0	0	0	0	0	0	0	0	0	0	0	0	0	0	0	0.00118624	0	0	0	0	0.178461	0
ABCB7	0.466393	0	0	0	0	0	0	0	0.427756	0.391559	0.585059	0	0.57448	0	0	0	0	0	0.0822302	0.147733	0	0	0.39341	0.67034	0.64339	0.223065	0.540771	0	0	0	0	0	0	0	0	0	0	0	0	0	0	0	0	0	0	0	0	0	0
ABCB8	0.403949	0.439095	0	0	0	0.404333	0	0	0.853755	0.821391	0.784671	0.179094	0.680621	0.794061	0	0	0.594961	0	0.89342	0.229471	0	0	0.659325	0.942885	0.789631	0.571904	0.608302	0	0	0	0	0.0122969	0	0	0	0	0	0	0	0	0.0419063	0.271741	0.186503	0	0	0	0.946641	0.920415	0
ABCB9	0.835736	0.84225	0	0	0	0	0	0	0.92253	0.944775	0.96274	0.764417	0	0	0	0	0.122602	0.0695084	0.225432	0.223909	0	0	0.213448	0.146856	0.106325	0	0.0874598	0	0	0	0	0	0	0	0	0	0	0	0	0.334655	0	0.401849	0.345328	0	0	0	0	0.11138	0
ABCC1	0.0715395	0	0	0	0	0.315098	0	0	0.257532	0.376879	0.201091	0.214854	0.0934955	0	0	0	0	0.291091	0.333655	0.413218	0	0	0.755753	0.630543	0.696552	0.355406	0.25768	0	0	0.0340956	0.39624	0	0	0	0	0	0	0	0	0.655278	0.495974	0.71352	0.740609	0	0	0	0	0	0
ABCC10	0.784051	0.435117	0	0	0	0	0	0	0.74238	0.71129	0.602163	0.497691	0.983044	0.654616	0	0	0.680895	0	0.670886	0.701329	0	0	0.800519	0.918569	0.646548	0.650236	0.742581	0	0.290537	0.279002	0.159918	0	0	0	0	0	0	0	0	0	0.140674	0.00187592	0.237907	0	0	0	0.61964	0.659655	0
ABCC12	0	0	0	0	0	0.835748	0	0	0.800351	0.789759	0.0608358	0.109736	0	0	0	0	0	0	0.113634	0.0910719	0	0	0.0530934	0.385201	0.11001	0.105521	0.17109	0	0.714444	0	0.0262714	0	0	0	0	0	0	0	0	0	0	0	0	0	0	0	0	0.145502	0
ABCC2	0	0	0	0	0	0	0	0	0	0	0.0416975	0	0	0	0	0	0	0	0.605856	0.523616	0	0.00172473	0.0279345	0	0.0174577	0	0	0	0	0	0	0	0	0	0	0	0	0	0	0	0	0	0	0	0	0	0	0	0
ABCC3	0	0	0	0	0	0	0	0	0.0801932	0	0.171413	0.186757	0.229141	0	0	0	0	0.0672043	0.0771089	0.00443104	0	0	0	0	0.0283358	0	0	0	0	0	0	0	0	0	0	0	0	0	0	0	0	0	0	0	0	0	0	0	0
ABCC4	0.220608	0.0758573	0.525082	0	0	0	0	0	0.230654	0.135355	0.555566	0.681894	0.293802	0.0171078	0	0	0	0	0.226978	0.00659942	0.0864721	0	0.30719	0.159801	0.307044	0.0702858	0.0794535	0	0	0	0.535912	0	0	0	0	0	0	0	0	0	0	0	0	0	0	0	0.0114541	0.287515	0
ABCC5	0.71728	0.641015	0	0	0.453446	0.844956	0	0	0.700044	0.819294	0.715144	0.604873	0.963406	0.533893	0	0	0.902219	0.974654	0.624215	0.69671	0	0	0.664428	0.884982	0.72866	0.700731	0.523714	0.0644491	0	0.302703	0.290913	0.29376	0	0	0	0	0	0	0	0.850214	0.896795	0.648801	0.59022	0	0	0	0.705545	0.856824	0
ABCC6	0	0	0	0	0	0.917806	0	0	0.168643	0.0887801	0	0.133805	0.140722	0	0	0	0.00394885	0.175115	0.162431	0.194306	0	0	0	0	0	0	0	0	0	0	0	0	0	0	0	0	0	0	0	0	0	0	0	0	0	0	0	0	0
ABCC8	0	0	0	0	0	0	0	0	0	0	0	0	0	0	0	0	0	0	0.0424196	0.285283	0	0	0.125616	0.370769	0.295991	0.116341	0.0947698	0	0	0	0	0	0	0	0	0	0	0	0	0	0	0.324936	0.271122	0	0	0	0	0	0
ABCC9	0	0	0	0	0	0	0	0	0.185595	0.15388	0.252404	0	0	0	0	0	0	0.689324	0	0	0	0	0	0	0	0	0	0	0	0	0	0	0	0	0	0	0	0	0	0	0	0	0	0	0	0	0	0	0
ABCD1	0.257875	0.0769547	0	0	0	0	0	0	0.13307	0.175026	0.156805	0.00569801	0.172909	0	0	0	0	0	0.128515	0	0	0	0.313636	0.36867	0.24239	0.150744	0.278653	0	0	0	0	0	0	0	0	0	0	0	0	0	0.0798685	0	0	0	0	0	0	0.428558	0
ABCD2	0	0	0	0	0	0.0180095	0	0	0.397189	0.407812	0.525055	0	0.654086	0	0	0	0	0	0.379843	0.408504	0	0.710935	0.923628	0.915508	0.960611	0.584389	0.576625	0	0	0	0	0	0	0	0	0	0	0	0	0	0	0	0	0	0	0	0.266518	0.284509	0
ABCD3	0.453749	0	0.66569	0	0	0.0667569	0	0	0.524199	0.516603	0.571653	0.893408	0.322828	0	0	0	0.0755923	0	0.399749	0.50033	0	0.861676	0.828991	0.660544	0.947452	0.889485	0.824384	0.04851	0	0.276923	0.965172	0.775922	0	0	0	0	0	0	0	0.803844	0.525883	0.598553	0.682483	0	0	0	0	0	0
ABCD4	0.425133	0.401646	0	0	0.744501	0.0028436	0	0	0.75661	0.778312	0.797152	0.40112	0.281445	0	0	0	0.746145	0.738095	0.851676	0.858867	0	0	0.249888	0.5806	0.341346	0.211042	0.151423	0	0	0	0.104001	0	0	0	0	0	0	0	0	0.98734	0.975514	0.0767788	0.124555	0	0	0	0.809052	0.491373	0
ABCE1	0.761646	0.715226	0	0	0.292155	0.144076	0	0	0.932718	0.913492	0.879993	0.744769	0.986876	0	0	0	0.697631	0	0.650691	0.606675	0.513528	0.543981	0.691557	0.975597	0.78735	0.954962	0.825951	0.130977	0.628113	0.812474	0.646903	0.787157	0	0	0	0	0	0	0	0.644448	0.616105	0.521104	0.645842	0	0	0	0.932532	0.870396	0
ABCF1	0.699978	0.594513	0	0	0	0	0	0	0.571014	0.752447	0.643953	0.96758	0.590286	0	0	0	0.84167	0	0.464972	0.567927	0	0	0.28991	0.576926	0.388455	0.392953	0.440345	0	0	0	0.0731502	0	0	0	0	0	0	0	0	0.330842	0.0463435	0.178079	0.0838276	0	0	0	0.558039	0.762408	0.976905
ABCF2	0.613909	0.494513	0	0	0	0	0	0	0.60448	0.613334	0.495007	0.456921	0.824313	0	0	0	0	0	0.593101	0.606486	0	0	0.205211	0.329222	0.161856	0.0808286	0.221478	0	0	0	0	0	0	0	0	0	0	0	0	0	0	0	0.130486	0	0	0	0.742422	0.673808	0
ABCF3	0.274179	0	0	0	0	0	0	0	0.361616	0.262845	0.592641	0.673838	0.799023	0.232085	0	0	0.750094	0.969662	0.458595	0.516734	0	0	0.0990241	0.348902	0.0741293	0	0.0979027	0	0	0	0	0	0	0	0	0	0	0	0	0	0	0.420608	0.49084	0	0	0	0	0.522295	0
ABCG1	0	0	0	0	0	0	0	0	0.128766	0.0764593	0	0.233913	0.371587	0	0	0	0.097405	0.382873	0.0832931	0.0626002	0	0.760262	0.519921	0.758506	0.701553	0.44391	0.34105	0	0	0	0.0751988	0.339305	0	0	0	0	0	0	0	0	0.0547247	0.047702	0.0117306	0	0	0	0	0.386972	0
ABCG2	0.136424	0	0	0	0	0	0	0.0882353	0.146948	0.085547	0.420766	0.363101	0.161701	0	0	0	0	0.759601	0	0	0	0	0.026681	0.273507	0.165629	0.0799963	0.29249	0	0	0	0	0	0	0	0	0	0.0952381	0.0217391	0.210526	0	0.063106	0.264907	0.175827	0.249208	0.333333	0.157895	0	0	0
ABCG4	0.0462511	0	0	0	0	0.0106974	0	0	0.105841	0.110101	0.00628698	0.278515	0	0	0	0	0.0135389	0	0	0.0378995	0	0	0.629421	0.368932	0.657689	0.514566	0.654425	0	0	0	0.554109	0.144983	0	0	0	0	0	0	0	0.712477	0.661791	0.731743	0.758798	0	0	0	0	0.32057	0
ABCG5	0	0	0	0	0	0	0	0	0	0	0	0	0	0	0	0	0	0	0	0	0	0	0	0	0	0	0	0	0	0	0	0	0	0	0	0	0	0	0	0	0	0	0	0	0	0	0	0	0
ABCG8	0	0	0	0	0	0	0	0	0	0	0	0	0	0	0	0	0	0	0	0	0	0	0	0	0	0	0	0	0	0	0	0	0	0	0	0	0	0	0	0	0	0	0	0	0	0	0	0	0
ABHD10	0.736136	0.380658	0.987184	0	0	0	0	0	0.271498	0.486893	0.268584	0.868946	0.397548	0	0	0	0.605679	0.560292	0.748671	0.733855	0.889125	0.736461	0.514818	0.909997	0.516537	0.695737	0.817509	0	0.688434	0	0.736925	0.829816	0	0	0	0	0	0	0	0.377212	0.319638	0.327482	0.31554	0	0	0	0	0	0
ABHD11	0.424135	0.479561	0	0	0	0.0836831	0	0	0.488625	0.432978	0.441383	0.758424	0.743175	0	0	0	0.548891	0.735791	0.822012	0.817573	0	0	0.258483	0.878422	0.432231	0.255063	0.510399	0.318087	0.983951	0.685239	0	0.325793	0	0	0	0	0	0	0	0	0	0	0	0	0	0	0.409554	0.470822	0
ABHD12	0.655612	0.302195	0	0	0	0.362492	0	0	0.762846	0.678347	0.765533	0.817467	0.859852	0	0	0	0	0	0.953715	0.958518	0	0.22801	0.746262	0.853932	0.639881	0.585776	0.562266	0	0	0	0.392745	0.514802	0	0	0	0	0	0	0	0.659549	0.73903	0.611818	0.780941	0	0	0	0.852074	0.835498	0
ABHD12B	0	0	0	0	0	0	0	0	0.0176548	0.0792555	0.0909763	0.131742	0.482422	0	0	0	0	0	0.130254	0.127463	0	0.310797	0.164563	0.0596519	0.090622	0	0.0249761	0	0	0	0	0	0	0	0	0	0	0	0	0	0	0	0	0	0	0	0	0	0
ABHD13	0.799246	0.928532	0	0	0	0.159919	0	0	0.903469	0.98698	0.887851	0.754396	0.673436	0	0	0	0.842986	0.284178	0.712726	0.63411	0	0	0.582684	0.425085	0.570225	0.363174	0.452006	0	0	0	0.0673656	0.0441779	0	0	0	0	0	0	0	0.299725	0.543303	0.580732	0.419138	0	0	0	0.552591	0.568631	0
ABHD14A	0.37988	0.513306	0	0	0	0	0	0	0.561792	0.541681	0.499908	0.634247	0.823067	0	0	0	0.369124	0	0.17277	0.177336	0	0	0.531292	0.502405	0.717695	0.0728752	0.148986	0	0	0.615385	0.282719	0	0	0	0	0	0	0	0	0.30781	0.658833	0.712448	0.737709	0	0	0	0	0.119329	0
ABHD14A-ACY1	0	0	0	0	0	0	0	0	0	0	0	0	0.529457	0	0	0	0	0	0.320514	0.330348	0	0	0.118811	0.329572	0.39714	0.0587256	0.0936385	0	0.0968456	0	0	0	0	0	0	0	0	0	0	0	0	0	0	0	0	0	0	0.108472	0
ABHD14B	0.266748	0.282442	0	0	0	0	0	0	0.573386	0.570954	0.657267	0.563906	0.822972	0	0	0	0	0	0.172674	0.177241	0	0	0.531202	0.502318	0.717607	0.0727828	0.148899	0	0	0.614969	0.282598	0	0	0	0	0	0	0	0	0.307657	0.658669	0.712314	0.737577	0	0	0	0	0.119232	0
ABHD15	0.306122	0.231276	0	0	0	0	0	0	0.461484	0.388501	0.635817	0.503979	0.0750072	0	0	0	0.166228	0.210829	0.338197	0.234751	0	0	0.177097	0.076008	0.116238	0.066494	0.0589157	0	0	0	0.161485	0	0	0	0	0	0	0	0	0	0	0	0	0	0	0	0.329515	0.249418	0
ABHD16A	0.768412	0.493416	0	0	0	0.156804	0	0	0.820026	0.803915	0.725962	0.476471	0.348788	0	0	0	0.0908236	0	0.350565	0.40115	0	0	0.770436	0.917432	0.315466	0.667252	0.761378	0.111573	0	0	0.91504	0.95233	0	0	0	0	0	0	0	0.729713	0.670008	0.719952	0.783577	0	0	0	0.824836	0.779953	0
ABHD16B	0.0572316	0.653361	0	0	0	0	0	0	0.338779	0.395841	0.55649	0.328028	0.454929	0	0	0	0.547386	0	0	0	0	0	0	0	0	0	0	0	0	0	0	0	0	0	0	0	0	0	0	0	0	0	0	0	0	0	0	0	0
ABHD17A	0.165373	0	0	0	0	0	0	0	0.0732543	0.234359	0.186298	0.150015	0	0	0	0	0	0	0	0	0	0	0	0	0	0	0	0	0	0	0	0	0	0	0	0	0	0	0	0	0	0	0	0	0	0	0	0	0
ABHD17B	0.658718	0.421125	0.954962	0	0	0	0	0	0.727888	0.817022	0.741309	0.899499	0	0	0	0	0.379278	0	0	0	0	0	0	0	0	0	0	0	0	0	0	0	0	0	0	0	0	0	0	0	0	0	0	0	0	0	0	0	0
ABHD17C	0.446761	0	0.792018	0.758621	0	0	0	0	0.262011	0.180094	0.377311	0.141959	0	0	0	0	0	0	0	0	0	0	0	0	0	0	0	0	0	0	0	0	0	0	0	0	0	0	0	0	0	0	0	0	0	0	0	0	0
ABHD18	0	0	0	0	0	0	0	0	0	0	0	0	0	0	0	0	0	0	0	0	0	0	0	0	0	0	0	0	0	0	0	0	0	0	0	0	0	0	0	0	0	0	0	0	0	0	0	0	0
ABHD2	0.310448	0	0.259612	0	0	0.0102911	0	0	0.565305	0.488728	0.39081	0.479713	0.362199	0	0	0	0.93475	0	0.411537	0.372113	0	0	0.138329	0.208432	0.148259	0.564228	0.245322	0	0	0	0.35153	0.496129	0	0	0	0	0	0	0	0.257474	0.317338	0.456653	0.462765	0	0	0	0.417237	0.156359	0
ABHD3	0.360248	0.570508	0	0	0	0	0	0	0.330962	0.410696	0.426683	0.307594	0	0	0	0	0	0	0	0	0	0	0.162772	0	0.243618	0	0	0	0	0	0	0	0	0	0	0	0	0	0	0	0	0	0	0	0	0	0.204777	0.359345	0
ABHD4	0.0621118	0	0	0	0	0	0	0	0.233816	0.379588	0.263129	0.300914	0.283648	0	0	0	0	0	0	0.120392	0	0	0.125257	0.360185	0.488288	0	0.0250631	0	0	0	0	0	0	0	0	0	0	0	0	0	0	0	0	0	0	0	0	0.132997	0
ABHD5	0.595941	0.452949	0	0	0	0.449695	0	0	0.460782	0.605208	0.643214	0.701837	0.0794137	0	0	0	0.794096	0	0.696782	0.711417	0	0.295619	0.487868	0.373655	0.509869	0.35559	0.426508	0	0	0	0.863823	0.889935	0	0	0	0	0	0	0	0.328554	0.788003	0.551655	0.418874	0	0	0	0.0488895	0.367681	0
ABHD6	0.16992	0.10192	0	0	0	0.204604	0	0	0.335705	0.330391	0.421135	0.591217	0.588083	0.128147	0	0	0	0	0	0	0	0	0.827111	0.552174	0.509606	0.488856	0.39544	0	0	0	0.36551	0.293305	0	0	0	0	0	0	0	0	0	0	0	0	0	0	0.0624389	0.421287	0
ABHD8	0.689219	0.963512	0	0	0	0.663101	0	0	0.988933	0.98366	0.970969	0.893113	0.718939	0	0	0	0.601166	0	0.824331	0.763929	0	0	0.637031	0.682585	0.589964	0.601498	0.536507	0	0.540675	0.726403	0.113762	0.214817	0	0	0	0	0	0	0	0.383771	0.493673	0.692885	0.659681	0	0	0	0.632211	0.494281	0
ABI1	0.530945	0	0	0	0	0	0	0	0.620553	0.672317	0.589867	0.471461	0.10432	0	0	0	0	0	0.727993	0.712171	0.675332	0.931011	0.823171	0.387475	0.556891	0.5818	0.696371	0	0	0	0.806339	0.66358	0	0	0	0	0	0	0	0.315589	0.357765	0.474206	0.487017	0	0	0	0.534013	0.576289	0
ABI2	0.812888	0.909465	0.635665	0	0	0.579282	0	0	0.824594	0.826022	0.876294	0.965026	0	0	0	0	0	0	0.138757	0.203922	0	0	0.900886	0.751859	0.867532	0.955424	0.913585	0.202356	0	0.728067	0.896963	0.8494	0	0	0	0	0	0	0	0.409091	0.286935	0.645987	0.525372	0	0	0	0.371421	0.54653	0
ABI3	0	0	0	0	0	0	0	0	0	0	0	0	0.208449	0	0	0	0	0	0.251812	0.273593	0	0	0	0	0	0	0	0	0	0	0	0	0	0	0	0	0	0	0	0	0	0	0	0	0	0	0	0	0
ABI3BP	0	0	0	0	0	0	0	0	0.0511199	0.0480601	0.0944896	0	0	0	0	0	0	0.376728	0	0	0.720955	0	0.0744919	0	0.0222827	0	0	0	0	0	0	0	0	0	0	0	0	0	0	0	0	0	0	0	0	0	0	0	0
ABL1	0.880102	0.880521	0	0	0	0	0	0	0.737989	0.702464	0.67095	0.804598	0.656289	0	0	0	0.631628	0	0.560827	0.672103	0	0	0.678127	0.018018	0.677516	0.525756	0.509703	0	0	0	0.160641	0	0	0	0	0	0	0	0	0.268304	0.55152	0.426772	0.169237	0	0	0	0.524654	0.696394	0
ABL2	0.850932	0.760905	0.191139	0	0	0.540691	0	0	0.656478	0.663404	0.566198	0.433048	0.211036	0	0	0	0	0	0.601411	0.450363	0	0	0.855135	0.726319	0.831915	0.898548	0.925942	0	0	0	0.940106	0.664491	0	0	0	0	0	0	0	0.433344	0.539852	0.755728	0.728088	0	0	0	0.308842	0.830458	0
ABLIM1	0.231921	0.194239	0	0	0	0.241165	0	0	0.48274	0.320255	0.406805	0.311917	0.0404253	0	0	0	0	0	0	0.044876	0	0	0.349987	0.260212	0.450215	0.262277	0.300322	0	0	0.0390852	0.0259099	0.0699863	0	0	0	0	0	0	0	0.19158	0.392605	0.324132	0.301173	0	0	0	0.144713	0.0599069	0
ABLIM2	0.244232	0	0.490663	0	0	0	0	0	0.497497	0.195299	0.296043	0.759996	0.215825	0	0	0	0	0	0.553483	0.440181	0	0	0.527442	0.590659	0.338275	0.18302	0.128274	0	0	0.243243	0.203181	0.334143	0	0	0	0	0	0	0	0	0	0	0	0	0	0	0.293337	0.34461	0
ABLIM3	0	0	0	0	0	0.275694	0	0	0.488098	0.401084	0.154771	0.804794	0.0472267	0	0	0	0.126363	0.538402	0	0.0647685	0	0	0.747068	0.503018	0.912536	0.317766	0.442085	0	0	0	0.397084	0.152725	0	0	0	0	0	0	0	0	0	0.024655	0.0570713	0	0	0	0	0.245153	0
ABO	0	0	0	0	0	0	0	0	0	0	0	0	0	0	0	0	0	0	0	0	0	0	0	0	0	0	0	0	0	0	0	0	0	0	0	0	0	0	0	0	0	0	0	0	0	0	0.0941472	0.1076	0
ABR	0.375222	0.324143	0	0	0	0.699932	0	0	0.572156	0.677298	0.337833	0.754298	0.478015	0	0	0	0	0	0.407092	0.327331	0	0	0.208524	0.371818	0.00789543	0.0330158	0.492733	0	0.46984	0	0.108701	0.533627	0	0	0	0	0	0	0	0.573673	0.111422	0.675064	0.466324	0	0	0	0.312474	0.747383	0.755196
ABRA	0	0	0.427682	0	0	0	0	0	0.282213	0.177997	0	0	0	0	0	0	0	0	0	0	0	0	0	0	0	0	0	0	0	0	0	0	0	0	0	0	0	0	0	0	0	0	0	0	0	0	0	0	0
ABRACL	0.520741	0.330864	0.909191	0	0	0	0	0	0.574264	0.576547	0.752866	0.583554	0	0	0	0	0	0	0	0	0	0	0	0	0	0	0	0	0	0	0	0	0	0	0	0	0	0	0	0	0	0	0	0	0	0	0	0	0
ABRAXAS1	0	0	0	0	0	0	0	0	0	0	0	0	0	0	0	0	0	0	0	0	0	0	0	0	0	0	0	0	0	0	0	0	0	0	0	0	0	0	0	0	0	0	0	0	0	0	0	0	0
ABRAXAS2	0	0	0	0	0	0	0	0	0	0	0	0	0	0	0	0	0	0	0	0	0	0	0	0	0	0	0	0	0	0	0	0	0	0	0	0	0	0	0	0	0	0	0	0	0	0	0	0	0
ABT1	0.590062	0.656927	0.144636	0	0	0.302911	0	0	0.649627	0.700542	0.461169	0.483741	0.652457	0.461265	0	0	0.796728	0	0.496376	0.606958	0	0	0.807234	0.563194	0.876042	0.795246	0.805326	0	0	0	0.514943	0	0	0	0	0	0	0	0	0.0832825	0	0.163607	0.35864	0	0	0	0.851236	0.638523	0.130485
ABTB1	0.19055	0	0	0	0	0.432092	0	0	0.212473	0.136928	0.29743	0.0462717	0.277804	0	0	0	0	0	0.773795	0.782785	0	0	0.376757	0.55611	0.290201	0.50763	0.254286	0	0	0.389189	0.549651	0.556854	0	0	0	0	0	0	0	0.497865	0.235333	0.544017	0.669698	0	0	0	0.437212	0.464618	0
ABTB2	0.218057	0	0	0	0	0.628436	0	0	0.369521	0.485757	0.457101	0.661755	0.0981895	0	0	0	0.449229	0.830261	0.0290849	0.0664655	0.209549	0.16385	0.22652	0.109682	0.333801	0.127902	0.36881	0	0	0	0.297301	0	0	0	0	0	0	0	0	0	0	0	0	0	0	0	0	0	0
AC001226.2	0	0	0	0	0	0	0	0	0	0	0	0	0.442284	0.294383	0	0	0	0	0.633588	0.706232	0	0	0.688423	0.888918	0.402579	0.306668	0.338613	0.446292	0	0	0.0124126	0	0	0	0	0	0	0	0	0	0.227938	0.161061	0.345196	0	0	0	0	0.126406	0
AC004076.1	0	0	0	0	0	0	0	0	0	0	0	0	0.00919628	0	0	0	0	0	0	0	0	0	0	0.0923642	0	0	0	0	0	0	0	0	0	0	0	0	0	0	0	0	0	0	0	0	0	0	0	0	0
AC004080.3	0	0	0	0	0	0	0	0	0	0	0	0	0	0	0	0	0	0	0.523432	0.505515	0	0.390824	0	0	0	0	0	0	0	0	0.0697758	0	0	0	0	0	0	0	0	0	0	0	0	0	0	0	0	0	0
AC004233.2	0	0	0	0	0	0	0	0	0	0	0	0	0	0	0	0	0	0	0	0	0	0	0	0	0	0	0	0	0	0	0	0	0	0	0	0	0	0	0	0	0	0	0	0	0	0	0	0	0
AC004556.1	0	0	0	0	0.530425	0.909682	0	0	0	0	0	0	0	0	0	0	0	0	0.825974	0.860281	0	0	0.631032	0.876323	0.527678	0.870804	0.650944	0	0	0	0.469752	0.627144	0	0	0	0	0	0	0	0.621263	0.513229	0.272277	0.317649	0	0	0	0.631233	0.841218	0
AC004832.3	0	0	0	0	0	0	0	0	0	0	0	0	0.238529	0.682376	0	0	0	0	0	0	0	0	0.344435	0.180792	0.185981	0.0787016	0.0963363	0	0.0365246	0	0	0	0	0	0	0	0	0	0	0.482001	0	0.177677	0.336365	0	0	0	0	0.2057	0
AC004997.1	0	0	0	0	0	0	0	0	0	0	0	0	0.404732	0	0	0	0	0	0.159629	0.254172	0	0	0.0849673	0.137934	0.127906	0.154074	0.21878	0	0.0597676	0	0.337431	0	0	0	0	0	0	0	0	0.464002	0.31175	0.172451	0.331356	0	0	0	0	0.124273	0
AC005041.1	0	0	0	0	0	0	0	0	0	0	0	0	0.0957946	0	0	0	0	0	0.0410668	0	0	0	0.123377	0.28925	0.234231	0.113197	0.250892	0	0	0	0.113401	0	0	0	0	0	0	0	0	0	0	0	0	0	0	0	0	0	0
AC005154.6	0.775843	0.66406	0	0	0	0	0	0	0.742907	0.753233	0.835244	0.720896	0.733595	0	0	0	0.664912	0.925883	0.351435	0.378241	0.902918	0	0.533441	0.478789	0.724186	0.242486	0.166565	0	0	0	0.0694143	0.403674	0	0	0	0	0	0	0	0	0.201479	0.0553397	0	0	0	0	0	0.351493	0
AC005324.3	0	0	0	0	0	0	0	0	0	0	0	0	0.167641	0	0	0	0	0	0	0	0	0.265954	0	0	0.00745679	0	0	0	0	0	0	0	0	0	0	0	0	0	0	0	0	0	0	0	0	0	0	0	0
AC005324.4	0	0	0	0	0	0	0	0	0	0	0	0	0.829581	0.366688	0	0	0	0	0	0	0	0	0.248545	0.622234	0.470392	0.445297	0.318162	0	0	0	0	0.0595112	0	0	0	0	0	0	0	0.269829	0	0	0	0	0	0	0.341668	0.384064	0
AC005520.1	0	0	0	0	0	0	0	0	0	0	0	0	0.960916	0.933828	0	0	0	0	0.716881	0.740643	0	0	0.312024	0.727631	0.303974	0.109498	0.287268	0	0.757609	0	0	0	0	0	0	0	0	0	0	0	0	0	0	0	0	0	0.543093	0.23575	0
AC005670.2	0	0	0	0	0	0.0199052	0	0	0	0	0	0	0.865888	0.341511	0	0	0	0	0.864238	0.853964	0	0	0.784493	0.899064	0.600053	0.8155	0.861892	0	0.846707	0.581289	0.755965	0.376044	0	0	0	0	0	0	0	0.840604	0.848973	0.835455	0.840121	0	0	0	0.946501	0.832299	0
AC005697.1	0	0	0	0	0	0	0	0	0	0	0	0	0	0	0	0	0	0	0	0	0	0	0	0	0	0	0	0	0	0	0	0	0	0	0	0	0	0	0	0	0	0	0	0	0	0	0	0	0
AC005726.2	0	0	0	0	0	0	0	0	0	0	0	0	0.237666	0	0	0	0	0	0.515799	0.415103	0	0	0	0.176069	0.197912	0.24933	0.219302	0	0	0	0	0	0	0	0	0	0	0	0	0	0	0	0	0	0	0	0	0.268127	0
AC005779.2	0.454636	0.141701	0	0	0	0.285579	0	0	0.585068	0.665065	0.522929	0.990078	0.901715	0.779212	0	0	0	0	0.981544	0.977656	0	0	0.630943	0.819732	0.50329	0.856469	0.826386	0	0	0	0	0.445119	0	0	0	0	0	0	0	0.045302	0	0.111885	0.114143	0	0	0	0.919682	0.815723	0
AC005833.1	0	0	0	0	0	0	0	0	0	0	0	0	0.0393716	0	0	0	0	0	0	0	0	0	0.206017	0.229686	0.244846	0.19717	0.208685	0	0	0	0	0	0	0	0	0	0	0	0	0	0	0	0	0	0	0	0	0	0
AC005833.3	0	0	0	0	0.611437	0.670278	0	0	0	0	0	0	0.958138	0.979019	0	0	0	0	0.962219	0.967474	0	0	0.813681	0.899239	0.832617	0.690465	0.720216	0	0	0	0	0	0	0	0	0	0	0	0	0	0.0151191	0.0844165	0.0461315	0	0	0	0.93784	0.907425	0
AC005841.2	0	0	0	0	0	0	0	0	0	0	0	0	0	0	0	0	0	0	0	0	0	0	0	0	0	0	0	0	0	0	0	0	0	0	0	0	0	0	0	0	0	0	0	0	0	0	0	0	0
AC005943.1	0	0	0	0	0	0	0	0	0	0	0	0	0.501581	0.414461	0	0	0	0	0.235868	0.300273	0	0	0.195183	0.250678	0.371699	0	0.0665738	0	0	0	0.0098819	0	0	0	0	0	0	0	0	0	0	0	0	0	0	0	0.591004	0.303606	0
AC006254.1	0	0	0	0	0	0	0	0	0	0	0	0	0	0	0	0	0	0	0.0684124	0.137551	0	0	0	0	0	0	0	0	0	0	0	0	0	0	0	0	0	0	0	0	0	0	0	0	0	0	0	0	0
AC006269.1	0	0	0	0	0	0	0	0	0	0	0	0	0	0	0	0	0	0	0	0	0	0	0	0	0	0	0	0	0	0	0	0	0	0	0	0	0	0	0	0	0	0	0	0	0	0	0	0	0
AC007040.2	0	0	0	0	0.216276	0.869059	0	0	0	0	0	0	0	0	0	0	0	0	0.709247	0.695484	0	0	0.125884	0.454386	0.290903	0.558032	0.347141	0	0	0	0.333695	0.593897	0	0	0	0	0	0	0	0.0692495	0	0.156773	0.212601	0	0	0	0.768822	0.717332	0
AC007192.1	0	0	0	0	0.385264	0.996615	0	0	0	0	0	0	0.649296	0.0845707	0	0	0	0	0.498599	0.533421	0	0	0.209777	0.381615	0.222476	0.474151	0.322078	0.014553	0.0868843	0.0149688	0.399253	0.793533	0	0	0	0	0	0	0	0.956528	0.92309	0.218545	0.207328	0	0	0	0.231876	0.654808	0
AC007240.1	0	0	0	0	0	0.249018	0	0	0	0	0	0	0.439506	0.259522	0	0	0	0	0.580539	0.584708	0.395225	0	0.176739	0.132424	0.280726	0.474059	0.530154	0	0	0	0.345384	0.634887	0	0	0	0	0	0	0	0.137584	0	0	0	0	0	0	0	0.272199	0
AC007325.2	0	0	0	0	0	0	0	0	0	0	0	0	0.3713	0	0	0	0	0	0.134119	0.256906	0	0	0.354463	0.178431	0.125537	0.335337	0.269341	0	0	0	0	0	0	0	0	0	0	0	0	0	0	0	0	0	0	0	0	0.00339279	0
AC007325.4	0	0	0	0	0	0.453893	0	0	0	0	0	0	0.260466	0	0	0	0	0	0	0.0968229	0	0	0.373623	0.0497682	0.267743	0.542125	0.599339	0	0	0	0.244758	0.55564	0	0	0	0	0	0	0	0.0318792	0	0.181428	0.213787	0	0	0	0.364576	0.385615	0
AC007326.4	0	0	0	0	0	0	0	0	0	0	0	0	0	0	0	0	0	0	0	0	0	0	0	0	0	0	0	0	0	0	0	0	0	0	0	0	0	0	0	0	0	0	0	0	0	0	0	0	0
AC008073.3	0	0	0	0	0	0	0	0	0	0	0	0	0	0	0	0	0	0	0	0	0	0	0	0	0	0	0	0	0	0	0	0	0	0	0	0	0	0	0	0	0	0	0	0	0	0	0	0	0
AC008403.1	0	0	0	0	0.667522	0.701828	0	0	0	0	0	0	0.196858	0	0	0	0	0	0.687603	0.810408	0	0	0.226609	0.0935887	0.406176	0.588366	0.74876	0.704782	0	0	0.819957	0.873842	0	0	0	0	0	0	0	0.742984	0.786031	0.894278	0.851325	0	0	0	0.660288	0.823963	0
AC008537.1	0	0	0	0	0	0.335816	0	0	0	0	0	0	0.654756	0.187218	0	0	0	0	0.494927	0.194211	0	0	0.57391	0.807749	0.576366	0.489133	0.729092	0	0	0.365904	0.962521	0.567481	0	0	0	0	0	0	0	0.302929	0.207231	0.375854	0.313299	0	0	0	0.206733	0.711225	0
AC008575.2	0	0	0	0	0.829179	0.96019	0	0	0	0	0	0	0.95536	0.457069	0	0	0	0	0.981641	0.981333	0	0	0.823708	0.975859	0.896219	0.980301	0.933513	0	0	0.0781705	0.908171	0	0	0	0	0	0	0	0	0.464918	0.2894	0.555139	0.488863	0	0	0	0.941333	0.966072	0
AC008687.1	0	0	0	0	0	0	0	0	0	0	0	0	0.122617	0	0	0	0	0	0	0	0	0	0	0	0	0	0	0	0	0	0	0	0	0	0	0	0	0	0	0	0	0	0	0	0	0	0	0	0
AC008695.1	0	0	0	0	0	0	0	0	0	0	0	0	0.907271	0	0	0	0	0	0.442458	0.482323	0.0938992	0.786133	0.359746	0.746523	0.529169	0.429853	0.376294	0	0	0	0.427211	0.1046	0	0	0	0	0	0	0	0.253966	0	0	0.193884	0	0	0	0.367649	0.517836	0
AC008758.1	0	0	0	0	0	0	0	0	0	0	0	0	0	0	0	0	0	0	0	0	0	0	0	0	0	0	0	0	0	0	0	0	0	0	0	0	0	0	0	0	0	0	0	0	0	0	0	0	0
AC008764.1	0	0	0	0	0	0	0	0	0	0	0	0	0.757161	0	0	0	0	0	0.480046	0.559065	0	0	0.274241	0.335433	0.326257	0.500139	0.597424	0.530839	0	0	0	0.603006	0	0	0	0	0	0	0	0.0298963	0.124569	0.269597	0.382101	0	0	0	0.47367	0.719756	0
AC008764.4	0	0	0	0	0	0	0	0	0	0	0	0	0	0	0	0	0	0	0	0	0	0	0	0	0	0	0	0	0	0	0	0	0	0	0	0	0	0	0	0	0	0	0	0	0	0	0	0	0
AC008878.3	0	0	0	0	0	0	0	0	0	0	0	0	0.330012	0	0	0	0	0	0	0	0	0	0.336915	0.390711	0.303623	0.0108203	0.372726	0	0	0	0	0	0	0	0	0	0	0	0	0	0.208381	0.0757068	0.359694	0	0	0	0.205476	0.0520551	0
AC009014.1	0	0	0	0	0	0	0	0	0	0	0	0	0	0	0	0	0	0	0	0	0	0	0	0	0	0	0	0	0	0	0	0	0	0	0	0	0	0	0	0	0	0	0	0	0	0	0	0	0
AC009086.2	0	0	0	0	0	0.838456	0	0	0	0	0	0	0.15557	0	0	0	0	0	0.067736	0.019704	0	0	0	0	0	0	0	0	0.868843	0	0	0	0	0	0	0	0	0	0	0	0	0	0	0	0	0	0	0	0
AC009119.2	0	0	0	0	0	0	0	0	0	0	0	0	0.031708	0	0	0	0	0	0.358006	0.36919	0	0	0.860954	0.546401	0.575665	0.611949	0.497346	0	0	0	0.726079	0.801427	0	0	0	0	0	0	0	0.890635	0.906656	0.958328	0.916831	0	0	0	0.577595	0.846646	0
AC009163.4	0	0	0	0	0	0.407177	0	0	0	0	0	0	0.0136986	0	0	0	0	0	0.753213	0.820779	0	0	0.474528	0.668154	0.526801	0.585684	0.726308	0	0	0.460291	0.167631	0.90208	0	0	0	0	0	0	0	0	0	0.313279	0.420851	0	0	0	0	0	0
AC009690.1	0	0	0	0	0	0	0	0	0	0	0	0	0.418048	0	0	0	0	0	0.48768	0.439804	0	0	0.755842	0.61165	0.802877	0.732174	0.705944	0	0.515772	0	0.0021692	0.245635	0	0	0	0	0	0	0	0.452868	0.0928513	0.615436	0.59312	0	0	0	0.64157	0.616227	0
AC009690.3	0	0	0	0	0	0.102099	0	0	0	0	0	0	0.350321	0	0	0	0	0	0.0381679	0.0423305	0	0	0.115946	0.0686609	0.0176331	0.293443	0.0218432	0	0	0	0.300072	0	0	0	0	0	0	0	0	0	0	0.209165	0.274944	0	0	0	0	0.0301473	0
AC009779.3	0	0	0	0	0.457111	0.710223	0	0	0	0	0	0	0.862343	0.62847	0	0	0	0	0.924437	0.955124	0	0	0.648402	0.750109	0.592684	0.792565	0.820555	0.153846	0	0.0403326	0.640757	0.0121451	0	0	0	0	0	0	0	0.65604	0.633196	0.66019	0.582312	0	0	0	0.800391	0.890074	0
AC010132.3	0	0	0	0	0	0.675152	0	0	0	0	0	0	0.997222	0	0	0	0	0	0.832061	0.85915	0	0	0.807682	0.63894	0.68699	0.906132	0.882691	0	0	0	0.708243	0.817975	0	0	0	0	0	0	0	0.827791	0.950534	0.784939	0.903256	0	0	0	0.783769	0.885518	0
AC010255.3	0	0	0	0	0	0	0	0	0	0	0	0	0	0	0	0	0	0	0	0	0	0	0	0	0	0	0	0	0	0	0	0	0	0	0	0	0	0	0	0	0	0	0	0	0	0	0	0	0
AC010319.2	0	0	0	0	0	0	0	0	0	0	0	0	0.287671	0	0	0	0	0	0.0562373	0.084284	0	0	0	0	0	0	0	0	0	0	0	0	0	0	0	0	0	0	0	0	0	0	0	0	0	0	0	0	0
AC010323.1	0	0	0	0	0	0.46283	0	0	0	0	0	0	0.388064	0.407682	0	0	0	0	0.799787	0.818987	0	0	0.390098	0.319339	0.343013	0.249792	0.364807	0	0	0	0	0	0	0	0	0	0	0	0	0	0	0	0	0	0	0	0.688783	0.709771	0
AC010325.1	0	0	0	0	0.263563	0.968043	0	0	0	0	0	0	0.671903	0.91898	0	0	0	0	0.724418	0.799849	0	0	0.0953532	0.278842	0.314326	0	0.0067009	0	0	0	0	0	0	0	0	0	0	0	0	0.407108	0.398357	0.18384	0.293265	0	0	0	0	0	0
AC010327.1	0	0	0	0	0	0	0	0	0	0	0	0	0	0	0	0	0	0	0	0	0	0	0	0	0	0	0	0	0	0	0	0	0	0	0	0	0	0	0	0	0	0	0	0	0	0	0	0	0
AC010422.3	0	0	0	0	0	0	0	0	0	0	0	0	0.974327	0	0	0	0	0	0.797662	0.776468	0	0	0.715373	0.632905	0.588999	0.779525	0.750065	0	0	0	0	0	0	0	0	0	0	0	0	0	0	0	0	0	0	0	0	0.27152	0
AC010422.5	0	0	0	0	0	0	0	0	0	0	0	0	0	0	0	0	0	0	0	0	0	0	0	0	0	0	0	0	0	0	0	0	0	0	0	0	0	0	0	0	0	0	0	0	0	0	0	0	0
AC010531.1	0	0	0	0	0	0.396886	0	0	0	0	0	0	0.224064	0.523564	0	0	0	0	0	0.109927	0	0	0	0	0.0107904	0.0189587	0.0863284	0	0	0	0	0	0	0	0	0	0	0	0	0	0	0	0	0	0	0	0	0	0
AC010547.4	0	0	0	0	0	0	0	0	0	0	0	0	0	0	0	0	0	0	0	0	0	0	0	0	0	0	0	0	0	0	0	0	0	0	0	0	0	0	0	0	0	0	0	0	0	0	0	0	0
AC010616.1	0	0	0	0	0	0	0	0	0	0	0	0	0	0	0	0	0	0	0	0	0	0	0	0	0	0	0	0	0	0	0	0	0	0	0	0	0	0	0	0	0	0	0	0	0	0	0	0	0
AC011005.1	0	0	0	0	0	0.0197698	0	0	0	0	0	0	0.665773	0.289219	0	0	0	0	0.827713	0.852739	0	0	0.38204	0.893029	0.391964	0.59299	0.687059	0	0.881572	0	0.590022	0.204038	0	0	0	0	0	0	0	0.924649	0.887757	0.839207	0.907078	0	0	0	0.273921	0.648701	0
AC011195.2	0	0	0	0	0	0	0	0	0	0	0	0	0.682249	0	0	0	0	0	0.153928	0.24069	0	0	0.284269	0.253039	0.211861	0	0.0981638	0	0	0	0	0	0	0	0	0	0	0	0	0	0	0	0	0	0	0	0	0.0417798	0
AC011346.1	0	0	0	0	0	0	0	0	0	0	0	0	0	0	0	0	0	0	0	0	0	0	0	0	0	0	0	0	0	0	0	0	0	0	0	0	0	0	0	0	0	0	0	0	0	0	0	0	0
AC011455.3	0	0	0	0	0	0.891401	0	0	0	0	0	0	0.903822	0.37379	0	0	0	0	0.981834	0.979636	0	0	0.284896	0.949532	0.376261	0.570794	0.589505	0	0.57886	0	0	0	0	0	0	0	0	0	0	0	0.339688	0.141632	0.295374	0	0	0	0.961447	0.951144	0
AC011462.1	0	0	0	0	0	0.0211239	0	0	0	0	0	0	0.920395	0.871207	0	0	0	0	0.621896	0.554917	0	0	0.294655	0.56162	0.304237	0.378341	0.399356	0	0	0	0	0	0	0	0	0	0	0	0	0	0	0	0	0	0	0	0.491409	0.46297	0
AC011473.4	0	0	0	0	0	0	0	0	0	0	0	0	0	0	0	0	0	0	0	0	0	0	0	0	0	0	0	0	0	0	0	0	0	0	0	0	0	0	0	0	0	0	0	0	0	0	0	0	0
AC011511.4	0	0	0	0	0.432185	0	0	0	0	0	0	0	0.67516	0.313751	0	0	0	0	0.878346	0.904591	0	0	0.359298	0.793493	0.471708	0.783686	0.759812	0	0	0	0.0674861	0	0	0	0	0	0	0	0	0	0	0.155165	0.0821141	0	0	0	0.7346	0.841024	0
AC011604.2	0	0	0	0	0	0	0	0	0	0	0	0	0	0	0	0	0	0	0	0	0	0	0	0	0	0	0	0	0	0	0	0	0	0	0	0	0	0	0	0	0	0	0	0	0	0	0	0	0
AC012254.2	0	0	0	0	0	0.213541	0	0	0	0	0	0	0.144458	0	0	0	0	0	0.532708	0.655039	0	0	0.676515	0.765591	0.449338	0.700083	0.65225	0	0	0	0.501687	0	0	0	0	0	0	0	0	0.476968	0.21742	0.394077	0.232239	0	0	0	0.689063	0.778984	0.711316
AC015802.6	0	0	0	0	0	0	0	0	0	0	0	0	0.017243	0	0	0	0	0	0	0	0	0	0	0	0	0	0	0	0	0	0	0	0	0	0	0	0	0	0	0	0	0	0	0	0	0	0	0	0
AC017083.4	0	0	0	0	0.243035	0.781855	0	0	0	0	0	0	0.323211	0	0	0	0	0	0.312494	0.401622	0	0	0.885487	0.907373	0.90736	0.882549	0.909755	0	0	0.227443	0.859605	0	0	0	0	0	0	0	0	0.896583	0.870337	0.917325	0.92843	0	0	0	0.340411	0.629217	0
AC018523.2	0	0	0	0	0	0.0203114	0	0	0	0	0	0	0.689434	0.429309	0	0	0	0	0.847908	0.831621	0	0.726457	0.369505	0.714073	0.200281	0.339314	0.463145	0	0.477587	0	0.632683	0	0	0	0	0	0	0	0	0.445699	0.766804	0.65684	0.681561	0	0	0	0.675653	0.796336	0
AC019117.3	0	0	0	0	0	0.678808	0	0	0	0	0	0	0	0	0	0	0	0	0	0	0.628647	0.00689893	0.395291	0.280241	0.434336	0.242208	0.104778	0	0	0	0.553266	0	0	0	0	0	0	0	0	0	0	0	0	0	0	0	0	0	0
AC020636.2	0	0	0	0	0	0	0	0	0	0	0	0	0	0	0	0	0	0	0	0	0	0	0	0.055541	0.0615843	0	0	0	0	0	0	0	0	0	0	0	0	0	0	0	0	0	0	0	0	0	0	0	0
AC020909.1	0	0	0	0	0	0	0	0	0	0	0	0	0	0	0	0	0	0	0	0	0	0	0	0	0	0	0	0	0	0	0	0	0	0	0	0	0	0	0	0	0	0	0	0	0	0	0	0	0
AC020914.1	0	0	0	0	0	0	0	0	0	0	0	0	0.238241	0.778567	0	0	0	0	0.145425	0.092109	0	0	0	0	0	0	0	0	0	0	0	0	0	0	0	0	0	0	0	0	0	0	0	0	0	0	0	0	0
AC022384.1	0	0	0	0	0	0	0	0	0	0	0	0	0.578408	0.805036	0	0	0	0	0.763649	0.71434	0	0	0.363238	0.70384	0.519782	0.537131	0.730398	0	0	0	0.168715	0	0	0	0	0	0	0	0	0.852654	0.818735	0.923623	0.934361	0	0	0	0.0465149	0.506495	0
AC022400.6	0	0	0	0	0	0.199458	0	0	0	0	0	0	0.192068	0	0	0	0	0	0.524688	0.419251	0	0	0.731041	0.285402	0.539784	0.742995	0.832652	0	0	0	0.749819	0.642022	0	0	0	0	0	0	0	0.898566	0.682991	0.79807	0.89917	0	0	0	0.519067	0.884936	0
AC022826.2	0	0	0	0	0.362537	0.483142	0	0	0	0	0	0	0.368522	0	0	0	0	0	0.533288	0.59159	0.912997	0.443946	0.903572	0.81842	0.90236	0.837603	0.855539	0	0	0	0.424078	0.709731	0	0	0	0	0	0	0	0.301556	0.393262	0.736165	0.738105	0	0	0	0	0	0
AC023055.1	0	0	0	0	0.370968	0.264455	0	0	0	0	0	0	0.865983	0	0	0	0	0	0.796985	0.813331	0	0	0.885666	0.642176	0.806562	0.852862	0.899051	0	0	0.651559	0.707038	0.42933	0	0	0	0	0	0	0	0.466595	0.0351684	0	0	0	0	0	0.540578	0.671772	0.106236
AC024592.3	0	0	0	0	0	0	0	0	0	0	0	0	0.687518	0.725629	0	0	0	0	0.820949	0.842934	0	0	0.500492	0.695443	0.584174	0.848978	0.821338	0.128898	0	0.323909	0.394432	0.42007	0	0	0	0	0	0	0	0.0962477	0.212161	0.266783	0.415843	0	0	0	0.854449	0.758337	0
AC024940.1	0.730812	0.680384	0	0	0	0	0	0	0.628898	0.659647	0.686668	0.508596	0	0	0	0	0.6305	0	0	0	0	0	0	0	0	0	0	0	0	0	0	0	0	0	0	0	0	0	0	0	0	0	0	0	0	0	0	0	0
AC025263.2	0	0	0	0	0	0	0	0	0	0	0	0	0.0656193	0	0	0	0	0	0.286984	0.329594	0	0	0.867849	0.20642	0.811299	0.153426	0.433122	0	0	0	0.706435	0.730074	0	0	0	0	0	0	0	0.412294	0.483484	0.314083	0.311981	0	0	0	0.0856265	0.498158	0
AC025594.2	0	0	0	0	0	0	0	0	0	0	0	0	0.206725	0	0	0	0	0	0	0	0	0	0.0375145	0.412665	0.322923	0	0	0	0	0	0	0	0	0	0	0	0	0	0	0.168853	0	0	0	0	0	0	0	0	0
AC026398.1	0	0	0	0	0	0.150846	0	0	0	0	0	0	0	0	0	0	0	0	0	0	0.802122	0	0.500761	0.328698	0.368015	0.586886	0.646593	0	0	0	0.975175	0.242903	0	0	0	0	0	0	0	0.191733	0.073295	0.350529	0.26005	0	0	0	0	0.336952	0
AC026464.1	0	0	0	0	0	0	0	0	0	0	0	0	0.0597758	0	0	0	0	0	0	0	0	0	0	0	0	0	0	0	0	0	0	0	0	0	0	0	0	0	0	0	0	0	0	0	0	0	0	0	0
AC026464.3	0	0	0	0	0	0	0	0	0	0	0	0	0.833605	0	0	0	0	0	0.892647	0.888376	0	0	0.582416	0.499169	0.678919	0.769074	0.725524	0	0	0	0.335864	0.41005	0	0	0	0	0	0	0	0	0	0.438698	0.486754	0	0	0	0.971225	0.959674	0
AC026464.4	0	0	0	0	0.610337	0.963846	0	0	0	0	0	0	0	0	0	0	0	0	0.385448	0.398133	0	0	0.507028	0.493484	0.574349	0.529733	0.553564	0	0	0	0.966016	0.979961	0	0	0	0	0	0	0	0.988713	0.977814	0.993836	0.993278	0	0	0	0.645342	0.859926	0
AC026954.2	0	0	0	0	0.215909	0	0	0	0	0	0	0	0.798161	0.959329	0	0	0	0	0.934873	0.916753	0	0	0.878861	0.440217	0.765769	0.330528	0.89296	0.724879	0.028777	0	0.747409	0.700622	0	0	0	0	0	0	0	0.600061	0.525719	0.345705	0.202847	0.030623	0	0	0.799553	0.87311	0
AC027796.3	0	0	0	0	0	0	0	0	0	0	0	0	0.789348	0.622014	0	0	0	0	0.42864	0.377298	0	0	0.446056	0.609639	0.470129	0.499676	0.610391	0	0.700609	0	0	0	0	0	0	0	0	0	0	0	0	0	0	0	0	0	0.213438	0.292361	0
AC034102.2	0	0	0	0	0	0.316452	0	0	0	0	0	0	0.610882	0	0	0	0	0	0.803266	0.818045	0	0	0.278181	0.781335	0.371787	0.275132	0.506483	0	0	0	0.263075	0	0	0	0	0	0	0	0	0.00488103	0	0.048372	0.0376961	0	0	0	0.304372	0.707445	0
AC037459.1	0	0	0	0	0	0	0	0	0	0	0	0	0.732541	0	0	0	0	0	0.39627	0.379749	0	0	0.553944	0.151666	0.484341	0.149172	0.0755374	0	0	0	0	0	0	0	0	0	0	0	0	0	0	0	0	0	0	0	0	0	0
AC040162.1	0	0	0	0	0	0	0	0	0	0	0	0	0.730721	0	0	0	0.0481384	0	0.731858	0.757519	0	0	0.762915	0.779061	0.808843	0.66679	0.611435	0	0.530714	0	0	0	0	0	0	0	0	0	0	0	0	0	0	0	0	0	0.618941	0.484878	0
AC048338.1	0	0	0	0	0	0	0	0	0	0	0	0	0.90114	0	0	0	0	0	0.804232	0.839823	0	0	0.70248	0.611563	0.694359	0.772126	0.641023	0	0	0	0.387684	0.581145	0	0	0	0	0	0	0	0	0	0	0	0	0	0	0.767007	0.898022	0
AC055811.2	0	0	0	0	0	0	0	0	0	0	0	0	0.753999	0.467398	0	0	0	0	0.841337	0.87084	0	0	0.776524	0.782647	0.718045	0.744197	0.860674	0.968122	0.470393	0.978378	0.76657	0.860635	0	0	0	0	0	0	0	0.860281	0.85719	0.870963	0.866087	0	0	0	0.755413	0.900834	0
AC058822.1	0	0	0	0	0	0.325118	0	0	0	0	0	0	0.776415	0	0	0	0	0	0.83525	0.805412	0.9687	0	0.737309	0.769089	0.592157	0.703135	0.585676	0	0	0.632017	0.903832	0.669045	0	0	0	0	0	0	0	0.981086	0.981101	0.978963	0.985502	0.421331	0	0	0.803883	0.784122	0
AC068234.1	0	0	0	0	0	0	0	0	0	0	0	0	0.239774	0	0	0	0	0	0.385351	0.406995	0	0.685754	0.176381	0.438205	0.0929906	0	0	0	0	0	0	0	0	0	0	0	0	0	0	0.0817572	0	0	0	0	0	0	0	0.483618	0
AC068547.1	0	0	0	0	0.266129	0	0	0	0	0	0	0	0	0	0	0	0	0	0	0	0	0	0.434506	0.524359	0.714975	0.522704	0.267079	0	0	0	0.588937	0.466373	0	0	0	0	0	0	0	0.188835	0	0.33177	0.539739	0	0	0	0	0.0633967	0
AC068896.1	0	0	0	0	0	0	0	0	0	0	0	0	0	0	0	0	0	0	0	0	0	0	0	0	0	0	0	0	0	0	0	0	0	0	0	0	0	0	0	0	0	0	0	0	0	0	0	0	0
AC069257.3	0	0	0	0	0	0	0	0	0	0	0	0	0.921448	0.569077	0	0	0	0	0.872838	0.879419	0	0	0.35133	0.659844	0.537679	0.581707	0.777391	0	0	0	0	0	0	0	0	0	0	0	0	0	0.373706	0.164411	0	0	0	0	0	0.198914	0
AC069368.1	0	0	0	0	0	0.836696	0	0	0	0	0	0	0.153942	0	0	0	0	0	0.558508	0.587537	0	0.567782	0.175844	0.117729	0.15861	0.437621	0.361935	0	0	0	0.0513377	0.327008	0	0	0	0	0	0	0	0	0	0	0	0	0	0	0.199749	0.152869	0
AC069503.2	0	0	0	0	0.419355	0	0	0	0	0	0	0	0.629658	0	0	0	0	0	0.784713	0.776186	0	0	0.380965	0.67865	0.245723	0.437529	0.599774	0	0	0	0	0	0	0	0	0	0	0	0	0	0.309449	0.708696	0.776723	0	0	0	0.848722	0.895405	0
AC073082.1	0	0	0	0	0	0.275288	0	0	0	0	0	0	0	0	0	0	0	0	0	0	0	0	0	0	0.00394771	0	0	0	0	0	0	0	0	0	0	0	0	0	0	0	0	0	0	0	0	0	0	0	0.676674
AC073111.3	0	0	0	0	0	0	0	0	0	0	0	0	0	0	0	0	0	0	0	0	0	0	0	0	0	0	0	0	0	0	0	0	0	0	0	0	0	0	0	0	0	0	0	0	0	0	0	0	0
AC073111.5	0	0	0	0	0	0	0	0	0	0	0	0	0.536929	0	0	0	0	0	0	0	0	0	0.703375	0.261524	0.732871	0.0259872	0.126099	0	0	0	0	0	0	0	0	0	0	0	0	0	0	0.336862	0.409516	0	0	0	0	0.226735	0
AC073508.2	0	0	0	0	0	0	0	0	0	0	0	0	0.294281	0	0	0	0	0	0	0	0	0	0.829349	0.897227	0.729099	0.13641	0.253242	0	0	0	0	0	0	0	0	0	0	0	0	0	0	0	0.0713062	0	0	0	0	0	0
AC073896.1	0	0	0	0	0.0326246	0	0	0	0	0	0	0	0.893093	0.562298	0	0	0	0	0.793893	0.757896	0	0	0.592802	0.824718	0.807702	0.845464	0.68793	0.0928621	0.799668	0.904366	0.571222	0.542128	0	0	0	0	0	0	0	0.336638	0.267214	0.455313	0.444708	0	0	0	0.53974	0.850523	0.699769
AC074143.1	0	0	0	0	0	0	0	0	0	0	0	0	0.11457	0	0	0	0	0	0.305054	0.239653	0	0	0.426806	0	0.229055	0	0.0603951	0	0	0	0	0	0	0	0	0	0	0	0	0	0	0	0	0	0	0	0	0	0
AC078927.1	0	0	0	0	0	0.28937	0	0	0	0	0	0	0.716448	0	0	0	0	0	0.591651	0.0323371	0	0	0.388844	0.819907	0.143609	0.832794	0.374728	0	0	0	0.0526633	0	0	0	0	0	0	0	0	0	0	0	0	0	0	0	0.596731	0.647247	0
AC079447.1	0	0	0	0	0	0.826947	0	0	0	0	0	0	0.937829	0.599742	0	0	0	0	0.938352	0.91845	0	0	0.871072	0.891105	0.714536	0.808656	0.733531	0	0	0	0	0	0	0	0	0	0	0	0	0	0	0.071955	0	0	0	0	0	0	0
AC079594.2	0	0	0	0	0.502566	0.546107	0	0	0	0	0	0	0.803717	0.842156	0	0	0	0	0.670403	0.616857	0.405305	0.756123	0.889068	0.954168	0.737784	0.638306	0.596206	0	0	0	0.764281	0.210263	0	0	0	0	0	0	0	0.0102196	0	0	0	0	0	0	0.400615	0.756883	0
AC083902.2	0	0	0	0	0	0	0	0	0	0	0	0	0	0	0	0	0	0	0	0	0	0	0	0.181492	0.0478112	0	0	0	0	0	0	0	0	0	0	0	0	0	0	0	0	0	0	0	0	0	0	0	0
AC087498.1	0	0	0	0	0	0	0	0	0	0	0	0	0	0	0	0	0	0	0	0	0	0	0	0	0	0	0	0	0	0	0	0	0	0	0	0	0	0	0	0	0	0	0	0	0	0	0	0	0
AC087632.1	0	0	0	0	0	0	0	0	0	0	0	0	0	0	0	0	0	0	0	0	0	0	0	0	0	0	0	0	0	0	0	0	0	0	0	0	0	0	0	0	0	0	0	0	0	0	0	0	0
AC091167.8	0	0	0	0	0	0	0	0	0	0	0	0	0	0	0	0	0	0	0	0	0	0	0	0	0	0	0	0	0	0	0	0	0	0	0	0	0	0	0	0	0	0	0	0	0	0	0	0	0
AC091551.1	0	0	0	0	0	0.886798	0	0	0	0	0	0	0	0	0	0	0	0	0.616195	0.686716	0	0	0.630764	0.681536	0.631634	0.51956	0.7552	0	0	0.95343	0.91516	0.513891	0	0	0	0	0	0	0	0.982306	0.931142	0.944928	0.95255	0	0	0	0.82749	0.663048	0
AC091959.3	0	0	0	0	0	0.703588	0	0	0	0	0	0	0.688093	0	0	0	0	0	0.209779	0.211276	0	0	0.644641	0.823581	0.841477	0.687783	0.60369	0	0	0	0.909014	0.30378	0	0	0	0	0	0	0	0.789353	0.909942	0.952834	0.951364	0	0	0	0.770219	0.781989	0
AC092073.1	0	0	0	0	0.753666	0	0	0	0	0	0	0	0.660983	0	0	0	0	0	0.683931	0.769303	0	0	0.523592	0.677862	0.440126	0.240729	0.381516	0	0	0	0.652205	0.333688	0	0	0	0	0	0	0	0	0	0.123811	0.224331	0	0	0	0.396703	0.813784	0
AC092143.1	0.393634	0	0	0	0.537023	0.170616	0	0	0.341414	0.364383	0	0.454072	0.0345819	0	0	0	0	0	0.127065	0.184878	0	0	0.708479	0.240007	0.359681	0.684639	0.809155	0	0.162147	0	0.512654	0.678913	0	0	0	0	0	0	0	0	0	0.179418	0.16146	0	0	0	0	0.00804575	0
AC092442.1	0	0	0	0	0	0.71063	0	0	0	0	0	0	0.00977105	0	0	0	0	0	0.403421	0.395682	0	0	0.413555	0.0654246	0.278796	0.481088	0.474545	0	0	0	0	0	0	0	0	0	0	0	0	0	0.0146261	0	0	0	0	0	0	0	0
AC092587.1	0	0	0	0	0	0	0	0	0	0	0	0	0	0	0	0	0	0	0	0	0	0	0	0	0	0	0	0	0	0	0	0	0	0	0	0	0	0	0	0	0	0	0	0	0	0	0	0	0
AC092647.5	0	0	0	0	0	0	0	0	0	0	0	0	0.676214	0	0	0	0	0	0.624505	0.697181	0	0	0.174322	0.677512	0.285902	0.684731	0.435993	0	0	0	0	0.137544	0	0	0	0	0	0	0	0	0.213476	0.418196	0.484513	0	0	0	0.498254	0.427491	0
AC092718.3	0	0	0	0	0	0	0	0	0	0	0	0	0.386052	0	0	0	0	0	0.214707	0.387951	0	0	0.302892	0.683023	0.39907	0.163414	0.236707	0	0	0	0.571101	0	0	0	0	0	0	0	0	0	0	0.236902	0.180704	0	0	0	0	0.497286	0
AC092718.8	0	0	0	0	0	0	0	0	0	0	0	0	0	0	0	0	0	0	0	0	0	0	0	0	0	0	0	0	0	0	0	0	0	0	0	0	0	0	0	0	0	0	0	0	0	0	0	0	0
AC092821.1	0	0	0	0	0	0	0	0	0	0	0	0	0	0	0	0	0	0	0	0	0	0	0	0	0	0	0	0	0	0	0	0	0	0	0	0	0	0	0	0	0	0	0	0	0	0	0	0	0
AC093155.3	0	0	0	0	0	0.71916	0	0	0	0	0	0	0.899895	0	0	0	0	0	0.383998	0.387574	0	0.0186271	0.533888	0.711274	0.677077	0.547027	0.595161	0	0.478141	0.393763	0.770306	0.933809	0	0	0	0	0	0	0	0	0.296467	0.291974	0.215764	0	0	0	0.375611	0.411206	0
AC093525.1	0	0	0	0	0	0	0	0	0	0	0	0	0.769806	0	0	0	0	0	0.298676	0.683322	0	0	0.865073	0.941748	0.761558	0.942292	0.8947	0	0	0	0	0	0	0	0	0	0	0	0	0.31025	0	0.0489079	0.0908132	0	0	0	0.647576	0.528112	0
AC093525.2	0	0	0	0	0	0	0	0	0	0	0	0	0	0	0	0	0	0	0	0	0	0	0	0	0	0	0	0	0	0	0	0	0	0	0	0	0	0	0	0	0	0	0	0	0	0	0	0	0
AC093668.1	0	0	0	0	0.668622	0.912525	0	0	0	0	0	0	0.813296	0.0484183	0	0	0	0	0.886076	0.902329	0	0	0.153192	0.693781	0.190982	0.700546	0.342007	0	0	0	0.231984	0.139062	0	0	0	0	0	0	0	0.69036	0.6	0.551387	0.599315	0	0	0	0.839503	0.84335	0
AC096582.3	0	0	0	0	0	0	0	0	0	0	0	0	0	0	0	0	0	0	0	0	0	0	0	0	0	0	0	0	0	0	0	0	0	0	0	0	0	0	0	0	0	0	0	0	0	0	0	0	0
AC096887.1	0	0	0	0	0	0.159106	0	0	0	0	0	0	0.756682	0	0	0	0	0	0.579186	0.642595	0	0	0.417047	0.675238	0.713922	0.762416	0.598033	0	0	0	0.556761	0	0	0	0	0	0	0	0	0.57169	0.252753	0.66086	0.595624	0	0	0	0.284956	0.365258	0
AC097495.1	0	0	0	0	0	0.238863	0	0	0	0	0	0	0.221956	0	0	0	0	0	0.00396174	0.0720279	0	0	0	0	0	0	0	0	0	0	0	0	0	0	0	0	0	0	0	0	0	0	0	0	0	0	0	0	0
AC097637.1	0	0	0	0	0	0	0	0	0	0	0	0	0.660791	0	0	0	0	0	0	0	0	0	0	0.125164	0	0	0	0	0	0	0	0	0	0	0	0	0	0	0	0	0	0	0	0	0	0	0	0	0
AC099329.3	0	0	0	0	0	0	0	0	0	0	0	0	0.495737	0	0	0	0	0	0.472799	0.531819	0	0	0.615901	0.680574	0.506448	0.644502	0.813767	0	0	0	0.575199	0.494762	0	0	0	0	0	0	0	0.693563	0.408874	0.435482	0.351786	0	0	0	0.39824	0.44494	0
AC100868.1	0	0	0	0	0	0	0	0	0	0	0	0	0	0	0	0	0	0	0	0	0	0	0	0	0	0	0	0	0	0	0	0	0	0	0	0	0	0	0	0	0	0	0	0	0	0	0	0	0
AC104109.3	0	0	0	0	0.33761	0.657414	0	0	0	0	0	0	0.383083	0.200129	0	0	0	0	0.614552	0.588856	0	0	0.798102	0.874224	0.772612	0.83788	0.780611	0.679834	0	0	0.923837	0.951571	0	0	0	0	0	0	0	0.988255	0.987839	0.986333	0.990378	0	0	0	0.512222	0.789744	0
AC104452.1	0	0	0	0	0	0.542586	0	0	0	0	0	0	0.9681	0.646869	0	0	0	0	0.630109	0.545206	0	0	0.193751	0.591533	0.386262	0.344215	0.495953	0	0	0	0	0	0	0	0	0	0	0	0	0	0	0	0	0	0	0	0.387345	0.439221	0
AC104532.1	0	0	0	0	0	0	0	0	0	0	0	0	0.687422	0.725307	0	0	0	0	0.820852	0.84284	0	0	0.500403	0.695356	0.584086	0.848886	0.821251	0.128205	0	0.323493	0.394312	0.419918	0	0	0	0	0	0	0	0.0960952	0.211997	0.266649	0.415711	0	0	0	0.854309	0.75824	0
AC104581.1	0	0	0	0	0	0	0	0	0	0	0	0	0	0	0	0	0	0	0	0	0	0	0	0	0	0	0	0	0	0	0	0	0	0	0	0	0	0	0	0	0	0	0	0	0	0	0	0	0
AC104662.2	0	0	0	0	0	0	0	0	0	0	0	0	0.0140818	0	0	0	0	0	0.480819	0.525219	0.564456	0.314246	0.301012	0.0457448	0.366962	0.429668	0.264033	0	0	0	0.321403	0	0	0	0	0	0	0	0	0	0	0	0	0	0	0	0	0.411012	0
AC105001.2	0	0	0	0	0	0	0	0	0	0	0	0	0.0053645	0	0	0	0	0	0	0	0	0	0	0	0	0	0	0	0	0	0	0	0	0	0	0	0	0	0	0	0	0	0	0	0	0	0	0	0
AC105052.1	0	0	0	0	0	0	0	0	0	0	0	0	0	0	0	0	0	0	0	0	0	0	0	0	0	0	0	0	0	0	0	0	0	0	0	0	0	0	0	0	0	0	0	0	0	0	0	0	0
AC106774.10	0	0	0	0	0.639663	0.324848	0	0	0	0	0	0	0.667688	0.691737	0	0	0	0	0.603826	0.637881	0	0	0.785388	0.760868	0.628652	0.827892	0.870681	0	0	0	0.765606	0.893426	0	0	0	0	0	0	0	0	0	0.262629	0.199815	0	0	0	0.531219	0.614579	0
AC106774.5	0	0	0	0	0	0	0	0	0	0	0	0	0	0	0	0	0	0	0	0	0	0	0	0	0	0	0	0	0	0	0	0	0	0	0	0	0	0	0	0	0	0	0	0	0	0	0	0	0
AC106774.6	0	0	0	0	0	0	0	0	0	0	0	0	0	0	0	0	0	0	0	0	0	0	0	0	0	0	0	0	0	0	0	0	0	0	0	0	0	0	0	0	0	0	0	0	0	0	0	0	0
AC106774.7	0	0	0	0	0	0	0	0	0	0	0	0	0	0	0	0	0	0	0	0	0	0	0	0	0	0	0	0	0	0	0	0	0	0	0	0	0	0	0	0	0	0	0	0	0	0	0	0	0
AC106774.8	0	0	0	0	0	0	0	0	0	0	0	0	0	0	0	0	0	0	0	0	0	0	0	0	0	0	0	0	0	0	0	0	0	0	0	0	0	0	0	0	0	0	0	0	0	0	0	0	0
AC106774.9	0	0	0	0	0	0	0	0	0	0	0	0	0	0	0	0	0	0	0	0	0	0	0	0	0	0	0	0	0	0	0	0	0	0	0	0	0	0	0	0	0	0	0	0	0	0	0	0	0
AC106782.1	0	0	0	0	0	0	0	0	0	0	0	0	0	0	0	0	0	0	0	0	0	0	0	0	0	0	0	0	0	0	0	0	0	0	0	0	0	0	0	0	0	0	0	0	0	0	0	0	0
AC108488.2	0	0	0	0	0.278592	0	0	0	0	0	0	0	0.724495	0	0	0	0	0	0.34757	0.383049	0	0	0.392425	0.560658	0.452847	0.534172	0.287877	0	0	0	0	0	0	0	0	0	0	0	0	0	0	0.00281388	0.0311058	0	0	0	0.527169	0.630089	0
AC108750.1	0	0	0	0	0	0	0	0	0	0	0	0	0	0	0	0	0	0	0	0	0.692308	0.378751	0.0888173	0.175282	0	0	0	0	0	0	0	0	0	0	0	0	0	0	0	0	0	0	0	0	0	0	0	0	0
AC108941.2	0	0	0	0	0	0	0	0	0	0	0	0	0	0	0	0	0	0	0	0	0	0.800276	0	0	0	0	0	0	0	0	0	0	0	0	0	0	0	0	0	0	0	0	0	0	0	0	0	0	0
AC109583.3	0	0	0	0	0	0	0	0	0	0	0	0	0	0	0	0	0	0	0	0	0	0	0	0	0	0	0	0	0	0	0	0	0	0	0	0	0	0	0	0	0	0	0	0	0	0	0	0	0
AC113554.2	0	0	0	0	0	0	0	0	0	0	0	0	0	0	0	0	0	0	0.179534	0.249646	0	0	0	0	0	0	0	0	0	0	0	0	0	0	0	0	0	0	0	0	0	0	0	0	0	0	0	0	0
AC114296.1	0	0	0	0	0	0	0	0	0	0	0	0	0	0	0	0	0	0	0	0	0	0	0	0	0	0	0	0	0	0	0	0	0	0	0	0	0	0	0	0	0	0	0	0	0	0	0	0	0
AC114490.2	0	0	0	0	0.399194	0.329587	0	0	0	0	0	0	0.993007	0.352808	0	0	0	0	0.941637	0.954275	0	0	0.450443	0.891717	0.457584	0.635624	0.431294	0	0.874931	0	0.124729	0.119022	0	0	0	0	0	0	0	0.163819	0.298603	0.190272	0.146171	0	0	0	0.635983	0.841896	0
AC116565.1	0	0	0	0	0	0	0	0	0	0	0	0	0	0	0	0	0	0	0	0	0	0	0	0	0	0	0	0	0	0	0	0	0	0	0	0	0	0	0	0	0	0	0	0	0	0	0	0	0
AC117457.1	0	0	0	0	0	0	0	0	0	0	0	0	0	0	0	0	0	0	0	0	0	0	0.0290984	0.0353363	0.20379	0.164339	0.161518	0	0	0	0	0	0	0	0	0	0	0	0	0	0	0	0	0	0	0	0	0	0.661663
AC119396.1	0	0	0	0	0	0	0	0	0	0	0	0	0.0504838	0	0	0	0	0	0.689439	0.665598	0	0.0600207	0	0	0	0	0	0	0	0	0	0	0	0	0	0	0	0	0	0	0	0	0	0	0	0	0	0	0
AC129492.3	0	0	0	0	0.303152	0.889506	0	0	0	0	0	0	0.468531	0	0	0	0	0	0.972268	0.980013	0	0	0.767213	0.671915	0.783578	0.579488	0.513793	0	0	0	0.126175	0.569607	0	0	0	0	0	0	0	0.47407	0.345933	0.513734	0.463424	0.813094	0	0	0.915072	0.937767	0
AC131160.1	0	0	0	0	0.114736	0.96845	0	0	0	0	0	0	0.733308	0.0668173	0	0	0.563934	0.887865	0.897865	0.876025	0	0	0.726117	0.611738	0.378542	0.741237	0.816726	0	0	0	0.847795	0	0	0	0	0	0	0	0	0.557352	0.159244	0.506767	0.550152	0	0	0	0.98212	0.975184	0
AC134669.2	0	0	0	0	0	0	0	0	0	0	0	0	0	0	0	0	0	0	0.376172	0.427076	0	0.176613	0.0122661	0.0618385	0.00175454	0	0	0	0	0	0	0	0	0	0	0	0	0	0	0	0	0	0	0	0	0	0	0	0
AC135068.1	0	0	0	0	0	0	0	0	0	0	0	0	0	0	0	0	0	0	0	0	0	0	0	0	0	0	0	0	0	0	0	0	0	0	0	0	0	0	0	0	0	0	0	0	0	0	0	0	0
AC136616.1	0	0	0	0	0	0	0	0	0	0	0	0	0	0	0	0	0	0	0	0	0	0	0.356702	0.190414	0.308185	0.193656	0.252197	0	0	0	0	0	0	0	0	0	0	0	0	0	0.197371	0.0834785	0.124292	0	0	0	0	0.0273362	0
AC138517.2	0	0	0	0	0	0	0	0	0	0	0	0	0.782738	0	0	0	0	0	0.517924	0.554445	0	0	0.426448	0.796554	0.442144	0.244613	0.257071	0	0	0	0	0	0	0	0	0	0	0	0	0.162599	0.518817	0.111081	0.281666	0	0	0	0	0.262117	0
AC138647.1	0.0930568	0	0	0	0	0	0	0	0.331137	0.312653	0	0.143924	0	0	0	0	0	0	0	0	0	0	0	0	0	0	0	0	0	0	0	0	0	0	0	0	0	0	0	0	0	0	0	0	0	0	0	0	0
AC138696.1	0	0	0	0	0.293255	0.736628	0	0	0	0	0	0	0.826899	0	0	0	0	0	0.857281	0.812765	0	0	0.965171	0.989417	0.807176	0.763248	0.7391	0	0.206973	0	0.867438	0.152421	0	0	0	0	0	0	0	0.561165	0.0152835	0.182634	0.365889	0	0	0	0.657075	0.658395	0.449192
AC138894.1	0	0	0	0	0.35044	0.959919	0	0	0	0	0	0	0.731009	0.744674	0	0	0	0	0.807421	0.848685	0	0	0.754499	0.912009	0.793754	0.75363	0.764511	0	0.655783	0	0.0788142	0	0	0	0	0	0	0	0	0	0	0	0	0	0	0	0.790613	0.308841	0
AC139530.2	0	0	0	0	0	0	0	0	0	0	0	0	0.57266	0	0	0	0	0	0.188907	0.232205	0	0	0.134658	0.22575	0.0974647	0.208915	0.237055	0	0	0	0.214148	0.332321	0	0	0	0	0	0	0	0.437462	0	0.163339	0.14828	0	0	0	0.407319	0.412854	0
AC140504.1	0	0	0	0	0.396994	0.0138118	0	0	0	0	0	0	0.540186	0.925113	0	0	0	0	0.73669	0.844725	0	0	0.419375	0.271757	0.375559	0.123462	0.167087	0	0.747648	0	0.975657	0.77744	0	0	0	0	0	0	0	0.633008	0.775678	0.215329	0.249638	0	0	0	0.666015	0.289938	0
AC142391.1	0	0	0	0	0	0	0	0	0	0	0	0	0	0	0	0	0	0	0	0	0	0	0	0	0	0	0	0	0	0	0	0	0	0	0	0	0	0	0	0	0	0	0	0	0	0	0	0	0
AC145212.1	0	0	0	0	0	0.924035	0	0	0	0	0	0	0.32254	0	0	0	0	0	0	0	0	0	0	0	0	0	0	0	0	0	0	0	0	0	0	0	0	0	0	0	0	0	0	0	0	0	0	0.0281117	0
AC187653.1	0	0	0	0	0	0	0	0	0	0	0	0	0	0	0	0	0	0	0	0	0	0	0	0	0	0	0	0	0	0	0	0	0	0	0	0	0	0	0	0	0	0	0	0	0	0	0	0	0
AC233723.1	0	0	0	0	0	0	0	0	0	0	0	0	0	0	0	0	0	0	0	0	0	0	0	0	0	0	0	0	0	0	0	0	0	0	0	0	0	0	0	0	0	0	0	0	0	0	0	0	0
AC233724.12	0	0	0	0	0	0	0	0	0	0	0	0	0	0	0	0	0	0	0	0	0	0	0	0	0	0	0	0	0	0	0	0	0	0	0	0	0	0	0	0	0	0	0	0	0	0	0	0	0
AC233724.16	0	0	0	0	0	0	0	0	0	0	0	0	0	0	0	0	0	0	0	0	0	0	0	0	0	0	0	0	0	0	0	0	0	0	0	0	0	0	0	0	0	0	0	0	0	0	0	0	0
AC233724.17	0	0	0	0	0	0	0	0	0	0	0	0	0	0	0	0	0	0	0	0	0	0	0	0	0	0	0	0	0	0	0	0	0	0	0	0	0	0	0	0	0	0	0	0	0	0	0	0	0
AC233724.18	0	0	0	0	0	0	0	0	0	0	0	0	0	0	0	0	0	0	0	0	0	0	0	0	0	0	0	0	0	0	0	0	0	0	0	0	0	0	0	0	0	0	0	0	0	0	0	0	0
AC233724.19	0	0	0	0	0	0	0	0	0	0	0	0	0	0	0	0	0	0	0	0	0	0	0	0	0	0	0	0	0	0	0	0	0	0	0	0	0	0	0	0	0	0	0	0	0	0	0	0	0
AC233724.20	0	0	0	0	0	0	0	0	0	0	0	0	0	0	0	0	0	0	0	0	0	0	0	0	0	0	0	0	0	0	0	0	0	0	0	0	0	0	0	0	0	0	0	0	0	0	0	0	0
AC233724.21	0	0	0	0	0	0	0	0	0	0	0	0	0	0	0	0	0	0	0	0	0	0	0	0	0	0	0	0	0	0	0	0	0	0	0	0	0	0	0	0	0	0	0	0	0	0	0	0	0
AC233724.6	0	0	0	0	0	0	0	0	0	0	0	0	0	0	0	0	0	0	0	0	0	0	0	0	0	0	0	0	0	0	0	0	0	0	0	0	0	0	0	0	0	0	0	0	0	0	0	0	0
AC233992.2	0	0	0	0	0	0	0	0	0	0	0	0	0.541335	0	0	0	0	0	0.341386	0.384934	0	0	0.17083	0.266334	0.365997	0.255711	0.39222	0	0	0	0.307664	0.341126	0	0	0	0	0	0	0	0.170836	0	0.0873643	0	0	0	0	0.00880011	0.597615	0
AC239799.1	0	0	0	0	0	0.595261	0	0	0	0	0	0	0.585592	0	0	0	0	0	0.928785	0.894692	0.490186	0.166609	0.710986	0.564156	0.887183	0.622214	0.650335	0	0	0	0.541697	0.70123	0	0	0	0	0	0	0	0.5482	0.390468	0.656036	0.673784	0	0	0	0.984076	0.969465	0.650115
AC243547.3	0	0	0	0	0.697581	0.9935	0	0	0	0	0	0	0.522368	0	0	0	0	0	0.740651	0.558499	0	0	0.799266	0.153066	0.0916747	0.40886	0.512575	0	0.36746	0	0	0	0	0	0	0	0	0	0	0.375991	0.626459	0.878735	0.634638	0	0	0	0.0627183	0.247964	0
AC244197.3	0	0	0	0	0	0	0	0	0	0	0	0	0	0	0	0	0	0	0	0.0115961	0	0	0.350255	0.489635	0.378717	0.361879	0.328344	0	0	0	0	0	0	0	0	0	0	0	0	0	0	0.195498	0.298537	0	0	0	0	0	0
ACAA2	0.83618	0.581207	0.179788	0	0	0.236425	0	0	0.741853	0.84813	0.897652	0.699381	0	0	0	0	0	0	0.327665	0.290751	0	0	0.743486	0.762967	0.800684	0.580043	0.681577	0.136521	0	0.829522	0.602434	0.58327	0	0	0	0	0	0	0	0.30903	0	0.39113	0.361539	0	0	0	0.158123	0.323866	0
ACACA	0.536823	0.401509	0.654339	0	0	0.69411	0	0	0.450681	0.443726	0.648299	0.954711	0.31162	0	0	0	0.27059	0	0.341772	0.502875	0	0	0.496822	0.477827	0.716554	0.689725	0.590114	0	0	0	0.74765	0.953089	0	0	0	0	0	0	0	0.730628	0.169597	0.756666	0.733096	0	0	0	0.443498	0.22024	0
ACACB	0.318878	0	0	0	0	0.0682464	0	0	0.184541	0.136491	0.282914	0.313587	0.720184	0	0	0	0.481572	0.0844854	0.0648372	0.141605	0	0	0	0	0	0.0336632	0	0	0	0	0	0	0	0	0	0	0	0	0	0	0	0	0	0	0	0	0	0.0993602	0
ACAD10	0.408607	0.175995	0	0	0	0	0	0	0.653404	0.642433	0.738073	0.924158	0.461347	0	0	0	0.353892	0.0675883	0.600348	0.645046	0	0	0.406572	0.756407	0.560312	0.455285	0.305805	0	0.636414	0.53763	0.722102	0.046607	0	0	0	0	0	0	0	0.598231	0.167132	0.227656	0.33531	0	0	0	0.50887	0.529857	0
ACAD11	0.951974	0.940055	0	0	0.987903	0.978876	0	0	0.979007	0.973611	0.98946	0.481383	0.845675	0.982569	0	0	0.858029	0	0.984153	0.978599	0	0	0.98281	0.995452	0.994736	0.984093	0.995649	0	0	0	0	0.75816	0	0	0	0	0	0	0	0.36684	0	0.417392	0.274153	0	0	0	0.996368	0.99748	0
ACAD8	0.449091	0.201235	0	0	0	0	0	0	0.645323	0.662268	0.736871	0.564888	0.892518	0	0	0	0.713802	0.0902458	0.576481	0.492976	0	0	0.606411	0.701916	0.717958	0.585961	0.832217	0	0	0	0.202217	0.141946	0	0	0	0	0	0	0	0.41565	0	0.295056	0.36233	0	0	0	0.248498	0.755041	0
ACAD9	0.512311	0.379561	0	0	0	0	0	0	0.81581	0.773681	0.866679	0.720307	0.558866	0.385733	0	0	0.154381	0	0.837279	0.756576	0	0	0.613394	0.879559	0.510483	0.558124	0.426682	0	0	0	0	0	0	0	0	0	0	0	0	0	0	0	0	0	0	0	0.793826	0.787805	0
ACADL	0.0425909	0.0530864	0	0	0	0	0	0	0.206675	0.235058	0.251942	0.290205	0.15193	0	0	0	0	0	0.331143	0.393042	0	0	0.345689	0.309018	0.277217	0.305466	0.422679	0	0	0	0.668474	0.776378	0	0	0	0	0	0	0	0	0	0	0	0	0	0	0.20352	0.585983	0
ACADM	0.623669	0.455556	0	0	0	0	0	0	0.756522	0.785128	0.828125	0.788781	0.711467	0	0	0	0	0.664747	0.217992	0.247478	0	0	0.728355	0.815796	0.709975	0.400166	0.334175	0	0	0.893971	0.272355	0	0	0	0	0	0	0	0	0	0	0.173389	0.135363	0	0	0	0	0.0303412	0
ACADS	0	0	0	0	0	0	0	0	0	0	0	0	0.183351	0	0	0	0	0	0.221084	0.322617	0	0	0.0272182	0	0.0555312	0.166281	0.199112	0	0	0	0.502531	0.222711	0	0	0	0	0	0	0	0	0	0	0	0	0	0	0	0.0615549	0
ACADSB	0.860027	0.523045	0.00842182	0	0.622801	0.478131	0	0	0.681247	0.760835	0.707193	0.897043	0.747294	0	0	0	0.336029	0	0.488646	0.456774	0	0	0.557794	0.647337	0.719186	0.914547	0.841528	0	0	0	0.0689323	0.0762107	0	0	0	0	0	0	0	0.287828	0.13788	0	0	0	0	0	0.503562	0.79304	0.831409
ACADVL	0.381655	0.351852	0	0	0	0	0	0	0.588933	0.55942	0.70294	0.353866	0.407319	0	0	0	0	0	0.390859	0.397096	0	0	0.332259	0.367358	0.411791	0.337372	0.326081	0	0	0	0	0	0	0	0	0	0	0	0	0.0425564	0	0.0434142	0.0746013	0	0	0	0	0.0850136	0
ACAN	0	0	0	0	0	0	0	0	0.0990777	0.011884	0	0.0792809	0	0	0	0	0	0	0	0	0	0	0.0301728	0	0	0	0	0	0	0	0	0	0	0	0	0	0	0	0	0	0	0	0	0	0	0	0	0	0
ACAP1	0.43445	0.359808	0	0	0	0	0	0	0.590602	0.599091	0.397929	0.465861	0.0159019	0	0	0	0	0	0.243695	0.319317	0	0	0	0	0	0	0	0	0	0	0	0	0	0	0	0	0	0	0	0	0	0	0	0	0	0	0	0	0
ACAP2	0.390639	0.228258	0.867814	0	0	0	0	0	0.643478	0.540982	0.5576	0.946458	0.386244	0	0	0	0.986649	0.951613	0.591265	0.557462	0	0	0.445787	0.5492	0.461883	0.66827	0.658254	0	0	0.17422	0.794408	0.76651	0	0	0	0	0	0	0	0.218273	0.246836	0.465228	0.52669	0	0	0	0.218047	0.634064	0
ACAP3	0.4502	0.449383	0	0	0	0.000541638	0	0	0.391392	0.352412	0.527274	0.290598	0.115624	0	0	0	0	0	0.350082	0.49901	0	0	0.583042	0.458847	0.61944	0.6433	0.661996	0	0	0	0.713184	0.849249	0	0	0	0	0	0	0	0	0.40871	0.0900442	0.312245	0	0	0	0.595335	0.377569	0
ACAT1	0.277063	0.286831	0	0.766117	0	0.459039	0	0	0.428634	0.473174	0.518768	0.916004	0	0	0	0	0.177886	0	0	0.0847554	0	0	0.868565	0.85157	0.813492	0.414963	0.690889	0	0	0	0.363702	0	0	0	0	0	0	0	0	0.751983	0.416598	0.259279	0.341373	0	0	0	0.151557	0.261632	0
ACAT2	0.577418	0.718793	0	0	0.167889	0	0	0	0.453579	0.641297	0.543177	0.818548	0.762334	0.207876	0	0	0	0	0.707121	0.734892	0	0	0.51634	0.769352	0.394771	0.406085	0.254547	0	0.909795	0	0	0	0	0	0	0	0	0	0	0	0	0	0	0	0	0	0.576058	0.74176	0
ACBD3	0.898403	0.818519	0	0	0	0	0	0	0.667896	0.68525	0.716531	0.978387	0.18862	0	0	0	0.919519	0.803763	0.59426	0.604884	0	0	0.614827	0.215779	0.369331	0.657449	0.699504	0	0	0.8079	0.859966	0.673751	0	0	0	0	0	0	0	0.570317	0	0.507705	0.383155	0	0	0	0	0	0
ACBD4	0.420364	0.301646	0	0	0.982405	0.997969	0	0	0.646992	0.539584	0.442123	0.827586	0.646709	0.00742414	0	0	0.893945	0.402458	0.922408	0.860847	0	0	0.644104	0.52987	0.407404	0.0572459	0.240014	0.42273	0	0.398753	0	0	0	0	0	0	0	0	0	0.989323	0.976993	0.995712	0.994728	0	0	0	0.837128	0.62786	0
ACBD5	0.861579	0.80727	0.294398	0	0.48717	0.748544	0	0	0.930962	0.922667	0.939442	0.719619	0.985152	0.753389	0	0	0	0	0.493478	0.635241	0	0	0.986839	0.974722	0.987192	0.942754	0.933948	0.976438	0	0.392931	0.431309	0	0	0	0	0	0	0	0	0.344417	0.371405	0.467774	0.528667	0	0	0	0.307445	0.232454	0
ACBD6	0.937666	0.946776	0.943977	0.0644678	0	0.659851	0	0	0.931137	0.889724	0.965144	0.989881	0.811285	0	0	0	0.994547	0.932412	0.94212	0.927878	0	0.149707	0.984869	0.843348	0.954733	0.934616	0.845096	0	0	0	0.699446	0.680279	0	0	0	0	0	0	0	0.733069	0.299096	0.4663	0.556478	0	0	0	0.461936	0.835595	0
ACBD7	0.282609	0	0	0	0	0	0	0	0.395872	0.739514	0.594212	0.685726	0.708401	0.228212	0	0	0.831892	0.548771	0	0	0	0	0.514102	0	0.605755	0	0	0	0	0	0	0	0	0	0	0	0	0	0	0	0	0	0	0	0	0	0	0	0
ACCS	0	0	0	0	0	0.586053	0	0	0	0	0	0	0.531469	0	0	0	0.849568	0.607911	0.719007	0.529839	0	0	0.205838	0.222776	0.222914	0.243873	0.335306	0	0	0	0	0	0	0	0	0	0	0	0	0	0	0	0	0	0	0	0.46026	0.506979	0
ACCSL	0	0	0	0	0.362903	0	0	0	0.265525	0.241437	0	0	0.402529	0.150742	0	0	0	0	0	0	0	0	0	0	0	0	0	0	0	0	0	0	0	0	0	0	0	0	0	0	0	0	0	0	0	0	0	0	0
ACD	0.44299	0.730041	0	0	0	0	0	0	0.513043	0.620587	0.582193	0.741232	0.780918	0.478696	0	0	0	0	0.853609	0.880645	0	0	0.314263	0.405318	0.332398	0.313142	0.364546	0	0	0.305198	0.134611	0	0	0	0	0	0	0	0	0	0	0	0	0	0	0	0.291521	0.513183	0
ACE	0.0166371	0.179973	0	0	0	0	0	0	0.0697409	0	0	0.0245604	0	0	0	0	0	0.0372504	0	0	0	0	0.0903393	0	0.049478	0.0565061	0.205987	0	0	0	0	0	0	0	0	0	0	0	0	0	0	0	0	0	0	0	0	0	0
ACE2	0	0	0	0	0	0	0	0	0	0	0	0	0	0	0	0	0	0	0.0764325	0	0	0	0	0	0	0	0	0	0	0	0	0	0	0	0	0	0	0	0	0	0	0	0	0	0	0	0	0	0
ACEA_U3	0	0	0	0	0	0	0	0	0	0	0	0	0	0	0	0	0	0	0	0	0	0	0	0	0	0	0	0	0	0	0	0	0	0	0	0	0	0	0	0	0	0	0	0	0	0	0	0	0
ACER1	0	0	0	0	0	0	0	0	0	0	0	0	0	0	0	0	0	0	0	0	0	0	0	0	0	0	0	0	0	0	0	0	0	0	0	0	0	0	0	0	0	0	0	0	0	0	0	0	0
ACER2	0.274845	0	0	0	0	0.30264	0	0	0.260606	0.189269	0.464959	0.671579	0.711275	0	0	0	0	0	0	0	0	0	0.71394	0.327123	0.66462	0.387127	0.286485	0	0	0	0.151	0	0	0	0	0	0	0	0	0	0	0	0	0	0	0	0	0.119426	0
ACER3	0.23303	0	0	0	0	0	0	0	0.32859	0.402307	0.32905	0.863444	0.427819	0	0	0	0.390184	0	0.312687	0.284812	0.837666	0.253536	0.681529	0.318989	0.578121	0.0541015	0.095379	0.209979	0	0	0.294047	0.494914	0	0	0	0	0	0	0	0.848841	0.66212	0.723972	0.708976	0	0	0	0	0.0814269	0
ACHE	0.389752	0	0	0	0	0	0	0	0.178568	0.326721	0.159209	0.345024	0	0	0	0	0	0	0.320224	0.336853	0	0	0.594055	0.768477	0.621019	0.185425	0.365852	0	0	0.895634	0	0	0	0	0	0	0	0	0	0.272117	0	0.450623	0.38711	0	0	0	0	0.0533152	0
ACIN1	0.898957	0.744856	0	0	0.72654	0.480975	0	0	0.905753	0.945736	0.964035	0.620591	0.480218	0.634603	0	0	0	0	0.886462	0.872726	0	0	0.264393	0.30272	0.420914	0.798391	0.786355	0.460845	0.55451	0.990852	0.968306	0.924852	0	0	0	0	0	0	0	0.531269	0.280855	0.102104	0.554897	0	0	0	0.265819	0.0995541	0
ACKR1	0	0	0	0	0	0	0	0	0	0	0	0	0	0	0	0	0	0	0	0	0	0	0	0	0	0	0	0	0	0	0	0	0	0	0	0	0	0	0	0	0	0	0	0	0	0	0	0	0
ACKR2	0.557675	0.622771	0	0	0	0	0	0	0.89249	0.864907	0.890902	0.823657	0	0	0	0	0.732418	0.0030722	0	0	0	0	0	0	0	0	0	0	0	0	0	0	0	0	0	0	0	0	0	0	0	0	0	0	0	0	0	0	0
ACKR3	0	0	0	0	0	0	0	0	0.163549	0.202552	0.282082	0	0	0	0	0	0	0	0	0	0	0	0	0	0	0	0	0	0	0	0	0	0	0	0	0	0	0	0	0	0	0	0	0	0	0	0	0	0
ACKR4	0	0	0	0	0	0	0	0	0	0	0	0	0	0	0	0	0	0	0	0	0	0	0	0	0	0	0	0	0	0	0	0	0	0	0	0	0	0	0	0	0	0	0	0	0	0	0	0	0
ACLY	0.511091	0.412757	0	0	0	0	0	0	0.563373	0.667337	0.624538	0.831418	0.385478	0	0	0	0.583866	0.0188172	0.56305	0.342887	0	0	0.418122	0.0515175	0.300553	0.501248	0.416674	0	0.571112	0	0.498795	0.623349	0	0	0	0	0	0	0	0	0.0851274	0.280986	0.317912	0	0	0	0.0811566	0.265316	0
ACMSD	0	0	0	0	0	0	0	0	0	0	0	0	0	0	0	0	0	0	0	0	0	0	0	0	0	0	0	0	0	0	0	0	0	0	0	0	0	0	0	0	0	0	0	0	0	0	0	0	0
ACO1	0.235803	0.0711934	0	0	0	0.459851	0	0	0.263856	0.340703	0.424464	0.60615	0.453013	0.105229	0	0	0.341858	0	0.513383	0.463845	0	0	0.574089	0.764804	0.646723	0.608434	0.579236	0	0.625346	0.543867	0.604845	0.700015	0	0	0	0	0	0	0	0.889262	0.868529	0.862388	0.829972	0	0	0	0.164688	0.569407	0
ACO2	0.920697	0.6738	0	0	0.867302	0.859174	0	0	0.897936	0.92389	0.90024	0.902446	0.925663	0.914461	0	0	0	0	0.920572	0.915245	0	0	0.849315	0.777924	0.459953	0.963655	0.934296	0	0.34311	0	0.577489	0.12889	0	0	0	0	0	0	0	0.0210494	0.00164339	0.199786	0.286016	0.0137276	0	0	0.608465	0.841508	0
ACOD1	0	0	0	0	0	0	0	0	0	0	0	0	0	0	0	0	0	0	0	0	0	0	0	0	0	0	0	0	0	0	0	0	0	0	0	0	0	0	0	0	0	0	0	0	0	0	0	0	0
ACOT1	0	0	0	0	0	0	0	0	0	0	0	0	0.165629	0	0	0	0	0	0.357522	0.405958	0	0	0	0	0.0159663	0.0679737	0.176834	0	0	0	0.33261	0	0	0	0	0	0	0	0	0	0	0	0	0	0	0	0	0.0435246	0
ACOT11	0	0	0	0	0	0.0723087	0	0	0.0247694	0	0.0703587	0.156499	0	0	0	0	0	0	0.221761	0.199302	0	0	0	0.0965626	0	0	0.00252371	0	0	0	0	0	0	0	0	0	0	0	0	0.0887736	0	0	0	0	0	0	0	0	0.893764
ACOT12	0	0	0	0	0	0	0	0	0	0	0.0207101	0	0	0	0	0	0	0	0	0	0	0	0.0177276	0	0.062988	0	0	0	0	0	0	0	0	0	0	0	0	0	0	0	0	0	0	0	0	0	0	0	0
ACOT13	0.731145	0.479835	0.121201	0	0	0	0	0	0.893193	0.90388	0.885355	0.99499	0.617301	0	0	0	0.912373	0.986175	0.599671	0.615066	0	0.797171	0.569433	0.814572	0.632161	0.687691	0.602123	0	0	0	0.79718	0.649309	0	0	0	0	0	0	0	0	0	0.401045	0.498352	0	0	0	0.255343	0.707832	0
ACOT2	0	0	0	0	0	0.525796	0	0	0	0.00734009	0.0848743	0	0	0	0	0	0	0	0.441975	0.418309	0	0	0.441669	0.329047	0.521712	0.490521	0.45862	0	0	0.89106	0.689805	0	0	0	0	0	0	0	0	0.236425	0.403122	0.353075	0.478582	0	0	0	0.680542	0.583269	0
ACOT4	0	0	0	0	0	0	0	0	0	0	0	0.00913646	0	0	0	0	0.457503	0	0.133153	0.0340341	0	0	0.0157579	0	0.0579875	0	0.0699678	0	0	0	0	0	0	0	0	0	0	0	0	0.0122026	0	0	0	0	0	0	0	0	0
ACOT6	0.0629991	0	0	0	0	0.145159	0	0	0.121388	0.254631	0.314072	0.254052	0	0	0	0	0	0.516129	0	0	0	0	0.517862	0.159363	0.559347	0.191714	0.286137	0	0	0	0.550856	0	0	0	0	0	0	0	0	0.611043	0.142975	0.556613	0.468037	0	0	0	0	0	0
ACOT7	0.617902	0.376818	0	0	0	0.207718	0	0	0.396574	0.581178	0.614275	0.897927	0.539324	0	0	0	0	0	0.492415	0.0280004	0	0	0.0403796	0.41835	0.0428985	0.626931	0.63206	0	0	0.567568	0.726199	0.788067	0	0	0	0	0	0	0	0.583435	0.701397	0.637411	0.567682	0	0	0	0.0467942	0.625436	0
ACOT8	0.520075	0.662689	0	0	0	0.390928	0	0	0.880281	0.847169	0.72855	0.509579	0.718747	0	0	0	0.95487	0	0.839985	0.868954	0	0	0.508909	0.821657	0.55268	0.410247	0.643721	0	0.319314	0	0.225958	0.110976	0	0	0	0	0	0	0	0	0	0	0	0	0	0	0.528984	0.736332	0
ACOT9	0.138199	0	0	0	0	0	0	0	0.0370663	0.00690318	0.155325	0.29443	0.271865	0	0	0	0	0	0.158953	0.165645	0	0	0.363775	0.245605	0.445302	0.130214	0.313289	0	0	0	0	0	0	0	0	0	0	0	0	0.0892312	0.33903	0	0.111375	0	0	0	0	0.196491	0
ACOX1	0.510426	0.698903	0	0	0.591642	0.0801625	0	0	0.907598	0.878626	0.87574	0.98045	0.965801	0.831181	0	0	0.656074	0.895161	0.927916	0.917602	0	0	0.781091	0.955217	0.639968	0.91427	0.894526	0	0.131157	0	0.466257	0.365417	0	0	0	0	0	0	0	0.279134	0.344782	0.568672	0.343219	0	0	0	0	0.0807484	0
ACOX2	0	0	0	0	0	0	0	0	0.550725	0.48366	0	0	0	0	0	0	0	0	0	0	0	0	0	0	0	0	0	0	0	0	0	0	0	0	0	0	0	0	0	0	0	0	0	0	0	0	0	0	0
ACOX3	0.652728	0.793827	0	0	0	0	0	0	0.803953	0.82611	0.643584	0.52235	0.0609254	0	0	0	0.226777	0	0.386704	0.508249	0	0	0.0763721	0.605178	0.28678	0.191159	0.182752	0	0	0	0	0	0	0	0	0	0	0	0	0	0	0	0	0	0	0	0.624389	0.510566	0
ACOXL	0	0	0	0	0	0	0	0	0.451823	0.259525	0.108266	0.0373318	0.323786	0	0	0	0	0	0	0	0	0.989652	0	0.0554535	0.0229845	0	0	0	0	0	0	0	0	0	0	0	0	0	0	0	0	0	0	0	0	0	0	0.230516	0
ACP1	0.871007	0.8107	0.00512633	0	0	0.0765064	0	0	0.856126	0.666201	0.873058	0.480401	0.658013	0.179793	0	0	0	0	0.401875	0.48798	0	0	0.564688	0.389836	0.476094	0.478221	0.363763	0	0	0	0	0	0	0	0	0	0	0	0	0.102959	0	0	0	0	0	0	0.37589	0.358763	0
ACP2	0.940217	0.956379	0	0	0.989003	0.977793	0	0	0.985332	0.991437	0.986964	0.89999	0.981991	0.729503	0	0	0.784317	0	0.997391	0.996135	0	0	0.95577	0.987667	0.783051	0.984463	0.984423	0	0	0	0.577007	0	0	0	0	0	0	0	0	0	0.0772391	0.564652	0.582575	0.54699	0	0	0.985054	0.981291	0
ACP4	0	0	0	0	0	0	0	0	0	0	0	0	0	0	0	0	0	0	0	0	0	0	0	0	0	0	0	0	0	0	0	0	0	0	0	0	0	0	0	0	0	0	0	0	0	0	0	0	0
ACP5	0	0	0	0	0	0	0	0	0	0	0	0	0	0	0	0	0	0	0.226592	0.233714	0	0	0	0	0	0	0	0	0	0	0	0	0	0	0	0	0	0	0	0	0	0	0	0	0	0	0	0	0
ACP6	0.347272	0.0751715	0.931527	0	0	0.195531	0	0	0.277119	0.31676	0.527922	0.202181	0.0958904	0.0942544	0	0	0.885671	0.5649	0.829645	0.815311	0	0	0.906169	0.947345	0.893412	0.635531	0.612479	0	0.282236	0	0	0	0	0	0	0	0	0	0	0	0	0.0116575	0	0	0	0	0	0.324544	0
ACP7	0	0	0	0	0	0	0	0	0	0	0	0	0	0	0	0	0	0	0	0	0	0	0	0	0	0	0	0	0	0	0	0	0	0	0	0	0	0	0	0	0	0	0	0	0	0	0	0	0
ACPP	0	0	0	0	0	0	0	0	0.169346	0.0176512	0.124538	0	0.392471	0	0	0	0	0	0.177988	0.147261	0	0.012763	0	0	0	0	0	0	0	0	0	0	0	0	0	0	0	0	0	0	0	0	0	0	0	0	0	0	0
ACR	0	0	0	0	0	0	0	0	0	0	0	0	0.152888	0	0	0	0	0	0	0	0	0	0	0	0	0	0	0	0	0	0	0	0	0	0	0	0	0	0	0	0	0	0	0	0	0	0	0	0
ACRBP	0	0	0	0	0	0	0	0	0	0	0	0	0.870869	0	0	0	0	0	0	0	0	0	0	0	0	0	0	0	0	0	0	0	0	0	0	0	0	0	0	0	0	0	0	0	0	0	0	0	0
ACRV1	0	0	0	0	0	0	0	0	0	0	0	0	0	0	0	0	0	0.1947	0	0	0	0	0	0	0	0	0	0	0	0	0	0	0	0	0	0	0	0	0	0	0	0	0	0	0	0	0	0	0
ACSBG1	0	0	0	0	0	0.0098849	0	0	0.551076	0.482087	0.0547337	0	0	0	0	0	0	0	0	0	0	0	0	0.447652	0.0350908	0	0	0	0	0	0	0	0	0	0	0	0	0	0	0	0	0	0	0	0	0	0	0.238755	0
ACSBG2	0	0	0	0	0	0	0	0	0.404304	0.317721	0.0184911	0.0230867	0.315739	0	0	0	0.403911	0	0	0	0	0	0	0	0	0	0	0	0	0	0	0	0	0	0	0	0	0	0	0	0	0	0	0	0	0	0	0	0
ACSF2	0	0	0	0	0	0	0	0	0.141678	0.149423	0.298262	0.176442	0.0940703	0	0	0	0.0289583	0.745776	0	0	0	0	0	0	0	0	0.0295013	0	0	0	0	0	0	0	0	0	0	0	0	0	0	0	0	0	0	0	0	0.0580651	0
ACSF3	0.912489	0.940329	0	0	0.574047	0.815708	0	0	0.866667	0.930357	0.91568	0.363886	0.748539	0.757263	0	0	0.154945	0.0322581	0.944632	0.94975	0	0	0.827917	0.796904	0.767699	0.682512	0.525455	0	0	0	0.0643529	0.162289	0	0	0	0	0	0	0	0	0	0	0	0	0	0	0.888392	0.947751	0.58545
ACSL1	0.210071	0	0.274625	0	0	0	0	0	0.0683355	0.0545264	0.150518	0.374398	0.130855	0	0	0	0	0	0.325345	0.406241	0	0	0.0162056	0.794892	0.0914115	0.425784	0.582282	0	0	0	0.910701	0.906027	0	0	0	0	0	0	0	0.618212	0.214626	0.809862	0.811256	0	0	0	0.089817	0.427782	0
ACSL3	0.482697	0.278464	0.734529	0	0.743768	0.630332	0	0	0.553799	0.658074	0.450259	0.712644	0.0234697	0	0	0	0	0	0.641898	0.657019	0	0	0.799624	0.701653	0.56505	0.842597	0.798799	0.292446	0	0.200416	0.832369	0.69622	0	0	0	0	0	0	0	0.747102	0.712572	0.648399	0.715434	0	0	0	0.0733343	0.51803	0
ACSL4	0	0	0	0	0	0	0	0	0.0772947	0.0746243	0.232064	0	0	0	0	0	0	0	0.113731	0.16574	0	0.885478	0.484735	0.534156	0.55733	0.301212	0.256636	0	0	0	0	0	0	0	0	0	0	0	0	0	0	0	0	0	0	0	0	0	0
ACSL5	0	0	0	0	0	0	0	0	0.075011	0.0664977	0.398484	0.0571765	0.498707	0	0	0	0	0	0.594454	0.696521	0	0	0.56433	0.56678	0.806387	0.136872	0.2059	0	0	0	0.247289	0	0	0	0	0	0	0	0	0	0	0.146456	0.205747	0	0	0	0.249616	0.414405	0
ACSL6	0	0	0	0	0	0	0	0	0.0775582	0.0843237	0.20331	0.0599273	0	0	0	0	0	0	0	0	0	0	0	0	0	0	0	0	0	0	0	0	0	0	0	0	0	0	0	0	0	0	0	0	0	0	0	0	0
ACSM1	0	0	0	0	0	0	0	0	0	0	0	0	0	0	0	0	0	0	0	0	0	0	0	0	0	0	0	0	0	0	0	0	0	0	0	0	0	0	0	0	0	0	0	0	0	0	0	0	0
ACSM2A	0	0	0	0	0	0	0	0	0	0	0	0	0	0	0	0	0	0	0	0	0	0	0	0	0	0	0	0	0	0	0	0	0	0	0	0	0	0	0	0	0	0	0	0	0	0	0	0	0
ACSM2B	0	0	0	0	0	0	0	0	0	0	0	0	0	0	0	0	0	0	0	0	0	0	0	0	0	0	0	0	0	0	0	0	0	0	0	0	0	0	0	0	0	0	0	0	0	0	0	0	0
ACSM3	0	0	0	0	0	0	0	0	0.0605182	0	0	0	0	0	0	0	0	0	0.00125616	0.00725936	0	0	0	0	0	0	0	0	0	0	0	0	0	0	0	0	0	0	0	0	0	0	0	0	0	0	0	0	0
ACSM4	0	0	0	0	0	0.602437	0	0	0	0	0	0	0.141968	0	0	0	0	0	0	0	0	0	0	0	0	0	0	0	0	0	0	0	0	0	0	0	0	0	0	0	0	0	0	0	0	0	0	0	0
ACSM5	0	0	0	0	0	0	0	0	0	0	0	0	0	0	0	0	0	0	0	0	0	0	0	0	0	0	0	0	0	0	0	0	0	0	0	0	0	0	0	0	0	0	0	0	0	0	0	0	0
ACSS1	0	0	0.121567	0	0	0	0	0	0.568028	0.263282	0.523206	0.199332	0	0	0	0	0	0.89977	0.161948	0.036014	0	0	0.0448563	0.13636	0.0768488	0.132618	0.192498	0	0	0.355094	0.421306	0.445423	0	0	0	0	0	0	0	0	0	0	0	0	0	0	0.0968012	0.317565	0
ACSS2	0.184672	0	0	0	0	0	0	0	0.251471	0.320779	0.356416	0.402299	0	0	0	0	0.199323	0	0.278384	0.457434	0	0	0.389292	0.346716	0.455742	0.173957	0.263162	0.613999	0	0.362994	0.325259	0	0	0	0	0	0	0	0	0.398871	0.28825	0.355353	0.321076	0	0	0	0.408996	0.411788	0
ACSS3	0.14441	0.0135802	0.723178	0	0	0.76872	0	0	0.415108	0.464173	0.546505	0.767069	0	0	0	0	0	0	0	0	0.00477454	0.350811	0	0	0	0	0	0	0	0	0	0	0	0	0	0	0	0	0	0	0	0	0	0	0	0	0	0	0
ACTA1	0	0	0	0	0	0	0	0	0	0	0.065551	0	0.320146	0	0	0	0	0	0	0	0	0	0.555645	0.484125	0.228617	0.284657	0.330607	0	0	0.414969	0	0	0	0	0	0	0	0	0	0	0	0	0	0	0	0	0	0	0
ACTA2	0.205191	0.0635117	0	0	0	0	0	0	0.365217	0.44259	0.418269	0.354652	0	0	0	0	0.434562	0.528418	0.237028	0.0342227	0	0	0	0	0	0	0	0	0	0	0	0	0	0	0	0	0	0	0	0	0	0	0	0	0	0	0	0	0
ACTB	0.203194	0.476955	0	0	0	0.737576	0	0	0.498199	0.424589	0.302145	0.949013	0.383657	0	0	0	0.355021	0.342166	0.565948	0.602055	0.897613	0	0.504163	0.683198	0.384244	0.734024	0.721173	0.790714	0.371887	0.970894	0.867558	0.945195	0	0	0	0	0	0	0	0.435784	0.667872	0.61624	0.66838	0	0	0	0.159799	0.525107	0
ACTBL2	0	0	0	0	0	0	0	0	0.232499	0.312566	0	0	0	0	0	0	0	0	0.170934	0.154521	0.954907	0.920317	0.10171	0.13015	0.00833406	0	0	0	0	0	0	0	0	0	0	0	0	0	0	0	0	0	0	0	0	0	0	0.0395502	0
ACTC1	0	0	0	0	0	0	0	0	0	0.00104858	0	0	0	0	0	0	0	0	0	0	0	0	0	0	0	0	0	0	0	0	0	0	0	0	0	0	0	0	0	0	0	0	0	0	0	0	0	0	0
ACTG1	0	0	0	0	0.289589	0.237373	0	0	0.14238	0.0588955	0.155788	0	0.546221	0	0	0	0	0	0.736786	0.813142	0	0	0.772137	0.488848	0.746118	0.887728	0.940475	0	0	0.423701	0.972162	0.927736	0	0	0	0	0	0	0	0.754728	0.685292	0.754254	0.739423	0	0	0	0.399497	0.541586	0
ACTG2	0	0	0	0	0	0	0	0	0	0	0	0	0	0	0	0	0	0	0	0.053361	0	0	0.12857	0.104959	0	0	0	0	0	0	0	0	0	0	0	0	0	0	0	0	0	0	0	0	0	0	0	0	0
ACTL10	0	0	0	0	0	0	0	0	0	0	0	0	0	0	0	0	0.0285822	0.0533794	0	0	0	0	0	0	0	0	0	0	0	0	0	0	0	0	0	0	0	0	0	0	0	0	0	0	0	0	0	0	0
ACTL6A	0.487467	0.48011	0.514464	0	0	0.257549	0	0	0.717611	0.62985	0.695821	0.97652	0.778523	0	0	0	0.981948	0.953533	0.961542	0.967757	0	0	0.965261	0.914108	0.93052	0.9754	0.929336	0.893278	0	0.167152	0.683297	0.80249	0	0	0	0	0	0	0	0.397041	0.729663	0.413909	0.388164	0	0	0	0.949155	0.993408	0
ACTL6B	0.185559	0.036214	0	0	0	0.293433	0	0	0.310408	0.173541	0	0.0915611	0	0	0	0	0	0	0	0	0	0	0.119438	0.527246	0.271778	0.291593	0.557654	0	0	0	0.333213	0	0	0	0	0	0	0	0	0	0	0	0	0	0	0	0	0.21995	0
ACTL7A	0	0	0	0	0	0	0	0	0	0	0	0	0	0	0	0	0	0	0	0	0	0	0	0	0	0	0	0	0	0	0	0	0	0	0	0	0	0	0	0	0	0	0	0	0	0	0	0	0
ACTL7B	0	0	0	0	0	0	0	0	0	0	0	0	0	0	0	0	0	0	0	0	0	0	0	0	0	0	0	0	0	0	0	0	0	0	0	0	0	0	0	0	0	0	0	0	0	0	0	0	0
ACTL9	0	0	0	0	0	0	0	0	0.0485727	0.0989165	0	0	0	0	0	0	0	0	0	0	0	0	0	0	0	0	0	0	0	0	0	0	0	0	0	0	0	0	0	0	0	0	0	0	0	0	0	0	0
ACTN1	0.674357	0.635254	0	0	0	0.102234	0	0	0.644181	0.569731	0.637574	0.856862	0.293706	0	0	0	0	0	0.376655	0.405393	0	0	0.494762	0.518062	0.742784	0.651253	0.563571	0	0	0	0.339359	0.451799	0	0	0	0	0	0	0	0.0753508	0.148891	0.209567	0.310795	0	0	0	0	0.317953	0
ACTN2	0.0987134	0	0	0	0	0	0	0	0	0	0.272837	0.446213	0.127215	0	0	0	0.458631	0.172043	0	0	0	0	0	0.105484	0.0335117	0.292333	0.29423	0	0	0	0	0	0	0	0	0	0	0	0	0	0	0	0	0	0	0	0	0.291295	0
ACTN3	0.360914	0.300412	0	0	0	0	0	0	0.292578	0.431755	0.323225	0.570881	0.485679	0	0	0	0.154569	0	0.228041	0.218912	0	0	0.217746	0.403569	0.11115	0.250994	0.172831	0	0	0	0	0	0	0	0	0	0	0	0	0.350214	0.581594	0.382554	0.517728	0	0	0	0.0560134	0.404711	0
ACTN4	0.078638	0.390261	0	0	0	0	0	0	0.212736	0.178085	0.284578	0.710482	0.247821	0	0	0	0	0	0.18997	0.601678	0	0	0.152386	0.23957	0.211334	0.485897	0.327213	0	0	0	0	0.628359	0	0	0	0	0	0	0	0.532489	0.0902219	0.427174	0.51206	0	0	0	0	0.174583	0
ACTR10	0.654725	0.456104	0	0	0.504032	0	0	0	0.587879	0.411832	0.686021	0.470675	0.664719	0	0	0	0.164724	0	0.621509	0.601867	0	0.520869	0.53926	0.836526	0.653917	0.332285	0.634235	0	0.0841173	0	0.656664	0.698952	0	0	0	0	0	0	0	0.0843502	0.250288	0.118853	0.322394	0	0	0	0	0.695618	0
ACTR1A	0.83496	0.797531	0	0	0.494501	0.568991	0	0	0.919455	0.895666	0.867141	0.726496	0.840789	0.377986	0	0	0.883603	0.0491551	0.613586	0.691902	0	0	0.386964	0.537304	0.495219	0.552761	0.676094	0	0	0.783368	0.265847	0.575528	0	0	0	0	0	0	0	0.811928	0.794906	0.753048	0.827995	0	0	0	0.366951	0.589667	0
ACTR1B	0.549357	0.592867	0	0	0.796188	0	0	0	0.859816	0.862373	0.757951	0.432754	0	0	0	0	0	0	0.343125	0.332516	0	0.934115	0.371116	0.789557	0.315905	0.404236	0.571491	0	0	0	0.881176	0	0	0	0	0	0	0	0	0.121721	0.104355	0.463889	0.451694	0	0	0	0.14597	0.343253	0
ACTR2	0.535382	0.61893	0	0	0	0	0	0	0.843039	0.835197	0.928439	0.878475	0.711083	0.112976	0	0	0.477059	0	0.768287	0.750448	0.793634	0.357365	0.422419	0.732791	0.595666	0.259317	0.660865	0	0	0	0.589299	0	0	0	0	0	0	0	0	0.873246	0.78258	0.905132	0.886912	0	0	0	0.546864	0.826677	0
ACTR3	0.961069	0.890535	0	0	0.881232	0.743128	0	0	0.945015	0.970989	0.957563	0.866686	0.593639	0.0100065	0	0	0	0	0.858537	0.724333	0.524138	0.762677	0.937416	0.914721	0.82981	0.836586	0.936472	0	0	0	0.816582	0.765143	0	0	0	0	0	0	0	0.831605	0.662777	0.830765	0.809543	0.904963	0	0	0.829026	0.79905	0
ACTR3B	0.802795	0.358711	0	0	0	0.360596	0	0	0.836451	0.803216	0.914479	0.895962	0.656002	0.615558	0	0	0	0	0.178085	0.245875	0	0	0.549109	0.583661	0.543995	0.157958	0.250109	0	0	0	0	0	0	0	0	0	0	0	0	0	0	0	0	0	0	0	0	0.155487	0
ACTR5	0.5376	0.484499	0	0	0	0.0995261	0	0	0.551515	0.364208	0.67733	0.875332	0.482805	0	0	0	0.775291	0	0.819596	0.800415	0	0	0.866685	0.380827	0.860339	0.475076	0.611174	0	0	0	0.646059	0	0	0	0	0	0	0	0	0.645058	0.708299	0.549243	0.403321	0	0	0	0.585277	0.757173	0
ACTR6	0.403727	0.128944	0	0	0	0	0	0	0.617479	0.506466	0.701276	0.421063	0.836574	0.706908	0	0	0.444528	0	0.787902	0.80692	0	0	0.498881	0.559346	0.667866	0.479238	0.349056	0	0	0	0	0	0	0	0	0	0	0	0	0	0	0	0	0	0	0	0.932253	0.614676	0
ACTR8	0	0	0	0	0	0	0	0	0	0	0	0	0.59795	0.562621	0	0	0	0	0.929945	0.910342	0	0	0.717611	0.855856	0.632512	0.658004	0.661735	0	0	0	0.214751	0.446789	0	0	0	0	0	0	0	0.789201	0.727198	0.306177	0.452221	0	0	0	0.702612	0.793525	0
ACTRT1	0	0	0	0	0	0	0	0	0	0	0	0	0	0	0	0	0	0	0	0	0	0	0	0	0	0	0	0	0	0	0	0	0	0	0	0	0	0	0	0	0	0	0	0	0	0	0	0	0
ACTRT2	0	0	0	0	0	0	0	0	0.316645	0.141122	0	0	0.130185	0	0	0	0	0	0	0	0	0	0	0	0	0	0	0	0	0	0	0	0	0	0	0	0	0	0	0	0	0	0	0	0	0	0	0	0
ACTRT3	0.000443656	0	0	0	0	0	0	0	0.139043	0.293341	0.907175	0.276255	0	0	0	0	0.780181	0.613671	0	0	0	0	0	0	0	0	0	0	0	0	0	0	0	0	0	0	0	0	0	0	0	0	0	0	0	0	0	0	0
ACVR1	0.330191	0.149794	0	0	0	0	0	0	0.264471	0.278312	0.337186	0.412811	0	0	0	0	0	0	0	0	0	0	0.834094	0.859792	0.890429	0.299177	0.501001	0.352044	0	0.860291	0.862256	0.960073	0	0	0	0	0	0	0	0.442343	0.381923	0.578186	0.43535	0	0	0	0	0.22722	0
ACVR1B	0.720497	0.429904	0.527279	0	0	0.157617	0	0	0.619148	0.648113	0.547522	0.595245	0.138327	0	0	0	0	0	0.0879312	0.155746	0.719894	0	0.670517	0.58821	0.626897	0.686858	0.639718	0	0	0.909771	0.915763	0.570214	0	0	0	0	0	0	0	0.112721	0	0.373576	0	0	0	0	0.0745914	0.322703	0
ACVR1C	0.0740905	0	0	0	0	0	0	0	0.23487	0.184813	0.179641	0.32793	0	0	0	0	0	0	0	0	0	0	0.320978	0.221377	0.385297	0.1968	0.200766	0	0	0	0.239937	0	0	0	0	0	0	0	0	0	0	0.0152754	0	0	0	0	0	0	0
ACVR2A	0.688665	0.470645	0	0	0	0.233582	0	0	0.488801	0.437784	0.71348	0.874742	0	0	0	0	0	0	0.520533	0.391063	0	0	0.950667	0.674276	0.971489	0.928789	0.917762	0	0	0	0.676669	0.665402	0	0	0	0	0	0	0	0.602654	0.781265	0.877529	0.889812	0	0	0	0.61503	0.790132	0
ACVR2B	0.88709	0.753635	0	0	0.674853	0.800271	0	0	0.721476	0.715047	0.813055	0.553591	0.553501	0	0	0	0.15833	0	0.450092	0.51268	0	0	0.79085	0.809761	0.952101	0.949968	0.971108	0	0	0	0.888768	0.824199	0	0	0	0	0	0	0	0.831147	0.926212	0.905534	0.918018	0	0	0	0.0325464	0.599457	0
ACVRL1	0	0	0	0	0	0	0	0	0	0.0338168	0	0	0.381167	0	0	0	0	0	0.210745	0.249741	0	0	0.0146835	0.191726	0.0366699	0	0	0	0	0	0	0	0	0	0	0	0	0	0	0	0	0	0	0	0	0	0	0	0
ACY1	0	0	0	0	0	0	0	0	0	0	0	0	0	0	0	0	0	0	0	0	0	0	0	0	0	0	0	0	0	0	0	0	0	0	0	0	0	0	0	0	0	0	0	0	0	0	0	0	0
ACY3	0	0	0	0	0	0	0	0	0	0	0	0	0	0	0	0	0	0	0	0	0	0	0	0	0	0	0	0	0	0	0	0	0	0	0	0	0	0	0	0	0	0	0	0	0	0	0	0.0400349	0
ACYP1	0.562888	0.450069	0	0	0	0	0	0	0.768819	0.727892	0.704419	0.665979	0.818182	0.293092	0	0	0.799925	0	0.61861	0.58452	0	0	0.0473632	0.0951631	0.635845	0.315639	0.0449047	0	0	0	0.118101	0.31046	0	0	0	0	0	0	0	0	0	0	0	0	0	0	0.38511	0.465587	0
ACYP2	0.968057	0.830453	0.153424	0	0.561217	0.405281	0	0	0.966886	0.98165	0.976794	0.943118	0.949516	0.490639	0	0	0.770402	0	0	0	0	0	0.844749	0.933088	0.81244	0.729215	0.521103	0.523216	0.617598	0	0.00144613	0.313193	0	0	0	0	0	0	0	0	0	0.00294788	0.0815869	0	0	0	0.668389	0.607988	0
AD000671.1	0	0	0	0	0.106305	0	0	0	0	0	0	0	0.635693	0.787282	0	0	0	0	0.973041	0.967286	0	0	0.282299	0.546838	0.486446	0.379266	0.578888	0	0	0	0	0	0	0	0	0	0	0	0	0	0	0	0	0	0	0	0.719793	0.89938	0
AD000671.2	0	0	0	0	0.105938	0	0	0	0	0	0	0	0.635597	0.786959	0	0	0	0	0.972944	0.967191	0	0	0.28221	0.546751	0.486358	0.379173	0.578801	0	0	0	0	0	0	0	0	0	0	0	0	0	0	0	0	0	0	0	0.719654	0.899283	0
ADA	0.0983807	0.238957	0	0	0	0.760325	0	0	0.149231	0.335372	0.373891	0.582965	0.0153271	0	0	0	0	0	0.187361	0.27859	0	0	0	0.066999	0	0	0	0	0	0	0	0	0	0	0	0	0	0	0	0	0	0	0	0	0	0	0.0247241	0.188639	0.78291
ADAD1	0	0	0.941413	0	0	0	0	0	0	0	0	0	0	0	0	0	0	0	0	0	0	0	0	0	0	0	0	0	0	0	0	0	0	0	0	0	0	0	0	0	0	0	0	0	0	0	0	0	0
ADAD2	0	0	0	0	0	0	0	0	0	0	0	0	0.790306	0	0	0	0.467093	0.656682	0	0	0	0	0	0	0	0	0	0	0	0	0	0	0	0	0	0	0	0	0	0	0	0	0	0	0	0	0	0	0
ADAL	0.72815	0.490809	0.637495	0	0.579179	0.0771835	0	0	0.849539	0.718368	0.885632	0.400629	0.84443	0	0	0	0.748402	0	0.866461	0.830961	0	0	0.810816	0.891367	0.812352	0.625728	0.623357	0.869023	0.165468	0.496881	0.181731	0.0819797	0	0	0	0	0	0	0	0.0507932	0.0614626	0.393005	0.611572	0.44245	0	0	0.826093	0.758143	0
ADAM10	0.381877	0.373388	0.0897107	0	0.307185	0	0	0	0.64989	0.721164	0.723835	0.991944	0	0	0	0	0.195374	0.695469	0.439559	0.354106	0.393103	0.514315	0.553228	0.566518	0.660146	0.725423	0.787921	0	0	0.78711	0.879128	0.869895	0	0	0	0	0	0	0	0.734747	0.657683	0.86279	0.882299	0	0	0	0.404665	0.517642	0
ADAM11	0.0888421	0.239643	0	0	0.316349	0.735545	0	0	0.367325	0.40222	0.336261	0.400923	0.233835	0	0	0	0.396766	0	0	0	0	0	0.208076	0.196186	0.361084	0.242948	0.194326	0	0	0	0.917209	0.942766	0	0	0	0	0	0	0	0.120958	0.237141	0.306847	0.254778	0	0	0	0.341109	0	0
ADAM12	0	0	0	0	0	0.818416	0	0	0.346421	0.113684	0.284116	0.31958	0.082096	0	0	0	0	0	0	0	0	0	0.00778942	0.0358611	0.078077	0.142699	0.115395	0	0	0	0.357797	0	0	0	0	0	0	0	0	0	0	0	0	0	0	0	0	0.477414	0
ADAM15	0.455634	0.599314	0	0	0	0.471496	0	0	0.583136	0.565624	0.581361	0.863739	0.135549	0	0	0	0.357841	0.264593	0.248237	0.0565664	0	0	0.220252	0.586898	0.378103	0.436974	0.279175	0	0	0	0	0.176864	0	0	0	0	0	0	0	0	0	0.126893	0.205483	0	0	0	0.354379	0.348876	0
ADAM17	0.835847	0.785185	0.707067	0	0.658724	0.475559	0	0	0.891524	0.833887	0.915865	0.962374	0.977488	0	0	0	0	0	0.88482	0.830489	0	0	0.81565	0.831715	0.904202	0.830852	0.743364	0	0.662424	0	0.438057	0.259906	0	0	0	0	0	0	0	0.726663	0.731471	0.75211	0.782786	0	0	0	0.937142	0.914599	0
ADAM18	0	0	0.830465	0	0	0	0	0	0	0	0.00619453	0	0	0	0	0	0.654381	0.0499232	0	0	0	0.41704	0	0	0.0140363	0	0	0	0	0	0	0	0	0	0	0	0	0	0	0	0	0	0	0	0	0	0.181031	0.0315045	0
ADAM19	0.24756	0.0345679	0	0	0	0.647935	0	0	0.342117	0.394006	0.341439	0.624226	0	0	0	0	0.669801	0	0	0.0126332	0.569761	0.927561	0.220432	0.199773	0.478375	0.556275	0.683753	0	0	0	0.559532	0	0	0	0	0	0	0	0	0.153142	0	0.24923	0.254251	0	0	0	0	0.32784	0
ADAM2	0	0	0.224826	0	0	0	0	0	0	0	0	0	0	0	0	0	0	0	0	0	0	0	0	0	0	0	0	0	0	0	0	0	0	0	0	0	0	0	0	0	0	0	0	0	0	0	0	0	0
ADAM21	0	0	0	0	0	0	0	0	0	0	0	0	0	0	0	0	0	0	0	0	0	0	0	0	0	0	0	0	0	0	0	0	0	0	0	0	0	0	0	0	0	0	0	0	0	0	0	0	0
ADAM22	0.185004	0	0.797144	0.071964	0.498167	0.168856	0	0	0.416425	0.364733	0.708672	0.906081	0.212089	0	0	0	0	0	0	0	0	0	0.919778	0.789382	0.723572	0.741515	0.683578	0	0	0	0.603278	0.209504	0	0	0	0	0	0	0	0.246492	0.351356	0.392604	0.611045	0	0	0	0	0.290907	0
ADAM23	0.173469	0	0.788356	0	0	0	0	0	0.39025	0.336071	0.388868	0.737401	0.197145	0.137831	0	0	0	0	0	0	0	0	0.663264	0.462346	0.634705	0.497087	0.378296	0	0	0	0.937937	0.567178	0	0	0	0	0	0	0	0.643838	0.582744	0.744339	0.800185	0	0	0	0	0.184762	0
ADAM28	0	0	0	0	0	0	0	0	0.172596	0.169346	0.10845	0	0	0	0	0	0	0	0	0	0	0	0	0	0	0	0	0	0	0	0	0	0	0	0	0	0	0	0	0	0	0	0	0	0	0	0	0	0
ADAM29	0.0291704	0	0	0	0	0	0	0	0.269038	0.371636	0.413369	0.229296	0	0	0	0	0	0	0	0	0	0.668506	0	0	0	0	0	0	0	0	0	0	0	0	0	0	0	0	0	0	0	0	0	0	0	0	0	0	0
ADAM30	0	0	0	0	0	0	0	0	0	0	0	0	0	0	0	0	0	0	0.00985602	0.0578863	0	0	0	0	0	0	0	0	0	0	0	0	0	0	0	0	0	0	0	0	0	0	0	0	0	0	0	0	0
ADAM32	0	0	0	0	0	0	0	0	0	0	0	0	0	0.382828	0	0	0.664724	0.554531	0	0	0	0	0	0	0	0	0	0	0	0	0	0	0	0	0	0	0	0	0	0	0	0	0	0	0	0	0	0	0
ADAM33	0	0	0	0	0	0	0	0	0.38419	0.349878	0	0	0	0	0	0	0	0	0	0.0248892	0.613263	0	0	0	0	0	0	0	0	0	0	0	0	0	0	0	0	0	0	0	0	0	0	0	0	0	0	0	0
ADAM7	0	0	0	0	0	0	0	0	0	0	0	0	0	0	0	0	0	0	0	0	0.447745	0.136254	0	0.0860666	0	0.120041	0.176486	0	0	0	0	0	0	0	0	0	0	0	0	0	0	0	0	0	0	0	0	0	0.849885
ADAM8	0.562112	0.505213	0	0	0	0	0	0	0.373737	0.31309	0.16115	0.0705374	0.140435	0	0	0	0	0	0.112668	0.163288	0	0	0.0718954	0.291437	0.188876	0.13826	0	0	0	0	0	0	0	0	0	0	0	0	0	0	0	0	0	0	0	0	0	0	0
ADAM9	0.54004	0.472702	0.370194	0	0.68585	0.0560596	0	0	0.491963	0.421181	0.557785	0.726397	0.551585	0	0	0	0.732042	0.72043	0.17422	0.292731	0	0	0.83678	0.615849	0.769366	0.795524	0.843878	0	0	0.204158	0.761629	0.232428	0	0	0	0	0	0	0	0.800793	0.593591	0.504757	0.545011	0	0	0	0.00600643	0.248643	0
ADAMDEC1	0.00820763	0	0.264006	0	0	0	0	0	0.279315	0.247379	0	0.320267	0	0	0	0	0	0	0.0364286	0	0	0	0	0	0	0	0	0	0	0	0	0	0	0	0	0	0	0	0	0	0	0	0	0	0	0	0	0	0
ADAMTS1	0.357254	0.0932785	0	0	0	0.611374	0	0	0.548617	0.597256	0.77034	0.518617	0.106619	0	0	0	0	0	0	0	0	0	0.663354	0.40628	0.51294	0.266808	0.511705	0	0	0	0.0261509	0	0	0	0	0	0	0	0	0	0	0.0992898	0.261895	0	0	0	0	0.113513	0
ADAMTS10	0.525067	0.532236	0	0	0	0	0	0	0.396223	0.385704	0.386649	0.786914	0.374844	0	0	0	0	0	0.205141	0.223814	0	0	0.461008	0.488673	0.452408	0.360769	0.526412	0	0	0	0	0.426294	0	0	0	0	0	0	0	0	0	0	0	0	0	0	0	0.280341	0
ADAMTS12	0.249445	0	0.723544	0.803598	0	0	0	0	0.244971	0.385005	0.387112	0.369977	0	0	0	0	0.276984	0	0	0	0	0	0	0	0	0	0	0	0	0	0	0	0	0	0	0	0	0	0	0	0	0	0	0	0	0	0	0	0
ADAMTS13	0	0	0	0	0	0	0	0	0.123671	0.308983	0	0.267806	0	0	0	0	0.73035	0.27573	0	0	0	0	0	0	0.233003	0	0	0	0	0	0	0	0	0	0	0	0	0	0	0	0	0	0	0	0	0	0	0	0
ADAMTS14	0	0	0	0	0	0.40149	0	0	0	0	0.0569527	0	0.31641	0	0	0	0	0	0	0	0	0	0	0	0	0.00665865	0.0375946	0	0	0	0	0	0	0	0	0	0	0	0	0	0	0	0	0	0	0	0	0	0
ADAMTS15	0.195319	0	0	0	0	0	0	0	0.354853	0.275865	0.336538	0.385008	0.201552	0	0	0	0.128244	0	0	0	0	0	0.0235473	0	0.0360558	0	0.0694457	0	0	0	0	0	0	0	0	0	0	0	0	0	0	0	0	0	0	0	0	0	0
ADAMTS16	0	0	0	0	0	0.139743	0	0	0.178393	0.306012	0.363258	0.0937224	0	0	0	0	0	0	0	0	0	0	0.0432447	0.123765	0.103255	0	0	0	0	0	0	0	0	0	0	0	0	0	0	0	0	0	0	0	0	0	0	0	0
ADAMTS17	0	0	0	0	0	0.94367	0	0	0.0130874	0.0249039	0	0	0	0	0	0	0.705716	0	0.0947918	0.124729	0	0.348741	0.182559	0.106184	0.182384	0.180154	0.118179	0	0	0	0.140757	0	0	0	0	0	0	0	0	0.235357	0.133936	0.348519	0.42296	0	0	0	0.19472	0.721307	0
ADAMTS18	0	0	0	0	0	0.490995	0	0	0	0	0.0998521	0	0	0	0	0	0	0	0	0	0	0	0.202167	0.201784	0.548118	0.192454	0.134279	0	0	0	0.180284	0.492789	0	0	0	0	0	0	0	0	0	0	0	0	0	0	0	0.146084	0
ADAMTS19	0	0	0	0	0	0	0	0	0.175318	0.243009	0.24926	0.437175	0	0	0	0	0	0	0	0	0.396286	0	0	0	0	0.0413391	0.0685754	0	0	0	0	0	0	0	0	0	0	0	0	0	0	0	0	0	0	0	0	0	0
ADAMTS2	0	0	0	0	0	0	0	0	0.164866	0.170308	0	0.00432263	0.264489	0	0	0	0	0	0	0.0435561	0	0	0.0315158	0	0.112729	0	0.0181011	0	0	0	0	0	0	0	0	0	0	0	0	0	0	0	0	0	0	0	0	0	0
ADAMTS20	0	0.0565158	0.145368	0	0	0.498172	0	0	0.277646	0.281894	0.3897	0.907457	0.498898	0	0	0	0	0	0	0	0	0	0.0863999	0.0314003	0.299061	0.158698	0.217649	0	0	0	0.0949626	0	0	0	0	0	0	0	0	0.28676	0.312736	0.3918	0.0736787	0	0	0	0.0417656	0.403063	0.862587
ADAMTS3	0.350155	0.1738	0.652142	0	0	0	0	0	0.379622	0.500612	0.454142	0.437076	0.651882	0.234345	0	0	0	0	0	0	0	0	0.72173	0.113269	0.403369	0.276519	0.403794	0	0	0	0.812605	0	0	0	0	0	0	0	0	0	0	0.269061	0.119151	0	0	0	0	0.0831718	0
ADAMTS4	0.561779	0.796433	0	0	0	0	0	0	0.775231	0.799546	0.824519	0	0.675256	0	0	0	0.385859	0	0	0	0	0	0.531829	0.583049	0.543556	0.351891	0.386128	0	0	0	0.111352	0	0	0	0	0	0	0	0	0	0	0	0	0	0	0	0	0	0
ADAMTS5	0	0	0.668253	0	0	0	0	0	0.140887	0.145578	0.340052	0.204244	0	0	0	0	0	0	0	0	0.402122	0.111073	0.22267	0.164611	0.198965	0.311939	0.307719	0	0	0	0.122078	0	0	0	0	0	0	0	0	0	0	0	0.0868591	0	0	0	0.0719374	0.250872	0.457275
ADAMTS6	0.0413709	0	0.91688	0	0	0	0	0	0.290558	0.306624	0.470507	0.0918558	0.332886	0	0	0	0	0	0.365832	0.40643	0.00901857	0.0545016	0.915659	0.926354	0.915343	0.50837	0.49926	0	0.218594	0	0.0268739	0	0	0	0	0	0	0	0	0	0	0	0	0	0	0	0.00796201	0.0408104	0
ADAMTS7	0.357587	0.0155007	0	0	0	0.881246	0	0	0.480984	0.4626	0.535595	0.555064	0.440847	0	0	0	0.231854	0	0	0	0	0	0	0.109158	0.00122818	0.440951	0.544078	0	0	0	0.513859	0.080917	0	0	0	0	0	0	0	0	0	0	0	0	0	0	0	0	0
ADAMTS8	0.267303	0	0	0	0	0.483006	0	0	0.615108	0.779885	0.188517	0.00884173	0.128652	0	0	0	0	0.259601	0	0	0	0	0	0	0	0.166004	0.147333	0	0	0	0.254158	0.725065	0	0	0	0	0	0	0	0	0	0.115637	0.169632	0	0	0	0	0.71995	0
ADAMTS9	0.258208	0.342524	0.772977	0	0	0	0	0	0.878524	0.796837	0.54216	0.329993	0	0	0	0	0	0	0	0	0	0	0	0	0.0762348	0.0646444	0.0862414	0	0	0	0	0	0	0	0	0	0	0	0	0	0	0	0	0	0	0	0	0.11613	0
ADAMTSL1	0	0	0.39729	0.535232	0	0	0	0	0.0669302	0.154491	0.162999	0	0.0534534	0	0	0	0	0	0.165427	0.200622	0	0	0	0.00411091	0.0532503	0	0	0	0	0	0	0	0	0	0	0	0	0	0	0	0	0	0	0	0	0	0	0.594223	0
ADAMTSL2	0	0	0	0	0	0	0	0	0.160562	0.0108354	0	0.00550152	0	0	0	0	0	0	0	0	0	0	0	0	0	0.135115	0	0	0	0	0	0	0	0	0	0	0	0	0	0	0	0	0	0	0	0	0	0	0
ADAMTSL3	0	0	0	0	0	0.0433311	0	0	0	0	0	0	0.373312	0	0	0	0	0.19086	0.0450285	0.136419	0	0.929286	0	0.0739963	0	0	0	0	0	0	0.0965293	0	0	0	0	0	0	0	0	0	0	0	0	0	0	0	0	0.327356	0
ADAMTSL4	0.0859583	0.503704	0	0	0	0	0	0	0.141853	0.729553	0.694989	0.345319	0.181339	0	0	0	0.355209	0.334101	0.145908	0.16442	0	0	0.0421703	0.169334	0.0338626	0	0	0	0	0	0	0	0	0	0	0	0	0	0	0	0	0	0	0	0	0	0	0.0439124	0
ADAMTSL5	0.342835	0	0	0	0	0.0385917	0	0	0.905578	0.894792	0.126849	0.325179	0.201839	0	0	0	0.636329	0	0.298869	0.11285	0	0	0	0	0	0.0123925	0.0100949	0	0.618152	0	0	0	0	0	0	0	0	0	0	0	0	0	0	0	0	0	0	0.207929	0
ADAP1	0.102928	0	0	0	0	0.595938	0	0	0.0506807	0.168997	0.171875	0.184105	0.170802	0	0	0	0.335653	0.311444	0.394917	0.408127	0	0	0.275853	0.431995	0.432406	0.457782	0.176747	0	0.699502	0	0	0.00227721	0	0	0	0	0	0	0	0.610128	0.595563	0.507303	0.481877	0	0	0	0	0.199205	0
ADAP2	0.9065	0.901646	0	0	0	0	0	0	0.957137	0.943289	0.949519	0.876216	0	0	0	0	0.855773	0	0.171224	0.207222	0	0	0	0	0	0	0.00870246	0	0	0	0	0	0	0	0	0	0	0	0	0	0	0	0	0	0	0	0	0	0
ADAR	0.918922	0.897394	0	0	0	0.175085	0	0	0.880984	0.946085	0.903754	0.751351	0.303573	0	0	0	0.590824	0.328341	0.662769	0.649948	0	0.0958951	0.259737	0.673227	0.353189	0.714325	0.0290662	0	0	0	0.899614	0.937301	0	0	0	0	0	0	0	0.712172	0.582251	0.803966	0.805852	0.257656	0	0	0.0649532	0.143757	0
ADARB1	0.338731	0	0	0	0	0	0	0	0.234607	0.56475	0.182415	0.249435	0	0	0	0	0	0	0.0824234	0.0496842	0	0	0.463963	0.290038	0.335205	0.394433	0.426595	0	0	0	0.830803	0.731593	0	0	0	0	0	0	0	0.226815	0	0.265711	0.276526	0	0	0	0.0226289	0.283152	0
ADARB2	0	0.0814815	0	0	0	0	0	0	0.122354	0.040021	0.148114	0.0543275	0	0	0	0	0	0.6298	0	0	0	0	0.13824	0.0307006	0.152908	0	0.0785832	0	0	0	0	0	0	0	0	0	0	0	0	0	0	0	0	0	0	0	0	0.0047499	0
ADAT1	0.519299	0.631413	0	0	0.425587	0.342586	0	0	0.738779	0.596819	0.800018	0.386089	0.472938	0	0	0	0.108499	0	0.285245	0.312624	0	0	0.356164	0.715035	0.424335	0.128179	0.209468	0	0	0	0	0	0	0	0	0	0	0	0	0	0	0	0	0	0	0	0	0.691935	0
ADAT2	0.974268	0.979835	0	0	0.143328	0.950034	0	0	0.951779	0.946435	0.986871	0.772374	0.957659	0.51388	0	0	0.822866	0.473502	0.966374	0.954558	0	0	0.918345	0.959241	0.924028	0.897161	0.87773	0	0	0	0.120029	0	0	0	0	0	0	0	0	0	0	0	0	0	0	0	0.960749	0.970434	0
ADAT3	0.459738	0.356516	0	0	0	0.028436	0	0	0.33632	0.395578	0.397282	0.706651	0.912252	0.41091	0	0	0	0	0.699488	0.769775	0	0	0.502552	0.720546	0.403281	0.111255	0.237925	0	0	0	0	0.120237	0	0	0	0	0	0	0	0.731544	0.156286	0.659922	0.581389	0	0	0	0.542813	0.717914	0
ADCK1	0.386424	0.502195	0	0	0.490836	0.111984	0	0	0.758805	0.525778	0.705529	0.859908	0.816362	0	0	0	0.864611	0	0.66876	0.684925	0	0	0.824156	0.810636	0.463199	0.167484	0.474458	0	0.31212	0	0.022415	0	0	0	0	0	0	0	0	0	0	0	0	0	0	0	0.302137	0.499709	0
ADCK2	0.0846273	0	0	0	0.234971	0.469059	0	0	0.296531	0.18525	0.229845	0.35249	0.425424	0	0	0	0	0	0.62779	0.656265	0	0	0.517056	0.675938	0.760593	0.424212	0.473153	0	0	0	0.618703	0.0578412	0	0	0	0	0	0	0	0.6295	0.539523	0.396891	0.496507	0	0	0	0	0.431369	0
ADCK5	0.324091	0	0	0	0	0.83629	0	0	0.18296	0.325061	0.366309	0.514491	0.696331	0	0	0	0.223392	0.276882	0.490192	0.505892	0	0	0.104486	0.369194	0.250197	0.258115	0.217213	0	0	0	0	0	0	0	0	0	0	0	0	0.14155	0.606738	0.591719	0.621062	0	0	0	0	0.192226	0
ADCY1	0.00909494	0	0	0	0	0	0	0	0.127975	0.273768	0.206823	0.239316	0	0	0	0	0	0	0	0	0	0	0.318023	0.228899	0.348276	0.0103579	0.0683143	0	0	0	0	0	0	0	0	0	0	0	0	0	0	0.320783	0	0	0	0	0	0.0789066	0
ADCY10	0	0	0	0	0	0	0	0	0.122442	0.207183	0.316198	0	0	0	0	0	0	0	0.32979	0.466296	0	0.2594	0	0	0	0	0	0	0	0	0	0	0	0	0	0	0	0	0	0	0	0	0	0	0	0	0	0	0
ADCY2	0.208075	0.125926	0.864152	0.926537	0	0	0	0	0.236276	0.365344	0.149408	0.245997	0	0	0	0	0.468597	0	0.311238	0.0406335	0.0254642	0.648155	0.317217	0.117467	0.17019	0.00342181	0.100252	0	0	0	0	0	0	0	0	0	0	0	0	0.255796	0.16516	0.502747	0.412021	0	0	0	0.492527	0.270648	0
ADCY3	0.53272	0.205624	0	0	0	0.0774543	0	0	0.116908	0.125306	0.268399	0.37037	0.290545	0	0	0	0	0	0	0.0205525	0	0	0.387143	0.244993	0.612949	0.472949	0.370029	0	0	0	0.360207	0.565204	0	0	0	0	0	0	0	0.149939	0.639113	0.320381	0.431	0	0	0	0	0.267546	0
ADCY4	0	0	0	0	0	0.857684	0	0	0.104875	0.0927997	0.0257027	0	0	0	0	0	0	0	0.886366	0.890355	0	0	0	0	0	0	0	0	0	0	0	0	0	0	0	0	0	0	0	0.182123	0	0.574568	0.530117	0	0	0	0	0.131155	0
ADCY5	0.204525	0.358025	0	0	0.0461877	0.610291	0	0	0.189899	0.199581	0.265255	0.305335	0.0482805	0	0	0	0.00300865	0	0.106001	0.0856038	0	0	0.302086	0.152978	0.176419	0.448627	0.642764	0	0	0	0.573753	0.0317292	0	0	0	0	0	0	0	0.386364	0.505012	0.52298	0.457757	0	0	0	0.149881	0.314075	0
ADCY6	0.539153	0.441564	0	0	0.635264	0.73541	0	0	0.440755	0.326197	0.311113	0.312506	0.0983811	0	0	0	0.0227529	0	0.085902	0.111436	0	0	0.184439	0.163649	0.234757	0.304818	0.4943	0	0	0	0.50241	0.204949	0	0	0	0	0	0	0	0.1928	0.29203	0.00924561	0	0	0	0	0	0.076677	0
ADCY7	0.00188554	0	0	0	0	0	0	0	0	0.0269137	0.0567678	0.143727	0	0	0	0	0	0	0.073437	0.299236	0	0	0	0	0.0304413	0.0191436	0	0	0	0	0	0	0	0	0	0	0	0	0	0	0	0	0.33676	0	0	0	0	0.212776	0
ADCY8	0	0	0	0	0	0.774272	0	0	0.179534	0.165502	0	0	0	0	0	0	0	0	0.0307276	0.0374281	0.0137931	0.0689893	0.858806	0.412315	0.886832	0.273467	0.255156	0	0	0	0.341167	0	0	0	0	0	0	0	0	0.0353874	0	0	0	0	0	0	0	0.0129895	0
ADCY9	0.240905	0	0	0	0	0	0	0	0.306807	0.28504	0.16189	0.246783	0.0182968	0	0	0	0	0	0.239057	0.269445	0.342175	0.897551	0.569165	0.251465	0.544521	0.324239	0.57706	0	0	0.36341	0.960954	0.527251	0	0	0	0	0	0	0	0.530049	0.520296	0.527	0.515619	0	0	0	0	0.187088	0
ADCYAP1	0	0	0	0	0	0.442519	0	0	0	0	0.0294009	0	0	0	0	0	0	0	0	0	0.117772	0.783374	0.0890859	0.0733841	0.0785157	0.388144	0.357932	0	0	0	0.0166305	0	0	0	0	0	0	0	0	0	0	0	0	0	0	0	0	0	0
ADCYAP1R1	0	0	0	0	0	0.448747	0	0	0	0	0.0761834	0.177129	0	0	0	0	0	0	0.168615	0.16178	0	0	0.575342	0.307356	0.524344	0.307315	0.296319	0	0	0	0.296698	0.484135	0	0	0	0	0	0	0	0.196309	0.155793	0.301621	0.331883	0	0	0	0.0255622	0.399767	0.882217
ADD1	0.852706	0.767078	0.0904431	0	0	0.416655	0	0	0.690997	0.601101	0.653846	0.568622	0	0	0	0	0.430613	0	0.395594	0.325728	0	0	0.849136	0.65171	0.669094	0.80394	0.898616	0	0.364693	0.233264	0.880333	0.934113	0	0	0	0	0	0	0	0.740085	0.755136	0.714726	0.75603	0	0	0	0.441263	0.480613	0
ADD2	0.392524	0.0441701	0	0	0	0.254841	0	0	0.47545	0.622335	0.22476	0.218587	0	0	0	0	0	0	0	0	0	0	0.0596293	0.00454824	0.000614089	0.0208083	0.0825864	0	0.151633	0	0.0695348	0.00182177	0	0	0	0	0	0	0	0	0	0	0	0	0	0	0	0.120783	0
ADD3	0.736579	0.810425	0.922739	0	0	0.514692	0	0	0.596223	0.406414	0.515902	0.808724	0	0	0	0	0	0	0.227751	0.320543	0	0.317006	0.898738	0.789731	0.917888	0.298345	0.353668	0	0.487548	0	0.505905	0.402763	0	0	0	0	0	0	0	0.413209	0.386853	0.537183	0.650982	0	0	0	0.114122	0.28228	0
ADGB	0	0	0.44123	0	0	0	0	0	0.194554	0.0491087	0.0691568	0.183613	0	0	0	0	0	0	0	0	0	0	0	0	0	0	0	0	0	0	0	0	0	0	0	0	0	0	0	0	0	0	0	0	0	0	0	0	0
ADGRA1	0	0	0	0	0	0	0	0	0	0	0	0	0	0	0	0	0	0	0	0	0	0	0	0	0	0	0	0	0	0	0	0	0	0	0	0	0	0	0	0	0	0	0	0	0	0	0	0	0
ADGRA2	0	0	0	0	0	0	0	0	0	0	0	0	0	0	0	0	0	0	0	0	0	0	0	0	0	0	0	0	0	0	0	0	0	0	0	0	0	0	0	0	0	0	0	0	0	0	0	0	0
ADGRA3	0	0	0	0	0	0	0	0	0	0	0	0	0	0	0	0	0	0	0	0	0	0	0	0	0	0	0	0	0	0	0	0	0	0	0	0	0	0	0	0	0	0	0	0	0	0	0	0	0
ADGRB1	0	0	0	0	0	0	0	0	0	0	0	0	0	0	0	0	0	0	0	0	0	0	0	0	0	0	0	0	0	0	0	0	0	0	0	0	0	0	0	0	0	0	0	0	0	0	0	0	0
ADGRB2	0	0	0	0	0	0	0	0	0	0	0	0	0	0	0	0	0	0	0	0	0	0	0	0	0	0	0	0	0	0	0	0	0	0	0	0	0	0	0	0	0	0	0	0	0	0	0	0	0
ADGRB3	0	0	0	0	0	0	0	0	0	0	0	0	0	0	0	0	0	0	0	0	0	0	0	0	0	0	0	0	0	0	0	0	0	0	0	0	0	0	0	0	0	0	0	0	0	0	0	0	0
ADGRD1	0	0	0	0	0	0	0	0	0	0	0	0	0	0	0	0	0	0	0	0	0	0	0	0	0	0	0	0	0	0	0	0	0	0	0	0	0	0	0	0	0	0	0	0	0	0	0	0	0
ADGRE1	0	0	0	0	0	0	0	0	0	0	0	0	0	0	0	0	0	0	0	0	0	0	0	0	0	0	0	0	0	0	0	0	0	0	0	0	0	0	0	0	0	0	0	0	0	0	0	0	0
ADGRE5	0	0	0	0	0	0	0	0	0	0	0	0	0	0	0	0	0	0	0	0	0	0	0	0	0	0	0	0	0	0	0	0	0	0	0	0	0	0	0	0	0	0	0	0	0	0	0	0	0
ADGRF1	0	0	0	0	0	0	0	0	0	0	0	0	0	0	0	0	0	0	0	0	0	0	0	0	0	0	0	0	0	0	0	0	0	0	0	0	0	0	0	0	0	0	0	0	0	0	0	0	0
ADGRF2	0	0	0	0	0	0	0	0	0	0	0	0	0	0	0	0	0	0	0	0	0	0	0	0	0	0	0	0	0	0	0	0	0	0	0	0	0	0	0	0	0	0	0	0	0	0	0	0	0
ADGRF3	0	0	0	0	0	0	0	0	0	0	0	0	0	0	0	0	0	0	0	0	0	0	0	0	0	0	0	0	0	0	0	0	0	0	0	0	0	0	0	0	0	0	0	0	0	0	0	0	0
ADGRF4	0	0	0	0	0	0	0	0	0	0	0	0	0	0	0	0	0	0	0	0	0	0	0	0	0	0	0	0	0	0	0	0	0	0	0	0	0	0	0	0	0	0	0	0	0	0	0	0	0
ADGRF5	0	0	0	0	0	0	0	0	0	0	0	0	0	0	0	0	0	0	0	0	0	0	0	0	0	0	0	0	0	0	0	0	0	0	0	0	0	0	0	0	0	0	0	0	0	0	0	0	0
ADGRG1	0	0	0	0	0	0	0	0	0	0	0	0	0	0	0	0	0	0	0	0	0	0	0	0	0	0	0	0	0	0	0	0	0	0	0	0	0	0	0	0	0	0	0	0	0	0	0	0	0
ADGRG2	0	0	0	0	0	0	0	0	0	0	0	0	0	0	0	0	0	0	0	0	0	0	0	0	0	0	0	0	0	0	0	0	0	0	0	0	0	0	0	0	0	0	0	0	0	0	0	0	0
ADGRG3	0	0	0	0	0	0	0	0	0	0	0	0	0	0	0	0	0	0	0	0	0	0	0	0	0	0	0	0	0	0	0	0	0	0	0	0	0	0	0	0	0	0	0	0	0	0	0	0	0
ADGRG4	0	0	0	0	0	0	0	0	0	0	0	0	0	0	0	0	0	0	0	0	0	0	0	0	0	0	0	0	0	0	0	0	0	0	0	0	0	0	0	0	0	0	0	0	0	0	0	0	0
ADGRG5	0	0	0	0	0	0	0	0	0	0	0	0	0	0	0	0	0	0	0	0	0	0	0	0	0	0	0	0	0	0	0	0	0	0	0	0	0	0	0	0	0	0	0	0	0	0	0	0	0
ADGRG6	0	0	0	0	0	0	0	0	0	0	0	0	0	0	0	0	0	0	0	0	0	0	0	0	0	0	0	0	0	0	0	0	0	0	0	0	0	0	0	0	0	0	0	0	0	0	0	0	0
ADGRG7	0	0	0	0	0	0	0	0	0	0	0	0	0	0	0	0	0	0	0	0	0	0	0	0	0	0	0	0	0	0	0	0	0	0	0	0	0	0	0	0	0	0	0	0	0	0	0	0	0
ADGRL1	0	0	0	0	0	0	0	0	0	0	0	0	0	0	0	0	0	0	0	0	0	0	0	0	0	0	0	0	0	0	0	0	0	0	0	0	0	0	0	0	0	0	0	0	0	0	0	0	0
ADGRL2	0	0	0	0	0	0	0	0	0	0	0	0	0	0	0	0	0	0	0	0	0	0	0	0	0	0	0	0	0	0	0	0	0	0	0	0	0	0	0	0	0	0	0	0	0	0	0	0	0
ADGRL3	0	0	0	0	0	0	0	0	0	0	0	0	0	0	0	0	0	0	0	0	0	0	0	0	0	0	0	0	0	0	0	0	0	0	0	0	0	0	0	0	0	0	0	0	0	0	0	0	0
ADGRL4	0	0	0	0	0	0	0	0	0	0	0	0	0	0	0	0	0	0	0	0	0	0	0	0	0	0	0	0	0	0	0	0	0	0	0	0	0	0	0	0	0	0	0	0	0	0	0	0	0
ADGRV1	0	0	0	0	0	0	0	0	0	0	0	0	0	0	0	0	0	0	0	0	0	0	0	0	0	0	0	0	0	0	0	0	0	0	0	0	0	0	0	0	0	0	0	0	0	0	0	0	0
ADH1A	0	0	0	0	0	0	0	0	0	0	0	0	0	0	0	0	0	0	0	0	0	0	0	0	0	0	0	0	0	0	0	0	0	0	0	0	0	0	0	0	0	0	0	0	0	0	0	0	0
ADH1B	0	0	0	0	0	0	0	0	0	0	0	0	0	0	0	0	0	0	0	0	0	0	0	0	0	0	0	0	0	0	0	0	0	0	0	0	0	0	0	0	0	0	0	0	0	0	0	0	0
ADH1C	0	0	0	0	0	0	0	0	0	0	0	0	0	0	0	0	0	0	0	0	0	0	0	0	0	0	0	0	0	0	0	0	0	0	0	0	0	0	0	0	0	0	0	0	0	0	0	0	0
ADH4	0	0	0	0.286357	0	0	0	0	0	0	0	0	0	0	0	0	0	0	0	0	0	0	0	0	0	0	0	0	0	0	0	0	0	0	0	0	0	0	0	0	0	0	0	0	0	0	0	0	0
ADH5	0.506544	0.406859	0	0	0	0	0	0	0.548529	0.652482	0.595229	0.297279	0.835521	0	0	0	0	0	0.515509	0.548506	0.771883	0	0.438356	0.730604	0.728836	0.465181	0.585502	0	0	0	0.410219	0.306209	0	0	0	0	0	0	0	0.314521	0.377979	0.735227	0.692764	0	0	0	0.35382	0.510275	0
ADH7	0	0	0	0	0	0	0	0	0.497233	0.32576	0.00268121	0	0	0	0	0	0	0	0	0	0	0	0	0	0	0	0	0	0	0	0	0	0	0	0	0	0	0	0	0	0	0	0	0	0	0	0	0	0
ADHFE1	0.278172	0.296571	0	0	0	0	0	0	0.812385	0.690143	0.668454	0.644661	0.101638	0	0	0	0.898834	0	0.326505	0.381352	0	0	0.193482	0.216828	0.153961	0	0.243756	0	0	0	0	0	0	0	0	0	0	0	0	0	0	0	0	0	0	0	0	0.693195	0
ADI1	0	0	0	0	0	0.487204	0	0	0	0	0	0	0.555417	0	0	0	0	0	0.425645	0.50099	0	0	0.659683	0.841949	0.844197	0.260242	0.309895	0	0	0	0	0	0	0	0	0	0	0	0	0.269372	0.549877	0.449551	0.381706	0	0	0	0.0810169	0.445715	0
ADIG	0	0	0	0	0	0	0	0	0	0	0	0	0	0	0	0	0	0	0	0	0	0	0	0	0	0	0	0	0	0	0	0	0	0	0	0	0	0	0	0	0	0	0	0	0	0	0	0	0
ADIPOQ	0	0	0	0	0	0	0	0	0	0	0	0	0	0	0	0	0.286574	0.377112	0.310078	0.401244	0	0	0	0	0	0	0	0	0	0	0	0	0	0	0	0	0	0	0	0	0	0	0	0	0	0	0	0	0
ADIPOR1	0.467391	0.504938	0	0	0.0681818	0.108599	0	0	0.412736	0.429221	0.54632	0.617153	0.140531	0	0	0	0	0	0.369504	0.328462	0	0	0.241651	0.371643	0.34003	0.461667	0.398834	0	0	0	0.593155	0.775619	0	0	0	0	0	0	0	0.767541	0.620707	0.765376	0.775273	0	0	0	0.454393	0.543912	0
ADIPOR2	0.33984	0.18107	0	0	0	0	0	0	0.545806	0.493009	0.565736	0.909028	0.225022	0.315688	0	0	0	0	0.323026	0.283681	0.00848806	0	0.592712	0.0564156	0.728222	0.582447	0.573666	0	0	0	0.657267	0.229695	0	0	0	0	0	0	0	0.0378279	0.525062	0.193086	0.268222	0	0	0	0	0.411497	0
ADK	0.881433	0.786694	0	0.842579	0.973974	0.761137	0	0	0.923496	0.918473	0.920396	0.928087	0.800364	0	0	0	0.921023	0.991935	0.427674	0.410107	0	0.980338	0.446235	0.826992	0.671462	0.746139	0.647898	0	0.247371	0.819543	0.644734	0.354638	0	0	0	0	0	0	0	0.200732	0.221528	0.247354	0.26664	0	0	0	0.308702	0.666537	0.562356
ADM	0.43811	0.426612	0.842549	0	0	0.809749	0	0	0.433904	0.581702	0.699797	0.509873	0.061117	0	0	0	0	0	0	0	0.299204	0	0.0940997	0.0642001	0.0807088	0	0.010704	0	0	0	0	0	0	0	0	0	0	0	0	0	0	0	0	0	0	0	0.400754	0.107115	0
ADM2	0	0	0	0	0	0	0	0	0	0	0	0.106985	0	0	0	0	0	0	0	0	0	0	0	0	0	0	0	0	0	0	0	0	0	0	0	0	0	0	0	0	0	0	0	0	0	0	0	0	0
ADNP	0.994898	0.98546	0	0	0.961144	0.972241	0	0	0.938603	0.959804	0.95747	0.271932	0.92825	0.727889	0	0	0.631064	0	0.993816	0.997643	0	0	0.948518	0.986268	0.963242	0.956719	0.994517	0	0.980077	0	0.282116	0.395172	0	0	0	0	0	0	0	0.610738	0.635497	0.835991	0.877026	0.987328	0.625	0	0.988546	0.983715	0
ADNP2	0.917036	0.869959	0	0	0	0.207583	0	0	0.754502	0.511534	0.814442	0.404165	0.649871	0.151711	0	0	0	0	0.814088	0.852079	0.0233422	0.816488	0.852986	0.777574	0.851829	0.898641	0.853364	0	0.877144	0.0507277	0.717402	0.971307	0	0	0	0	0	0	0	0.185631	0	0.514002	0.0863319	0	0	0	0.335103	0.650737	0
ADO	0.88465	0.805624	0	0	0	0	0	0	0.8787	0.895229	0.796505	0.774536	0.549191	0	0	0	0.883039	0.606375	0.91777	0.915433	0	0	0.711792	0.810111	0.922625	0.858966	0.8719	0.720721	0.00276702	0.417464	0.418896	0.683316	0	0	0	0	0	0	0	0.65421	0.59885	0.60954	0.56465	0	0	0	0.564185	0.776658	0
ADORA1	0	0	0	0	0	0.503859	0	0	0.672639	0.68123	0.107341	0.152569	0	0	0	0	0.0825498	0.0841014	0	0	0	0	0.550721	0.271145	0.550311	0	0.139936	0.652114	0.0348644	0	0.0122921	0.100805	0	0	0	0	0	0	0	0	0	0	0	0	0	0	0	0.118166	0
ADORA2A	0	0	0	0	0	0	0	0	0.219763	0.53338	0.193972	0.215738	0	0	0	0	0	0	0.0641608	0.111719	0	0	0	0	0	0	0.0010443	0	0	0	0	0	0	0	0	0	0	0	0	0	0	0	0	0	0	0	0	0	0
ADORA2B	0.0839618	0	0	0	0	0	0	0	0.233377	0.313876	0.29253	0.265252	0.111409	0	0	0	0	0	0.203788	0.230037	0	0	0	0	0	0.00702858	0.126882	0	0	0	0.173174	0	0	0	0	0	0	0	0	0	0	0	0	0	0	0	0	0.208996	0
ADORA3	0.67358	0.501783	0	0	0	0.137576	0	0	0.833816	0.689794	0.614737	0.811573	0	0	0	0	0.0152313	0	0.112088	0.135759	0.508223	0	0	0	0	0	0	0	0	0	0	0	0	0	0	0	0	0	0	0	0	0	0	0	0	0	0	0	0
ADPGK	0.650288	0.648422	0	0	0	0	0	0	0.875714	0.90956	0.757119	0.760978	0.545646	0.146223	0	0	0.665288	0	0.286888	0.383803	0.623342	0	0.563972	0.50363	0.599965	0.573661	0.686711	0	0	0	0.287057	0.652953	0	0	0	0	0	0	0	0.113484	0.172391	0.169771	0.382496	0	0	0	0.40718	0.49176	0
ADPRH	0	0	0	0	0	0	0	0	0	0.0413317	0.0637019	0.375184	0.259699	0	0	0	0	0	0.749251	0.691336	0.134748	0	0.92318	0.775212	0.817791	0.661611	0.790793	0	0	0.25447	0.793565	0.711098	0	0	0	0	0	0	0	0.170988	0.426623	0.549913	0.480822	0	0	0	0.262048	0.420997	0
ADPRHL1	0	0	0	0	0	0	0	0	0	0	0	0	0	0	0	0	0.747838	0	0	0	0	0	0	0	0	0	0	0	0	0	0	0	0	0	0	0	0	0	0	0	0	0	0	0	0	0	0	0	0
ADPRHL2	0.602928	0.445953	0	0	0.960777	0.999729	0	0	0.861836	0.910259	0.799556	0.537872	0.288821	0	0	0	0.451109	0	0.996521	0.996512	0	0	0.392963	0.524972	0.42223	0.566355	0.500479	0	0	0	0.766088	0.759375	0	0	0	0	0	0	0	0.995424	0.995563	0.994774	0.996573	0.942978	0	0	0.945523	0.969756	0
ADPRM	0.6626	0.800137	0	0	0	0	0	0	0.636451	0.6018	0.687962	0.456823	0	0	0	0	0.484769	0	0	0	0	0	0	0	0	0	0	0	0	0	0	0	0	0	0	0	0	0	0	0	0	0	0	0	0	0	0	0	0
ADRA1A	0	0	0	0.544228	0	0	0	0	0	0	0	0	0	0	0	0	0	0	0	0	0	0	0.196705	0.0774075	0.20686	0.127439	0.186755	0	0	0	0.0747168	0.321239	0	0	0	0	0	0	0	0	0	0	0	0	0	0	0	0	0
ADRA1B	0	0	0	0	0	0	0	0	0.300571	0.351188	0.0155325	0.338442	0	0	0	0	0	0	0	0	0	0	0	0.00524797	0	0	0	0	0	0	0	0	0	0	0	0	0	0	0	0.0806894	0	0	0	0	0	0	0	0.439124	0
ADRA1D	0	0	0	0	0	0	0	0	0.696706	0.499214	0.012574	0.150211	0	0	0	0	0	0	0	0	0	0	0.103769	0	0.113256	0	0	0	0	0	0	0	0	0	0	0	0	0	0	0.399176	0	0.156505	0.28417	0	0	0	0	0	0
ADRA2A	0	0	0	0	0	0.557888	0	0	0.486605	0.267651	0.0967086	0.384124	0	0	0	0	0	0	0	0	0	0	0.00769988	0.0815184	0.0612334	0.0623324	0.168915	0	0	0	0.517715	0.422651	0	0	0	0	0	0	0	0.486577	0.561545	0.259681	0.207856	0	0	0	0	0.126696	0
ADRA2B	0.0896185	0	0	0	0	0	0	0	0.19271	0.353985	0.136002	0.0961784	0.158253	0	0	0	0	0	0	0	0	0	0	0	0	0	0	0	0	0	0	0	0	0	0	0	0	0	0	0	0	0	0	0	0	0	0	0	0
ADRA2C	0.0547915	0	0	0	0.402126	0.790251	0	0	0.0112429	0.0411569	0	0	0	0	0	0	0	0	0	0	0	0	0.11514	0.0345491	0.151768	0.0354203	0.148116	0	0	0	0	0	0	0	0	0	0	0	0	0.529896	0.109614	0.208361	0.244365	0	0	0	0	0	0
ADRB1	0	0	0	0	0.082478	0	0	0	0	0	0	0.277336	0.244659	0	0	0	0	0	0	0	0	0	0.379622	0.32826	0.366611	0.11181	0.185014	0	0	0	0.054953	0.454532	0	0	0	0	0	0	0	0.399329	0.351191	0.649203	0.618558	0	0	0	0	0.296433	0
ADRB2	0	0	0	0	0	0	0	0	0.168555	0.15187	0.189534	0.624423	0	0	0	0	0.463144	0.951229	0.183883	0.141793	0	0	0.0856836	0.11738	0.0302658	0	0	0	0	0	0	0	0	0	0	0	0	0	0	0	0	0	0	0	0	0	0	0	0
ADRB3	0	0	0	0	0	0	0	0	0	0	0	0.0151292	0.551298	0	0	0	0	0	0	0	0	0.788893	0.0630316	0.0286014	0.155628	0	0.0346358	0	0	0	0	0	0	0	0	0	0	0	0	0	0	0	0	0	0	0	0	0	0
ADRM1	0.602152	0.408368	0	0	0	0.946107	0	0	0.689767	0.543079	0.63628	0.588663	0.14829	0	0	0	0.18428	0	0.966663	0.968323	0	0	0.15543	0.525846	0.179051	0.423472	0.463667	0	0	0	0.75247	0.985881	0	0	0	0	0	0	0	0.964308	0.973048	0.975211	0.977198	0	0	0	0.879033	0.871946	0
ADSL	0.787711	0.677503	0	0	0	0.92742	0	0	0.828546	0.810993	0.677885	0.550251	0.917808	0.220788	0	0	0.644039	0	0.872065	0.844819	0	0	0.283642	0.556984	0.204316	0.458152	0.610043	0	0	0	0.196433	0.400486	0	0	0	0	0	0	0	0.852044	0.758751	0.753986	0.805589	0	0	0	0.890907	0.941935	0
ADSS	0.508208	0.395062	0	0	0	0.355044	0	0	0.640053	0.624257	0.77108	0.937715	0.494588	0	0	0	0.485897	0.572197	0.407189	0.482229	0	0.489479	0.796401	0.637191	0.872971	0.789143	0.886955	0	0	0	0.693059	0.581296	0	0	0	0	0	0	0	0.665802	0.321118	0.657108	0.707658	0	0	0	0.00321274	0.548565	0
ADSSL1	0.1626	0	0	0	0	0	0	0	0.148353	0.181318	0.157544	0.140092	0	0	0	0	0	0	0.521403	0.492599	0	0	0.10744	0.0886906	0.123432	0.0580782	0	0	0	0	0.0403712	0	0	0	0	0	0	0	0	0	0	0	0	0	0	0	0	0	0
ADTRP	0	0	0	0	0	0	0	0	0	0	0	0	0	0	0	0	0	0	0	0	0	0	0	0	0	0	0	0	0	0	0	0	0	0	0	0	0	0	0	0	0	0	0	0	0	0	0	0	0
AEBP1	0.015528	0	0	0	0	0	0	0	0.234783	0.0928871	0.263406	0.160232	0	0	0	0	0	0	0	0	0	0	0	0	0	0	0	0	0	0	0	0	0	0	0	0	0	0	0	0	0	0	0	0	0	0	0	0	0
AEBP2	0.755435	0.539095	0	0	0	0.381313	0	0	0.799122	0.765379	0.792345	0.894783	0.472555	0	0	0	0.627868	0	0.561504	0.459508	0	0	0.631301	0.298172	0.628301	0.510127	0.714472	0	0	0.0594595	0.928899	0.90709	0	0	0	0	0	0	0	0.865162	0.800657	0.81348	0.815737	0.346357	0	0	0.253527	0.658686	0
AEN	0.640528	0.374348	0	0	0	0	0	0	0.500747	0.557847	0.407267	0.504666	0.0150398	0	0	0	0.429485	0	0.219152	0.327048	0	0	0.254723	0.563369	0.254847	0.254878	0.394222	0	0	0	0.0577248	0	0	0	0	0	0	0	0	0.246797	0.27576	0.487472	0.307631	0	0	0	0	0.358181	0
AES	0.747893	0.783676	0	0	0	0.453081	0	0	0.154853	0.160696	0.195451	0.116318	0	0	0	0	0.552651	0	0.395401	0.50297	0	0	0.448026	0.515875	0.47162	0.332193	0.373597	0	0	0.37131	0.534587	0.193108	0	0	0	0	0	0	0	0.844417	0.721446	0.870695	0.840385	0	0	0	0	0.487398	0
AF241726.2	0	0	0	0	0	0	0	0	0	0	0	0	0	0	0	0	0	0	0	0	0	0	0.736592	0.668591	0.829459	0.172385	0.303368	0	0	0	0	0	0	0	0	0	0	0	0	0	0	0	0	0	0	0	0	0.10159	0
AFAP1	0.0562334	0	0	0	0	0	0	0	0.140448	0.159123	0.105214	0	0	0	0	0	0	0	0.112571	0.316772	0	0	0.0482586	0.282778	0.230634	0.515213	0.382038	0	0	0.538462	0.690528	0.408228	0	0	0	0	0	0	0	0	0	0	0	0	0	0	0	0.0446879	0
AFAP1L1	0	0	0.311607	0	0	0.954638	0	0	0.100571	0.0845858	0.119268	0.102466	0	0	0	0	0.0483264	0.299539	0.234805	0.284246	0	0	0.254186	0.0590396	0.172471	0	0	0	0	0	0	0	0	0	0	0	0	0	0	0	0.0895645	0	0	0	0	0	0	0	0
AFAP1L2	0.219499	0.207956	0	0	0	0.532837	0	0	0.766008	0.506991	0.401905	0.138226	0.11572	0	0	0	0	0	0	0	0	0	0.198496	0.102335	0.279761	0.0242301	0.0613524	0	0	0	0	0	0	0	0	0	0	0	0	0	0	0	0	0	0	0	0.126275	0.394242	0
AFDN	0	0	0	0	0	0	0	0	0	0	0	0	0	0	0	0	0	0	0	0	0	0	0	0	0	0	0	0	0	0	0	0	0	0	0	0	0	0	0	0	0	0	0	0	0	0	0	0	0
AFF1	0.754991	0.819616	0.788722	0	0	0	0	0	0.75538	0.736281	0.853643	0.651439	0.24169	0	0	0	0	0	0.325152	0.320354	0.196817	0.57813	0.375504	0.579813	0.593298	0.304541	0.127491	0	0	0.111019	0.811762	0.209655	0	0	0	0	0	0	0	0.278981	0.0739523	0.439502	0.495189	0	0	0	0.449783	0.687282	0
AFF2	0	0	0	0	0	0	0	0	0	0	0	0	0	0	0	0	0	0	0.0724708	0.176016	0	0	0.211926	0	0.146592	0.0750023	0.0969454	0	0	0	0	0	0	0	0	0	0	0	0	0	0	0	0	0	0	0	0	0	0
AFF3	0.0872893	0	0.951666	0.734633	0	0.217603	0	0	0.710145	0.709892	0.184264	0.0843894	0	0	0	0	0.400715	0	0.0603923	0.00839069	0	0	0.472289	0.149655	0.22116	0.0627948	0.261422	0	0	0	0.207399	0.369212	0	0	0	0	0	0	0	0.249542	0.229252	0.702934	0.698827	0	0	0	0	0.165471	0
AFF4	0.929791	0.884499	0	0.329835	0.604472	0.872986	0	0	0.971717	0.945561	0.938887	0.883584	0.477824	0	0	0	0.643851	0	0.312784	0.371076	0	0	0.988182	0.895391	0.955698	0.980764	0.996867	0	0	0.52183	0.895155	0.808411	0	0	0	0	0	0	0	0.942648	0.952835	0.952164	0.962699	0.539599	0	0	0.65065	0.839957	0
AFG1L	0	0	0	0	0	0	0	0	0	0	0	0	0	0	0	0	0	0	0	0	0	0	0	0	0	0	0	0	0	0	0	0	0	0	0	0	0	0	0	0	0	0	0	0	0	0	0	0	0
AFG3L2	0.455413	0.811523	0	0	0	0.130535	0	0	0.69776	0.770098	0.736964	0.987622	0	0	0	0	0.0188041	0	0.161078	0.260771	0	0	0.634882	0.249716	0.509431	0.263294	0.452876	0	0	0	0.729091	0.436314	0	0	0	0	0	0	0	0.555979	0.341495	0.187726	0.225649	0	0	0	0.363738	0.657135	0
AFM	0	0	0	0	0	0	0	0	0	0	0	0	0	0	0	0	0	0	0	0	0	0	0	0	0	0	0	0	0	0	0	0	0	0	0	0	0	0	0	0	0	0	0	0	0	0	0	0	0
AFMID	0.349933	0.356241	0	0	0	0.666215	0	0	0.452437	0.669172	0.601331	0.393948	0.542198	0.776953	0	0	0.191425	0.302995	0.52952	0.535401	0	0	0.327424	0.0513426	0.172384	0.332008	0.188234	0	0	0	0.200048	0	0	0	0	0	0	0	0	0	0	0	0.00369052	0	0	0	0.320995	0.402675	0
AFP	0	0	0.0995972	0	0	0	0	0	0.0440931	0.206833	0.0118343	0	0	0	0	0	0	0	0	0	0	0	0	0	0	0	0	0	0	0	0	0	0	0	0	0	0	0	0	0	0	0	0	0	0	0	0	0	0
AFTPH	0.697538	0.832236	0	0	0.847874	0.220988	0	0	0.889767	0.83546	0.902644	0.873367	0.80592	0.771143	0	0	0	0	0.894579	0.877062	0.830769	0.557434	0.99418	0.985393	0.99886	0.97429	0.945958	0.220374	0	0.835759	0.769824	0.762563	0	0	0	0	0	0	0	0.642312	0.724076	0.806646	0.761961	0	0	0	0.715044	0.763862	0
AGA	0.637422	0.632236	0	0	0	0	0	0	0.715152	0.795177	0.845414	0.534434	0.723537	0	0	0	0.558857	0	0.233356	0.351089	0.921485	0	0.465485	0.550424	0.607159	0.211412	0.243495	0	0	0	0.151723	0	0	0	0	0	0	0	0	0	0	0	0	0	0	0	0.347674	0.486332	0
AGAP1	0.581965	0.179424	0.207616	0	0	0	0	0	0.382433	0.36517	0.457563	0.580018	0.204043	0	0	0	0	0	0.0543048	0.137268	0	0	0.890232	0.531619	0.790859	0.6027	0.801323	0	0.0769231	0	0.624488	0.833308	0	0	0	0	0	0	0	0.459732	0.0271159	0.327348	0.372743	0	0	0	0.0374354	0.207542	0
AGAP2	0.414485	0.62716	0	0	0.413856	0	0	0	0.386034	0.322527	0.385355	0.419	0.120797	0	0	0	0	0	0.516475	0.577355	0	0	0.669621	0.382489	0.61172	0.55424	0.62153	0	0.0542335	0	0.338756	0.14058	0	0	0	0	0	0	0	0.156345	0	0	0.0403321	0	0	0	0.441402	0.465394	0.691686
AGAP3	0.574645	0.643347	0	0	0	0.0486121	0	0	0.353887	0.588256	0.441291	0.306317	0.22847	0	0	0	0.54795	0	0.292106	0.284341	0	0	0.42797	0.345141	0.496008	0.356978	0.635106	0	0	0	0.427934	0.0973129	0	0	0	0	0	0	0	0.816046	0.702876	0.605387	0.609068	0	0	0	0.0481911	0.430496	0.483834
AGAP4	0	0	0	0	0	0	0	0	0	0	0	0	0	0	0	0	0	0	0	0	0	0	0	0	0	0	0	0	0	0	0	0	0	0	0	0	0	0	0	0	0	0	0	0	0	0	0	0	0
AGAP5	0	0	0	0	0	0	0	0	0	0	0	0	0	0	0	0	0	0	0	0	0	0	0	0	0	0	0	0	0	0	0	0	0	0	0	0	0	0	0	0	0	0	0	0	0	0	0	0	0
AGAP6	0	0	0	0	0	0	0	0	0	0	0	0	0	0	0	0	0	0	0	0	0	0	0	0	0	0	0	0	0	0	0	0	0	0	0	0	0	0	0	0	0	0	0	0	0	0	0	0	0
AGAP9	0	0	0	0	0	0	0	0	0	0	0	0	0	0	0	0	0	0	0	0	0	0	0	0	0	0	0	0	0	0	0	0	0	0	0	0	0	0	0	0	0	0	0	0	0	0	0	0	0
AGBL1	0	0	0	0	0.770894	0.493703	0	0	0.0421607	0.012583	0	0	0	0	0	0	0	0	0.14156	0.0895635	0	0.725768	0.0923986	0.302458	0.136415	0.0993249	0.1831	0	0	0	0.217402	0	0	0	0	0	0	0	0	0	0	0	0	0	0	0	0.0476324	0.0238465	0.0300231
AGBL2	0	0	0	0	0	0	0	0	0.00245938	0	0	0	0.57017	0	0	0	0	0	0	0	0	0	0.217835	0.00104959	0.196508	0	0	0	0	0	0	0	0	0	0	0	0	0	0	0	0	0	0	0	0	0	0	0	0
AGBL3	0.84949	0.628121	0.804833	0.943028	0	0.263643	0	0	0.828458	0.695823	0.924001	0.994498	0.192547	0	0	0	0.363106	0	0.677553	0.68106	0.638196	0.620904	0.846271	0.908248	0.887534	0.836771	0.934122	0.895357	0	0.474012	0.996144	0.868529	0	0	0	0	0	0	0	0.735815	0.771076	0.833579	0.832081	0	0	0	0.764911	0.722955	0
AGBL4	0	0	0.286342	0	0	0	0	0	0.0302152	0.0205348	0.109283	0.0983397	0.167736	0	0	0	0	0	0	0	0	0	0.0999194	0.111607	0.0805334	0.183483	0.130972	0	0	0	0	0	0	0	0	0	0	0	0	0	0	0	0	0	0	0	0	0	0
AGBL5	0.846162	0.671742	0	0	0	0.668382	0	0	0.842073	0.850577	0.895063	0.978878	0.532522	0	0.666667	0	0	0	0.778529	0.809183	0	0	0.748321	0.728593	0.898149	0.909646	0.910452	0.503119	0.418926	0	0.807303	0.69789	0	0	0	0	0	0	0	0.011745	0.073788	0.144178	0.346646	0	0	0	0.565721	0.700465	0
AGER	0	0	0	0	0	0	0	0	0	0	0	0	0	0	0	0	0	0	0	0	0	0	0	0.582612	0.385648	0.670767	0	0	0	0	0	0	0	0	0	0	0	0	0	0	0	0	0	0	0	0	0	0	0
AGFG1	0.571318	0.33251	0	0	0	0.967773	0	0	0.432938	0.552342	0.354105	0.427743	0.131526	0	0	0	0	0	0.666731	0.680965	0	0	0.604083	0.307094	0.595579	0.71747	0.751458	0	0	0	0.808629	0.594049	0	0	0	0	0	0	0	0.898871	0.750698	0.899102	0.910505	0	0	0	0.561252	0.722567	0
AGFG2	0.488687	0.08738	0	0	0	0.312932	0	0	0.503733	0.434201	0.449612	0.968072	0.148003	0	0	0	0.493231	0	0.0584598	0.148487	0	0	0.234041	0.171084	0.121151	0.0902617	0.1945	0	0	0	0.0607375	0	0	0	0	0	0	0	0	0	0.0624486	0	0	0	0	0	0.0529404	0.279469	0
AGGF1	0.242347	0.24417	0	0	0.476173	0.581855	0	0	0.536144	0.751573	0.611224	0.552608	0.773542	0.91672	0	0	0.59402	0.114055	0.664895	0.708683	0	0	0.87904	0.905274	0.53996	0.692315	0.663911	0	0	0	0.616414	0.0895704	0	0	0	0	0	0	0	0.335265	0.283648	0.425298	0.432187	0	0	0	0.359966	0.712292	0
AGK	0.918811	0.90096	0	0	0.946848	0.911848	0	0	0.929732	0.966882	0.950074	0.410256	0.799598	0.074887	0	0	0.588379	0	0.947821	0.875082	0	0.341497	0.996061	0.935363	0.993333	0.973088	0.984336	0	0	0	0.58243	0.616821	0	0	0	0	0	0	0	0.353112	0.237634	0.652955	0.775933	0	0	0	0.830563	0.866809	0
AGL	0.808895	0.83786	0.863054	0	0	0.0683819	0	0	0.62108	0.57742	0.619268	0.900776	0.686368	0.20723	0	0	0.50959	0	0.851097	0.872066	0	0.90307	0.597368	0.803114	0.376086	0.347267	0.513967	0	0	0	0.308749	0.683012	0	0	0	0	0	0	0	0	0	0.175935	0.176354	0	0	0	0.261349	0.364579	0
AGMAT	0	0	0	0	0	0	0	0	0.0299517	0	0	0.0308478	0.650829	0	0	0	0	0	0	0	0	0	0.111917	0	0	0	0	0	0.391256	0	0	0	0	0	0	0	0	0	0	0	0	0	0	0	0	0	0.454812	0.962001	0
AGMO	0	0	0	0.502249	0	0	0	0	0	0.0260398	0	0	0	0	0	0	0.0426852	0	0	0	0	0	0	0.208344	0.0234231	0	0	0	0	0	0	0	0	0	0	0	0	0	0	0	0	0	0	0	0	0	0	0	0
AGO1	0.289264	0.339643	0	0	0	0	0	0	0.18173	0.204212	0.309264	0.35701	0	0	0	0	0	0	0	0	0	0	0	0	0	0	0	0	0	0	0	0	0	0	0	0	0	0	0	0	0	0	0	0	0	0	0	0	0
AGO2	0.622116	0.695748	0	0	0	0	0	0	0.459289	0.415414	0.381195	0.219471	0	0	0	0	0.133885	0	0	0	0	0	0	0	0	0	0	0	0	0	0	0	0	0	0	0	0	0	0	0	0	0	0	0	0	0	0	0	0
AGO3	0.891748	0.851303	0.354449	0	0	0	0	0	0.914185	0.920832	0.802977	0.932705	0	0	0	0	0.490598	0	0	0	0	0	0	0	0	0	0	0	0	0	0	0	0	0	0	0	0	0	0	0	0	0	0	0	0	0	0	0	0
AGO4	0.637977	0.31989	0	0	0	0	0	0	0.495564	0.425201	0.381657	0.323509	0	0	0	0	0	0	0	0	0	0	0	0	0	0	0	0	0	0	0	0	0	0	0	0	0	0	0	0	0	0	0	0	0	0	0	0	0
AGPAT1	0.775732	0.735665	0	0	0	0.218416	0	0	0.923671	0.904491	0.875832	0.447686	0.920011	0.731762	0	0	0.597217	0	0.837762	0.858113	0	0	0.761662	0.829966	0.825423	0.654675	0.734749	0	0.39679	0.274012	0.510002	0.0991347	0	0	0	0	0	0	0	0.140177	0.0211997	0.190808	0	0.826822	0	0	0.86744	0.694261	0
AGPAT2	0.170142	0.549657	0	0	0	0	0	0	0.120422	0.0519923	0.236224	0.00982415	0.330396	0	0	0	0.0473862	0	0.778626	0.773923	0	0	0.15937	0	0.0514957	0.0888745	0.218954	0	0	0	0.098819	0	0	0	0	0	0	0	0	0	0	0	0	0	0	0	0	0	0
AGPAT3	0.795697	0.665432	0	0	0	0.824509	0	0	0.348617	0.389112	0.462648	0.333137	0	0	0	0	0.387928	0.417819	0.332593	0.307627	0	0	0.292506	0.185778	0.192561	0.208823	0.46271	0	0	0	0	0	0	0	0	0	0	0	0	0.899176	0.932457	0.969315	0.971794	0	0	0	0.357871	0.667022	0
AGPAT4	0.632875	0.414678	0.656902	0	0.565982	0.53216	0	0	0.609135	0.675638	0.680104	0	0.419676	0	0	0	0	0	0.274906	0.286697	0	0	0.659952	0.453599	0.603825	0.608712	0.677139	0	0	0	0.61798	0	0	0	0	0	0	0	0	0	0	0	0	0	0	0	0.222238	0.386778	0
AGPAT5	0.808341	0.789163	0	0	0.325513	0.123764	0	0	0.556258	0.599179	0.858728	0.747814	0.331928	0	0	0	0.774163	0	0.811479	0.852173	0.920955	0.585719	0.854598	0.812473	0.784893	0.855914	0.671482	0.448371	0	0	0.543745	0.674814	0	0	0	0	0	0	0	0.357993	0.0343468	0.372504	0.198102	0	0	0	0.62369	0.670415	0
AGPS	0	0	0.667887	0	0	0.283683	0	0	0.0612209	0	0	0	0.191781	0	0	0	0	0	0.2894	0.25964	0.0196286	0.370473	0.50282	0.56092	0.691376	0.682974	0.636846	0	0	0	0.671969	0.0713527	0	0	0	0	0	0	0	0.284777	0.730649	0.666622	0.66548	0.17529	0	0	0.204358	0.572121	0
AGR2	0	0	0	0	0	0	0	0	0.048397	0.084411	0	0	0	0	0	0	0	0	0	0	0	0	0	0	0	0	0	0	0	0	0	0	0	0	0	0	0	0	0	0	0	0	0	0	0	0	0	0.166053	0
AGR3	0	0	0	0	0.417889	0.0603927	0	0	0	0	0	0	0	0	0	0	0	0	0	0	0	0	0.228042	0.911047	0.62137	0.3727	0.399443	0	0	0	0	0	0	0	0	0	0	0	0	0	0	0	0	0	0	0	0	0	0
AGRN	0.689774	0.517421	0	0	0.00769795	0.403656	0	0	0.261397	0.362461	0.350499	0.21338	0.0170514	0	0	0	0	0	0.302155	0.263128	0	0	0.299579	0.228199	0.335293	0.402663	0.346793	0	0	0	0.309593	0.586458	0	0	0	0	0	0	0	0.365619	0	0.571486	0.48359	0	0	0	0.177399	0.270551	0
AGRP	0.764973	0	0	0	0	0	0	0	0	0.8705	0	0.532371	0.772679	0	0	0	0.10944	0	0	0.41944	0	0	0	0	0.413633	0.648941	0.625881	0	0	0	0	0	0	0	0	0	0	0	0	0	0	0	0	0	0	0	0	0	0
AGT	0	0	0	0	0	0	0	0	0	0	0	0	0	0	0	0	0	0	0	0	0	0	0	0	0.0278972	0	0	0	0	0	0	0	0	0	0	0	0	0	0	0	0	0	0	0	0	0	0	0	0
AGTPBP1	0.478815	0.468724	0	0	0.168988	0	0	0	0.508037	0.515729	0.659671	0.557422	0.153559	0	0	0	0	0	0.525172	0.543792	0	0.389445	0.694064	0.920843	0.80086	0.738001	0.675659	0	0.70891	0	0.769463	0.389252	0	0	0	0	0	0	0	0.180903	0.0450288	0.388048	0.350072	0	0	0	0.562648	0.124079	0
AGTR2	0	0	0	0	0	0	0	0	0	0	0	0	0	0	0	0	0	0	0	0	0	0	0	0	0	0	0	0	0	0	0	0	0	0	0	0	0	0	0	0	0	0	0	0	0	0	0	0	0
AGTRAP	0.466948	0.0670782	0	0	0	0	0	0	0.487044	0.416288	0.572947	0.323804	0.274739	0	0	0	0	0	0.325539	0.508061	0	0	0.174769	0.169072	0.108606	0.0611301	0.32495	0	0	0	0.213786	0.936542	0	0	0	0	0	0	0	0	0	0.199518	0.0860683	0	0	0	0.186479	0	0
AGXT	0.0512422	0	0	0	0	0	0	0	0.281862	0.0854596	0	0.0835053	0	0	0	0	0	0	0.251039	0.263977	0	0	0	0	0	0	0	0	0	0	0	0	0	0	0	0	0	0	0	0	0	0	0	0	0	0	0	0	0
AGXT2	0	0	0	0	0	0	0	0	0.149056	0.135792	0	0	0	0	0	0	0	0	0	0	0	0	0	0	0	0	0	0	0	0	0	0	0	0	0	0	0	0	0	0	0	0	0	0	0	0	0	0	0
AHCTF1	0.706522	0.548148	0	0	0.102639	0.713067	0	0	0.607466	0.617092	0.735484	0.625111	0.626784	0.223047	0	0	0.229222	0.620968	0.722292	0.671255	0	0.709555	0.79076	0.861891	0.79893	0.619162	0.736838	0	0	0	0.86563	0.767269	0	0	0	0	0	0	0	0.960189	0.967954	0.937157	0.951101	0.0337909	0	0	0.476184	0.771908	0
AHCY	0.605479	0.630453	0	0	0	0.197563	0	0	0.866227	0.889112	0.650148	0.735829	0.774404	0.193351	0	0	0.889244	0	0.824427	0.887433	0	0	0.809741	0.787457	0.723134	0.610561	0.68558	0	0	0	0.377681	0.785031	0	0	0	0	0	0	0	0.428615	0.419556	0.607396	0.495848	0	0	0	0.772594	0.67119	0
AHCYL1	0.315883	0.289712	0.164409	0	0	0.669871	0	0	0.831006	0.879937	0.567678	0.953139	0.430693	0	0	0	0.377962	0	0.0257996	0.0854153	0	0.910314	0.508371	0.576489	0.327046	0.833256	0.858324	0.656965	0	0.898129	0.774283	0.783209	0	0	0	0	0	0	0	0.829774	0.836647	0.857028	0.837222	0	0	0	0	0.0232648	0
AHCYL2	0.717946	0.292181	0.480044	0	0	0.268382	0	0	0.731664	0.734271	0.81287	0.911091	0.134975	0.905746	0	0	0.161903	0	0.572229	0.44744	0	0.933425	0.838661	0.669728	0.725853	0.770184	0.711078	0	0	0	0.82309	0.794444	0	0	0	0	0	0	0	0.199512	0.251767	0.211309	0.0967444	0	0	0	0	0.480516	0
AHDC1	0.333296	0.492044	0	0	0	0.182532	0	0	0.359332	0.454736	0.283746	0.245604	0.21755	0	0	0	0.125047	0.446621	0.208426	0.166022	0	0	0.552601	0.496283	0.416089	0.360215	0.732051	0	0	0	0.790552	0.287991	0	0	0	0	0	0	0	0.300031	0.0363188	0.196034	0.185185	0	0	0	0	0.269484	0
AHI1	0.772072	0.321811	0	0	0.693548	0.519702	0	0	0.894159	0.874082	0.863258	0.640141	0.938691	0.980955	0	0	0	0	0.977679	0.96408	0.756499	0.641256	0.997224	0.977871	0.993684	0.988717	0.990862	0.533611	0.827892	0	0.482405	0.432215	0	0	0	0	0	0	0	0	0	0.231006	0.234085	0	0	0	0.976254	0.908686	0
AHNAK	0.18079	0.279835	0	0	0	0	0	0	0.233465	0.491961	0.232249	0.108066	0	0	0	0	0.319857	0	0.164654	0.199208	0	0	0.0115498	0.0435581	0.0642162	0	0.0831085	0	0	0	0	0.0214058	0	0	0	0	0	0	0	0	0	0	0	0	0	0	0	0	0
AHNAK2	0	0	0	0	0	0	0	0	0.124989	0.029972	0.114553	0.173593	0.15375	0	0	0	0	0	0	0	0	0	0	0	0.0705325	0.0219181	0.220607	0	0	0	0.027356	0	0	0	0	0	0	0	0	0	0	0	0	0	0	0	0	0	0
AHR	0	0	0	0	0	0	0	0	0	0	0	0	0	0	0	0	0	0	0	0	0	0	0	0	0	0	0	0	0	0	0	0	0	0	0	0	0	0	0	0	0	0	0	0	0	0	0	0	0
AHRR	0	0	0	0	0	0.357617	0	0	0.148792	0.204736	0.0138683	0.119069	0.00287384	0	0	0	0.567695	0.915899	0	0	0	0	0	0	0	0.00878572	0.223566	0	0	0	0	0	0	0	0	0	0	0	0	0	0	0	0	0	0	0	0	0	0
AHSA1	0.891304	0.939095	0	0	0.615836	0.271632	0	0	0.855512	0.912094	0.912999	0.42794	0.997318	0.970949	0	0	0.848815	0	0.935163	0.945319	0	0	0.751097	0.799003	0.815949	0.826135	0.791837	0	0	0.530146	0.615208	0.493852	0	0	0	0	0	0	0	0.128432	0.686606	0.221091	0.384078	0	0	0	0.99106	0.962776	0
AHSA2	0.330302	0.574211	0	0	0	0.0632363	0	0	0.680018	0.626267	0.80159	0.732685	0.160743	0	0	0	0.00131628	0	0.816117	0.733101	0	0	0.596472	0.305694	0.791824	0.786553	0.5996	0.203742	0	0.892308	0.429742	0.524973	0	0	0	0	0	0	0	0.271049	0.535415	0.587565	0.616449	0	0	0	0	0.370977	0
AHSG	0	0	0	0	0	0	0	0	0.0915239	0.209542	0.125647	0	0	0	0	0	0.50188	0.646313	0	0	0	0	0	0	0	0	0	0	0	0	0	0	0	0	0	0	0	0	0	0	0	0	0	0	0	0	0	0	0
AICDA	0	0	0	0	0	0.522817	0	0	0.0309179	0	0	0	0.508765	0	0	0	0	0	0.474635	0.527199	0	0	0	0	0	0	0	0	0	0	0	0	0	0	0	0	0	0	0	0	0	0	0	0	0	0	0	0	0
AIDA	0.927906	0.920576	0	0	0	0	0	0	0.919719	0.924502	0.943787	0.520582	0	0	0	0	0.819105	0	0	0	0	0	0	0	0	0	0	0	0	0	0	0	0	0	0	0	0	0	0	0	0	0	0	0	0	0	0	0	0
AIF1	0	0	0	0	0	0.566283	0	0	0	0	0	0	0.0036402	0	0	0	0	0	0	0	0	0	0	0	0	0	0	0	0	0	0	0	0	0	0	0	0	0	0	0	0	0	0	0	0	0	0	0	0
AIF1L	0.0310559	0	0	0	0	0	0	0	0.117435	0.117354	0.215329	0.343256	0	0	0	0	0	0	0	0	0	0	0	0	0	0.352631	0.283613	0	0	0	0.423837	0	0	0	0	0	0	0	0	0	0	0	0	0	0	0	0.0866043	0.073672	0
AIFM1	0.301353	0	0	0	0	0	0	0	0.590514	0.386666	0.559357	0.565085	0.365648	0	0	0	0	0	0.193159	0.257754	0	0	0.0879219	0.195574	0.131766	0	0.135671	0	0	0	0	0	0	0	0	0	0	0	0	0	0	0	0	0	0	0	0	0.0616518	0
AIFM2	0	0	0	0	0	0	0	0	0.0265261	0	0	0	0.194271	0	0	0	0	0	0.0349792	0.169134	0	0	0	0.0834427	0.0657952	0	0	0	0	0	0	0	0	0	0	0	0	0	0	0	0	0	0	0	0	0	0	0	0
AIFM3	0	0	0	0	0	0	0	0	0.137813	0.123296	0	0.240102	0	0	0	0	0	0	0	0	0	0	0.162861	0.185516	0.40679	0	0	0	0	0	0	0	0	0	0	0	0	0	0	0.305827	0.206738	0.239046	0.348886	0	0	0	0	0	0
AIG1	0.503106	0	0	0.562219	0	0	0	0	0.58094	0.550769	0.476331	0.462521	0	0	0	0	0	0	0	0	0	0	0.585191	0.315928	0.445741	0.501803	0.514577	0	0	0	0	0.204342	0	0	0	0	0	0	0	0.550488	0.407888	0.162401	0.324898	0	0	0	0.0949853	0.550019	0
AIM2	0.0929459	0	0	0	0	0.816385	0	0	0.122178	0.0394093	0.276442	0.0798703	0	0	0	0	0	0	0.518697	0.583105	0.0222812	0.472922	0	0	0	0.1107	0.0712732	0	0	0	0	0	0	0	0	0	0	0	0	0	0	0	0	0	0	0	0	0	0
AIMP1	0.272737	0.0528121	0.745514	0	0.490469	0.105484	0	0	0.78946	0.637452	0.876664	0.865507	0.893764	0.432214	0	0	0.171493	0	0.568654	0.527859	0	0	0.891127	0.85918	0.573033	0.883936	0.877382	0	0.964582	0.848649	0.936732	0.799909	0	0	0	0	0	0	0	0.550336	0	0.206485	0.00553578	0	0	0	0.840201	0.899864	0
AIMP2	0.735138	0.355693	0	0	0	0	0	0	0.785156	0.836071	0.75	0.99106	0.897979	0.158489	0	0	0.748214	0	0.854865	0.875742	0	0	0.231713	0.566955	0.688657	0.296865	0.3226	0	0	0	0.0762834	0	0	0	0	0	0	0	0	0	0	0	0	0	0	0	0.532058	0.774234	0
AIP	0.819987	0.6631	0	0	0	0.212187	0	0	0.891787	0.801468	0.942123	0.576972	0.325797	0.58102	0	0	0	0	0.77795	0.622985	0	0	0.298505	0.63964	0.20765	0.503191	0.642155	0	0.496956	0	0.362135	0.695005	0	0	0	0	0	0	0	0.764796	0.459655	0.588905	0.583234	0	0	0	0.878195	0.659073	0
AIPL1	0	0	0	0	0	0	0	0	0.41581	0.316148	0	0.0259358	0	0	0	0	0	0	0	0	0	0	0	0	0	0	0	0	0	0	0	0	0	0	0	0	0	0	0	0	0	0	0	0	0	0	0	0	0
AIRE	0	0	0	0	0	0.0911307	0	0	0	0	0	0	0.053645	0	0	0	0	0	0	0	0	0	0	0	0	0	0	0	0	0	0	0	0	0	0	0	0	0	0	0	0	0	0	0	0	0	0	0	0
AJAP1	0	0.0266118	0	0	0	0.62302	0	0	0	0.143307	0	0	0	0	0	0	0	0	0	0	0	0	0.0993822	0.102073	0.180367	0	0.144461	0	0	0	0.105206	0	0	0	0	0	0	0	0	0.162142	0.442728	0.370628	0.367734	0	0	0	0	0	0.714781
AJUBA	0.702307	0.928807	0	0	0	0	0	0	0.780764	0.724834	0.815181	0.618921	0	0	0	0	0.733734	0	0	0	0	0	0	0	0	0	0	0	0	0	0	0	0	0	0	0	0	0	0	0	0	0	0	0	0	0	0	0	0
AK1	0.212511	0	0	0	0	0	0	0	0.134387	0.219067	0.180473	0.195206	0.191302	0	0	0	0	0	0	0.042142	0	0	0.0858627	0.153328	0.228266	0	0	0	0.501384	0	0	0	0	0	0	0	0	0	0	0	0	0	0	0	0	0	0	0	0
AK2	0.266083	0	0	0	0	0	0	0	0.427053	0.525428	0.553254	0.631987	0.699205	0	0	0	0.991162	0.667051	0.57851	0.606392	0	0	0.226878	0.199248	0.131152	0.293351	0.225481	0	0	0	0.603398	0.366328	0	0	0	0	0	0	0	0	0	0.205413	0.30829	0	0	0	0.312893	0.586177	0
AK3	0.583851	0.729081	0	0	0	0.136222	0	0	0.423891	0.570255	0.671967	0.884272	0.0129323	0	0	0	0	0	0.0498599	0.115207	0	0.696792	0.698093	0.47223	0.650145	0.251642	0.34601	0	0	0	0.227525	0.676788	0	0	0	0	0	0	0	0.78676	0.728841	0.86346	0.901938	0	0	0	0.325884	0.507367	0
AK4	0	0	0	0	0	0	0	0	0.115942	0.153618	0.330251	0.675901	0	0	0	0	0	0	0	0	0	0	0.325365	0.215866	0.266076	0.217793	0.245061	0	0	0	0.281152	0	0	0	0	0	0	0	0	0.127059	0	0	0	0	0	0	0	0.321055	0
AK5	0.227928	0	0	0	0	0	0	0	0.39069	0.536264	0.352996	0.547598	0	0	0	0	0	0	0	0	0	0	0.290178	0.0699729	0.130889	0.0430963	0.0371595	0	0	0	0	0	0	0	0	0	0	0	0	0	0	0	0	0	0	0	0	0	0
AK7	0.200754	0	0.793482	0	0	0	0	0	0.180501	0.115082	0.388314	0.859023	0.156241	0	0	0	0	0	0	0	0	0	0	0	0	0	0	0	0	0	0	0	0	0	0	0	0	0	0	0	0	0	0	0	0	0	0	0	0
AK8	0.709406	0.643896	0	0	0	0.113473	0	0	0.718401	0.733048	0.499075	0.541998	0.505412	0	0	0	0.0985333	0	0.176925	0.332045	0	0	0.277643	0.523922	0.365909	0.232128	0.435645	0	0	0	0.0412148	0	0	0	0	0	0	0	0	0	0	0	0	0	0	0	0	0	0
AK9	0.652839	0.362003	0.367997	0	0	0	0	0	0.940097	0.87985	0.930381	0.110325	0	0	0	0	0	0	0	0	0	0	0	0	0	0	0	0	0	0	0	0	0	0	0	0	0	0	0	0	0	0	0	0	0	0	0	0	0
AKAIN1	0	0	0	0	0	0	0	0	0	0	0	0	0	0	0	0	0	0	0	0	0	0	0	0	0	0	0	0	0	0	0	0	0	0	0	0	0	0	0	0	0	0	0	0	0	0	0	0	0
AKAP1	0.654503	0.655967	0.731234	0	0	0.852674	0	0	0.710408	0.706833	0.63101	0.865999	0.862726	0.48612	0	0	0.577849	0.192396	0.303508	0.255774	0	0	0.640881	0.71556	0.504869	0.451679	0.582456	0	0.44549	0	0.809593	0.167906	0	0	0	0	0	0	0	0.389719	0	0.154094	0.245815	0	0	0	0.0547563	0.568244	0
AKAP10	0.942103	0.949383	0	0	0.155425	0.277996	0	0	0.956522	0.9633	0.962463	0.712251	0.42801	0	0	0	0.844866	0.165131	0.847328	0.856416	0	0.61159	0.928821	0.918482	0.848846	0.744659	0.856583	0	0	0	0.940588	0.553211	0	0	0	0	0	0	0	0.422056	0.54281	0.647729	0.638724	0.167899	0	0	0.887554	0.865355	0
AKAP11	0.836735	0.693004	0.664592	0	0	0.771022	0	0	0.569697	0.693289	0.746209	0.552412	0.642973	0	0	0	0	0	0.292202	0.271425	0.531034	0.123491	0.872504	0.914371	0.818931	0.783409	0.836916	0	0.728279	0.859459	0.806941	0.684378	0	0	0	0	0	0	0	0.233984	0.235497	0.332306	0.219718	0	0	0	0.365274	0.553994	0
AKAP12	0.534161	0.217558	0	0	0	0	0	0	0.859376	0.674764	0.543547	0.773062	0.554747	0.106843	0	0	0	0	0	0.0357311	0	0	0.736771	0.733228	0.872708	0.437159	0.490471	0	0	0	0.640516	0	0	0	0	0	0	0	0	0	0	0	0	0	0	0	0	0.14114	0
AKAP13	0.566992	0	0.676309	0	0	0	0	0	0.223891	0.384394	0.398114	0.805089	0.555992	0	0	0	0	0	0.449705	0.270199	0.480106	0.771645	0.680365	0.479839	0.717344	0.719967	0.592116	0	0	0	0.858159	0.962046	0	0	0	0	0	0	0	0	0.0586689	0	0	0	0	0	0	0.337631	0
AKAP14	0	0	0	0	0	0	0	0	0	0	0	0	0	0	0	0	0	0	0	0	0	0	0	0	0	0	0	0	0	0	0	0	0	0	0	0	0	0	0	0	0	0	0	0	0	0	0	0	0
AKAP2	0.30701	0.275857	0	0.808096	0	0	0	0	0.629513	0.341402	0.58358	0.651734	0.021458	0	0	0	0.251598	0	0	0	0	0	0.0576596	0	0	0	0.0557828	0	0	0	0	0	0	0	0	0	0	0	0	0	0	0	0	0	0	0	0	0	0
AKAP3	0.77063	0.209191	0.515928	0	0	0	0	0	0.878964	0.903006	0.839312	0.25533	0	0	0	0	0	0	0	0	0	0	0	0	0	0	0	0	0	0	0	0	0	0	0	0	0	0	0	0	0	0	0	0	0	0	0	0	0
AKAP4	0	0	0	0	0	0	0	0	0	0	0	0	0	0	0	0	0	0	0	0	0	0	0	0	0	0	0	0	0	0	0	0	0	0	0	0	0	0	0	0	0	0	0	0	0	0	0	0	0
AKAP5	0.189885	0.107133	0	0	0	0	0	0	0.251296	0.41655	0.542807	0.276648	0	0	0	0	0.331704	0.0349462	0.0839695	0.193457	0	0	0.17656	0.0432083	0.115361	0.0803662	0.211557	0	0	0	0.225597	0	0	0	0	0	0	0	0	0	0	0	0	0	0	0	0	0.286351	0
AKAP6	0	0.0101509	0	0	0.592009	0.477725	0	0	0.453491	0.549283	0.403939	0.365655	0	0	0	0	0	0.393625	0.575321	0.525973	0	0.236288	0.933029	0.959503	0.978946	0.813835	0.862675	0	0	0	0.0420583	0	0	0	0	0	0	0	0	0	0	0	0.000790826	0	0	0	0.0803185	0.159364	0
AKAP7	0.60803	0.593141	0	0.805097	0	0.465267	0	0	0.715503	0.709542	0.805288	0.748698	0.107098	0	0	0	0	0	0.566142	0.584897	0	0.918248	0.688155	0.935275	0.882534	0.548506	0.824993	0	0	0	0.735719	0	0	0	0	0	0	0	0	0.640329	0.8212	0.799276	0.821405	0	0	0	0	0	0
AKAP8	0	0	0	0	0.946114	0.755044	0	0	0	0	0	0	0.998467	0	0	0	0	0	0.986279	0.985576	0	0	0.959262	0.971923	0.940697	0.931101	0.949178	0	0.20808	0.84948	0.362256	0.0206467	0	0	0	0	0	0	0	0.439597	0	0.233954	0.344669	0	0	0	0.710853	0.982454	0
AKAP8L	0.830745	0.904252	0	0	0.495235	0.680975	0	0	0.98744	0.974048	0.775333	0.683662	0.938787	0.255326	0	0	0.875517	0	0.593681	0.569341	0	0	0.814934	0.791481	0.745679	0.859244	0.804717	0	0.815163	0.292308	0	0	0	0	0	0	0	0	0	0.225595	0.449959	0.352539	0.349018	0	0	0	0.8849	0.859151	0
AKAP9	0.659827	0.574074	0.103991	0	0.355205	0.737847	0	0	0.79675	0.802954	0.840144	0.488064	0.674203	0	0	0	0	0	0.23239	0.449986	0.453581	0.473267	0.809115	0.532669	0.810247	0.887265	0.981029	0	0	0	0.897445	0.772734	0	0	0	0	0	0	0	0.757627	0.839277	0.85475	0.851588	0.499472	0	0	0.780556	0.690384	0
AKIP1	0.532165	0.183265	0	0	0	0	0	0	0.368028	0.493708	0.53125	0.700756	0	0	0	0	0	0	0	0	0	0	0	0	0	0	0	0	0	0	0	0	0	0	0	0	0	0	0	0	0	0	0	0	0	0	0	0	0
AKIRIN1	0.864241	0.630041	0	0.451274	0.208578	0.543805	0	0	0.660343	0.620063	0.683617	0.554475	0.235559	0	0	0	0	0	0.385641	0.470821	0	0	0.763452	0.790431	0.839196	0.745677	0.699243	0	0	0	0.670764	0.804312	0	0	0	0	0	0	0	0.463545	0.580937	0.730269	0.725847	0	0	0	0	0.55758	0
AKIRIN2	0.6687	0.651166	0.294764	0	0.327713	0.626676	0	0	0.663241	0.550594	0.728365	0.486295	0.652553	0	0	0	0.519744	0	0.653396	0.526445	0.945358	0	0.920226	0.692557	0.81937	0.881069	0.913062	0	0	0	0.825018	0.672081	0	0	0	0	0	0	0	0.708206	0.5106	0.654161	0.64795	0	0	0	0.48666	0.752811	0
AKNA	0.0779725	0	0	0	0	0	0	0	0.187264	0.357305	0.290033	0.384812	0	0	0	0	0	0	0.296454	0.322429	0	0	0.0391262	0.0191551	0.15633	0.121798	0.187364	0	0	0	0.00313329	0.636557	0	0	0	0	0	0	0	0	0	0	0	0	0	0	0.158542	0.10537	0
AKNAD1	0.52429	0.242798	0	0	0	0	0	0	0.772508	0.621111	0.78615	0.451714	0	0	0	0	0.0652501	0	0.28109	0.209201	0	0	0	0	0	0	0	0	0	0	0	0	0	0	0	0	0	0	0	0	0	0	0	0	0	0	0	0	0
AKR1A1	0.498114	0.266118	0	0	0	0	0	0	0.515327	0.699231	0.819896	0.399745	0	0	0	0	0.307258	0	0	0	0	0	0	0	0	0	0	0	0	0	0	0	0	0	0	0	0	0	0	0	0	0	0	0	0	0	0	0	0
AKR1B1	0.713398	0.606996	0.645551	0	0	0.0278944	0	0	0.900483	0.896278	0.699704	0.778465	0.402242	0	0	0	0	0	0.303411	0.367399	0	0	0.28597	0.474941	0.403895	0.380468	0.389435	0	0	0	0	0	0	0	0	0	0	0	0	0.752441	0.647165	0.493233	0.621458	0	0	0	0.835592	0.873885	0
AKR1B10	0	0	0	0	0	0	0	0	0.21177	0.176075	0	0	0.772967	0.10071	0	0	0	0	0.467292	0.440841	0	0	0.124899	0.249278	0.210896	0	0	0	0	0	0	0	0	0	0	0	0	0	0	0	0	0	0	0	0	0	0	0	0
AKR1D1	0.305568	0.334979	0.3171	0	0	0	0	0	0.728678	0.701153	0.739275	0.653404	0	0	0	0	0.252351	0	0	0	0	0	0	0	0	0	0	0	0	0	0	0	0	0	0	0	0	0	0	0	0	0	0	0	0	0	0	0	0
AKR1E2	0	0.166667	0.0238008	0	0	0	0	0	0.755204	0.590178	0.117973	0.0697514	0.865217	0.0648806	0	0	0.430049	0.580261	0.682965	0.579994	0	0	0.652699	0.887519	0.850864	0.124665	0.372988	0	0	0	0	0	0	0	0	0	0	0	0	0	0	0	0	0	0	0	0	0.520066	0
AKR7A2	0.415594	0.278326	0	0	0	0	0	0	0.647782	0.484708	0.425481	0.823755	0.307692	0	0	0	0	0	0.15818	0.199774	0	0	0.253738	0.307706	0.320291	0.487191	0.337743	0	0	0	0.484695	0	0	0	0	0	0	0	0	0.23917	0.291044	0.282728	0	0	0	0	0.197374	0.456475	0
AKR7A3	0	0	0	0	0	0	0	0	0	0	0	0	0	0	0	0	0	0	0	0	0	0	0	0	0	0	0	0	0	0	0	0	0	0	0	0	0	0	0	0	0	0	0	0	0	0	0	0	0
AKR7L	0	0	0	0	0	0	0	0	0	0	0	0	0	0	0	0	0	0	0	0	0	0	0	0	0	0	0	0	0	0	0	0	0	0	0	0	0	0	0	0	0	0	0	0	0	0	0	0	0
AKT1	0.350821	0.490535	0	0	0	0.689506	0	0	0.201845	0.134394	0.231786	0.0982415	0	0	0	0	0	0	0.473862	0.663713	0	0	0.21506	0.0846672	0.0717607	0.350042	0.422853	0	0	0	0.5047	0.274328	0	0	0	0	0	0	0	0.967968	0.943796	0.976149	0.974562	0	0	0	0	0.229062	0
AKT1S1	0.993345	0.980658	0	0	0.991935	0.991334	0	0	0.996662	0.994233	0.997966	0.826506	0.950857	0.996772	0	0	0.5739	0	0.99971	0.999906	0	0	0.727729	0.894166	0.73138	0.910108	0.853973	0.756757	0.480908	0.813306	0.527838	0.468195	0	0	0	0	0	0	0	0	0	0.620528	0.598524	0.802534	0	0	0.989803	0.992827	0
AKT2	0.863687	0.668999	0	0	0	0.237508	0	0	0.785068	0.740475	0.772467	0.607034	0.209407	0.554551	0	0	0	0	0.613972	0.673517	0	0	0.539977	0.931776	0.355908	0.877832	0.868158	0	0.627006	0	0.917691	0.981023	0	0	0	0	0	0	0	0.544387	0.433032	0.517888	0.483722	0	0	0	0.736555	0.894727	0
AKT3	0.937112	0.874623	0.221164	0	0.03739	0.556127	0	0	0.840755	0.872597	0.91115	0.810787	0.229045	0	0	0	0	0	0.186202	0.20741	0.706101	0.549155	0.837318	0.706901	0.827704	0.862665	0.831433	0	0	0	0.860689	0.90542	0	0	0	0	0	0	0	0.803234	0.801315	0.821787	0.787531	0	0	0	0.058388	0.478189	0.681293
AKTIP	0.544476	0.169822	0	0	0	0	0	0	0.488362	0.580741	0.496579	0.513901	0.5148	0	0	0	0.0575404	0	0.359745	0.341284	0	0	0.513296	0.717135	0.444249	0.643855	0.551997	0	0	0.334304	0.837069	0.944436	0	0	0	0	0	0	0	0.358145	0.370419	0.303497	0.393304	0	0	0	0.120687	0.476347	0
AL021546.1	0	0	0	0	0	0.174137	0	0	0	0	0	0	0.668934	0	0	0	0	0	0.765485	0.779768	0	0	0.544364	0.354763	0.340995	0.55757	0.520929	0	0	0	0.507351	0.349628	0	0	0	0	0	0	0	0.75183	0.536565	0.699853	0.601028	0.762408	0	0	0	0	0
AL033529.1	0	0	0	0	0	0	0	0	0	0	0	0	0.432608	0	0	0	0	0	0	0	0	0	0.0722536	0.0122453	0	0.151947	0.0614394	0	0	0	0	0	0	0	0	0	0	0	0	0	0	0	0	0	0	0	0	0.259984	0
AL049697.1	0	0	0	0	0	0	0	0	0	0	0	0	0	0	0	0	0	0	0	0	0	0	0	0	0	0	0	0	0	0	0	0	0	0	0	0	0	0	0	0	0	0	0	0	0	0	0	0	0
AL049779.1	0	0	0	0	0	0.18998	0	0	0	0	0	0	0.509148	0.264364	0	0	0	0	0.366895	0.329311	0	0	0.292237	0.305082	0.364506	0.582077	0.684971	0	0	0	0	0	0	0	0	0	0	0	0	0.157871	0	0	0	0	0	0	0.232295	0	0
AL049844.3	0	0	0	0	0	0	0	0	0	0	0	0	0.584539	0	0	0	0	0	0.583921	0.622702	0	0	0.463426	0.540103	0.488639	0.347082	0.56479	0	0	0	0	0.335509	0	0	0	0	0	0	0	0	0	0	0	0	0	0	0.507333	0.776464	0
AL080251.1	0	0	0	0	0	0	0	0	0	0	0	0	0	0	0	0	0	0	0	0	0	0	0	0	0	0	0	0	0	0	0	0	0	0	0	0	0	0	0	0	0	0	0	0	0	0	0	0	0
AL096814.1	0	0	0	0	0	0	0	0	0	0	0	0	0.21161	0	0	0	0	0	0.0198087	0.0168756	0	0	0	0	0	0	0.0934645	0	0	0	0	0	0	0	0	0	0	0	0	0	0	0	0	0	0	0	0	0	0
AL110118.2	0	0	0	0	0	0.376845	0	0	0	0	0	0	0.835042	0.792447	0	0	0	0	0.784424	0.842651	0	0	0.367087	0.713986	0.643741	0.486451	0.670525	0	0	0.161746	0.565558	0.374981	0	0	0	0	0	0	0	0.697224	0.318324	0.662468	0.554501	0	0	0	0.0494482	0.374273	0
AL117348.2	0	0	0	0	0	0.0423832	0	0	0	0	0	0	0.555321	0	0	0	0	0	0.356653	0.342792	0	0	0.661742	0.608677	0.265374	0.488764	0.496911	0	0	0	0	0	0	0	0	0	0	0	0	0.531574	0.612654	0.778507	0.807829	0	0	0	0.655958	0.547305	0
AL121594.3	0	0	0	0	0.929252	0.930806	0	0	0	0	0	0	0.996935	0.976759	0	0	0	0	0.933713	0.938154	0	0	0.996777	0.997551	0.97956	0.96162	0.976764	0.781705	0	0.845738	0.108098	0.5356	0	0	0	0	0	0	0	0.347468	0.327691	0.795391	0.802162	0	0	0	0.913256	0.980225	0
AL121753.1	0	0	0	0	0	0.656466	0	0	0	0	0	0	0.932465	0	0	0	0	0	0.830708	0.803337	0	0	0.237443	0.558559	0.373629	0.515491	0.312592	0	0	0	0	0	0	0	0	0	0	0	0	0	0	0	0	0	0	0	0.518927	0.79081	0
AL121845.2	0	0	0	0	0	0	0	0	0	0	0	0	0	0	0	0	0	0	0	0	0	0	0	0	0	0	0	0	0	0	0	0	0	0	0	0	0	0	0	0	0	0	0	0	0	0	0	0	0
AL132671.2	0	0	0	0	0.515762	0.4891	0	0	0	0	0	0	0.685602	0.679793	0	0	0	0	0.813219	0.772603	0	0	0.943325	0.850783	0.826915	0.807362	0.810112	0	0	0	0.407207	0	0	0	0	0	0	0	0	0	0.36401	0.351333	0.407276	0	0	0	0.656237	0.609248	0
AL132780.3	0	0	0	0	0	0.186188	0	0	0	0	0	0	0.734841	0	0	0	0	0	0.832254	0.878382	0	0	0.240129	0.439867	0.433284	0.601591	0.598294	0	0.904815	0	0	0.0721117	0	0	0	0	0	0	0	0	0	0	0	0	0	0	0	0.416053	0
AL136295.1	0	0	0	0	0	0	0	0	0	0	0	0	0.612511	0	0	0	0	0	0.553387	0.617988	0	0	0.452861	0.521211	0.677691	0.547582	0.707945	0	0	0.84158	0.892986	0.672233	0	0	0	0	0	0	0	0.524405	0.787346	0.538121	0.503756	0	0	0	0.333846	0.803606	0
AL136295.5	0	0	0	0	0.365103	0.0288422	0	0	0	0	0	0	0.822876	0.0555197	0	0	0	0	0.774374	0.862544	0	0	0.572477	0.538966	0.552856	0.688708	0.660691	0	0	0	0.129067	0	0	0	0	0	0	0	0	0	0	0	0	0	0	0	0.756251	0.743311	0
AL139011.2	0	0	0	0	0.655059	0.801896	0	0	0	0	0	0	0.801418	0.236604	0	0	0	0	0.693497	0.772509	0	0	0.926135	0.84606	0.931397	0.836123	0.967192	0.672904	0	0.525156	0.839359	0.195081	0	0	0	0	0	0	0	0.5	0.691701	0.530082	0.446685	0.685322	0	0	0.763514	0.669639	0
AL139260.3	0	0	0	0	0	0	0	0	0	0	0	0	0.827857	0	0	0	0	0	0.34728	0.473461	0	0	0.153729	0.560395	0.332661	0.195043	0.402924	0	0	0	0.371053	0	0	0	0	0	0	0	0	0	0	0	0	0	0	0	0.241933	0.347034	0
AL139300.1	0	0	0	0	0	0.0904536	0	0	0	0.0876442	0.136372	0.0441104	0.378676	0	0	0	0	0	0.757948	0.75337	0	0	0.787179	0.666054	0.795421	0.957644	0.941519	0.03465	0	0.594179	0.843456	0.703507	0	0	0	0	0	0	0	0.38011	0.567461	0.173925	0.272572	0	0	0	0.664059	0.88164	0
AL139353.1	0	0	0	0	0	0	0	0	0	0	0	0	0	0	0	0	0	0	0	0	0	0	0	0	0	0	0	0	0	0	0	0	0	0	0	0	0	0	0	0	0	0	0	0	0	0	0	0	0
AL157392.5	0	0	0	0	0.646994	0.885443	0	0	0	0	0	0	0.367085	0	0	0	0	0	0.891294	0.895258	0	0	0.591369	0.500481	0.351698	0.549709	0.488469	0	0	0	0.383225	0	0	0	0	0	0	0	0	0.520439	0.199178	0.326946	0.466983	0	0	0	0.692974	0.807387	0
AL160396.2	0	0	0	0	0	0	0	0	0	0	0	0	0	0	0	0	0	0	0.0107257	0.0273404	0.995225	0.996895	0	0.000174932	0	0	0	0	0	0	0	0	0	0	0	0	0	0	0	0	0	0	0	0	0	0	0	0	0
AL161669.4	0	0	0	0	0	0.183615	0	0	0	0	0	0	0	0	0	0	0	0	0.0921828	0.118318	0	0	0	0	0	0	0	0	0.068622	0	0	0	0	0	0	0	0	0	0	0	0	0	0	0	0	0	0	0	0
AL161911.1	0	0	0	0	0	0	0	0	0	0	0	0	0	0	0	0	0	0	0	0	0	0	0	0	0	0	0	0	0	0	0	0	0	0	0	0	0	0	0	0	0	0	0	0	0	0	0	0	0
AL163195.3	0	0	0	0	0.205645	0	0	0	0	0	0	0	0.0747198	0	0	0	0	0	0.493961	0.550391	0.175066	0	0	0	0	0.787755	0	0	0	0	0	0	0	0	0	0	0	0	0	0	0	0	0	0	0	0	0	0	0
AL355315.1	0	0	0	0	0	0	0	0	0	0	0	0	0.753712	0.736927	0	0	0	0	0.419944	0.494108	0	0	0.681887	0.629231	0.636986	0.468788	0.501697	0	0	0	0.506267	0.807044	0	0	0	0	0	0	0	0.74039	0.744782	0.856224	0.846975	0	0	0	0.147646	0.502423	0
AL355860.1	0	0	0	0	0	0	0	0	0	0	0	0	0	0	0	0	0	0	0	0	0	0	0	0	0	0	0	0	0	0	0	0	0	0	0	0	0	0	0	0	0	0	0	0	0	0	0	0	0
AL355987.1	0	0	0	0	0	0	0	0	0	0	0	0	0	0	0	0	0	0	0	0	0	0	0	0	0	0	0	0	0	0	0	0	0	0	0	0	0	0	0	0	0	0	0	0	0	0	0	0	0
AL357673.1	0	0	0	0	0	0	0	0	0	0	0	0	0.86742	0	0	0	0	0	0.713112	0.710286	0	0	0.22079	0.570716	0.324502	0.222048	0.227308	0	0	0	0	0	0	0	0	0	0	0	0	0	0	0	0	0	0	0	0.806398	0.780535	0
AL359736.1	0	0	0	0	0	0.358835	0	0	0	0	0	0	0.254239	0	0	0	0	0	0.369214	0.37315	0	0.0703691	0.0638374	0.00507303	0.0064918	0.116526	0.192324	0	0	0	0.0638708	0.0230758	0	0	0	0	0	0	0	0	0	0	0	0	0	0	0.365973	0.176716	0.575058
AL359922.1	0	0	0	0	0	0.244279	0	0	0	0	0	0	0.474183	0	0	0	0	0	0.212484	0.212501	0	0.0727837	0.55081	0.287763	0.481183	0.451401	0.32582	0	0	0	0.682333	0.77577	0	0	0	0	0	0	0	0.0689445	0	0.0171513	0	0	0	0	0.0406481	0.452307	0
AL360181.3	0	0	0	0	0.508431	0.613812	0	0	0	0	0	0	0.960533	0.428018	0	0	0	0	0.990434	0.988781	0	0	0.90402	0.944984	0.564611	0.860908	0.863545	0	0	0.987942	0.470113	0	0	0	0	0	0	0	0	0.429988	0.384224	0.458797	0.411098	0	0	0	0.954742	0.989822	0
AL360181.5	0	0	0	0	0	0.221395	0	0	0	0	0	0	0.940512	0	0	0	0	0	0.74297	0.851136	0	0	0.496105	0.873786	0.359154	0.70591	0.720651	0	0	0.027027	0.231502	0.745104	0	0	0	0	0	0	0	0.509457	0.193426	0.772612	0.764993	0	0	0	0.751222	0.891625	0
AL391650.1	0	0	0	0	0	0	0	0	0	0	0	0	0.13325	0	0	0	0	0	0	0.0912605	0	0	0.01728	0.456311	0	0.164894	0.279088	0	0	0	0	0	0	0	0	0	0	0	0	0	0	0	0	0	0	0	0	0.483036	0
AL449266.1	0	0	0	0	0	0	0	0	0	0	0	0	0	0	0	0	0	0	0	0	0	0	0	0	0	0	0	0	0	0	0	0	0	0	0	0	0	0	0	0	0	0	0	0	0	0	0	0	0
AL512506.3	0	0	0	0	0	0	0	0	0	0	0	0	0	0	0	0	0	0	0	0	0	0	0	0	0	0	0	0	0	0	0	0	0	0	0	0	0	0	0	0	0	0	0	0	0	0	0	0	0
AL583836.1	0	0	0	0	0	0.14719	0	0	0	0	0	0	0	0	0	0	0	0	0	0	0	0	0	0	0	0	0	0	0	0	0	0	0	0	0	0	0	0	0	0	0	0	0	0	0	0	0	0	0
AL590132.1	0	0	0	0	0	0.825863	0	0	0	0	0	0	0	0	0	0	0	0	0.0683158	0.10182	0	0	0.643836	0.320213	0.730064	0.0676038	0.0626577	0	0.0741561	0.600416	0.495541	0	0	0	0	0	0	0	0	0.455156	0.473459	0.583144	0.579544	0.621964	0	0	0	0.295366	0
AL592490.1	0	0	0	0	0	0	0	0	0	0	0	0	0	0	0	0	0	0	0	0	0.733156	0.42118	0.159728	0.152453	0.152119	0.0178489	0	0	0	0	0	0	0	0	0	0	0	0	0	0	0	0	0	0	0	0	0	0.184083	0
AL662899.2	0	0	0	0	0	0	0	0	0	0	0	0	0	0	0	0	0	0	0	0	0	0	0	0.0487186	0.315379	0	0	0	0	0	0	0	0	0	0	0	0	0	0	0	0	0	0	0	0	0	0	0	0
AL662899.3	0	0	0	0	0	0	0	0	0	0	0	0	0	0	0	0	0	0	0.0178761	0.116338	0	0	0	0	0	0	0	0	0	0	0	0	0	0	0	0	0	0	0	0	0	0	0	0	0	0	0	0	0
AL669918.1	0	0	0	0	0	0.42654	0	0	0	0	0	0	0	0	0	0	0	0	0.497923	0.565664	0	0	0	0.00314878	0.111589	0	0	0	0	0	0	0	0	0	0	0	0	0	0	0	0	0.392738	0.437195	0	0	0	0	0	0
AL672043.1	0	0	0	0	0	0	0	0	0	0	0	0	0.0341987	0	0	0	0	0	0	0	0	0	0.599337	0.884895	0.80393	0	0	0	0	0	0	0	0	0	0	0	0	0	0	0	0	0	0	0	0	0	0	0	0
AL691442.1	0	0	0	0	0	0.0464455	0	0	0	0	0	0	0.0387968	0	0	0	0	0	0	0	0	0	0.384815	0.296947	0.377489	0.461759	0.703768	0	0	0	0.15811	0.177015	0	0	0	0	0	0	0	0.0756559	0	0.0384564	0.0278107	0	0	0	0	0	0
AL807752.7	0	0	0	0	0	0	0	0	0	0	0	0	0	0	0	0	0	0	0.508358	0.572452	0	0	0.123646	0.187615	0.122204	0	0	0	0	0	0	0	0	0	0	0	0	0	0	0	0	0	0	0	0	0	0	0	0
AL845331.2	0	0	0	0	0	0	0	0	0	0	0	0	0	0	0	0	0	0	0	0	0	0	0	0	0	0	0	0	0	0	0	0	0	0	0	0	0	0	0	0	0	0	0	0	0	0	0	0	0
AL928654.4	0	0	0	0	0	0	0	0	0	0	0	0	0.201073	0	0	0	0	0	0	0	0	0	0.219447	0.054229	0.158172	0	0	0	0	0	0	0	0	0	0	0	0	0	0	0	0	0.0383224	0.154607	0	0	0	0	0	0
ALAD	0.370674	0	0	0	0	0	0	0	0.807905	0.634306	0.465329	0.917968	0.699396	0	0	0	0.287702	0	0.502754	0.415292	0	0	0.296356	0.341205	0.552154	0.733561	0.373858	0	0	0	0.087491	0	0	0	0	0	0	0	0	0	0	0	0	0	0	0	0	0.351978	0
ALAS1	0.602263	0.573388	0	0	0	0	0	0	0.266227	0.326022	0.387389	0.810197	0.300604	0	0	0	0	0	0.299063	0.295654	0	0.302863	0.341302	0.0443453	0.409948	0.214742	0.330171	0	0	0.707692	0.677513	0	0	0	0	0	0	0	0	0.702868	0.755629	0.831167	0.781468	0	0	0	0	0.459771	0
ALAS2	0	0	0	0	0	0	0	0	0	0	0	0	0	0	0	0	0	0	0	0	0	0	0	0	0	0	0	0	0	0	0	0	0	0	0	0	0	0	0	0	0	0	0	0	0	0	0	0	0
ALB	0	0	0	0	0	0	0	0	0	0	0	0	0	0	0	0	0	0	0	0	0	0	0	0	0	0	0	0	0	0	0	0	0	0	0	0	0	0	0	0	0	0	0	0	0	0	0	0	0
ALCAM	0.204747	0	0.746247	0.349325	0.614736	0.35694	0	0	0.374177	0.32777	0.451923	0.325769	0	0	0	0	0.458819	0	0.317808	0.258226	0.731565	0.924112	0.73901	0.575177	0.839547	0.4096	0.362719	0	0	0	0.126295	0	0	0	0	0	0	0	0	0.717968	0.525226	0.777435	0.735996	0	0	0	0.22126	0.312524	0.946882
ALDH16A1	0.738021	0.584636	0	0	0	0.263372	0	0	0.795784	0.741961	0.843842	0.921996	0.915126	0	0	0	0	0	0.899604	0.916565	0	0	0.287224	0.720896	0.382402	0.713678	0.450352	0	0	0	0.503374	0.19417	0	0	0	0	0	0	0	0.515558	0.504355	0.669034	0.693028	0	0	0	0.620198	0.654517	0
ALDH18A1	0.216615	0.231001	0	0	0.237537	0.44455	0	0	0.53509	0.48331	0.511742	0.899401	0.334515	0	0	0	0.436442	0.891321	0.713402	0.720279	0.67374	0	0.321784	0.534068	0.534696	0.765467	0.731355	0	0	0	0.458665	0.711249	0	0	0	0	0	0	0	0	0	0	0	0	0	0	0	0	0
ALDH1A1	0	0	0	0	0	0	0	0	0.16917	0.23366	0.0675851	0	0	0	0	0	0	0	0	0	0	0	0	0	0	0	0	0	0	0	0	0	0	0	0	0	0	0	0	0	0	0	0	0	0	0	0	0	0
ALDH1A2	0.184339	0.24952	0	0	0	0	0	0	0.337462	0.377141	0.364645	0.200707	0.0523997	0	0	0	0	0	0	0	0	0	0	0	0	0.0857301	0.0360282	0	0	0	0.0489275	0	0	0	0	0	0	0	0	0	0	0	0	0	0	0	0	0	0
ALDH1A3	0	0	0	0	0	0	0	0	0	0	0.0139608	0	0	0	0	0	0.0915758	0	0.0312107	0.0988027	0.950133	0.964815	0	0	0	0	0.0722304	0	0	0	0.0789347	0	0	0	0	0	0	0	0	0	0	0	0	0	0	0	0	0.0204537	0
ALDH1B1	0.372893	0.543073	0	0	0	0	0	0	0.597541	0.74266	0.511095	0.587189	0.487595	0	0	0	0	0.272273	0.183979	0.0595833	0	0	0	0.272894	0	0	0.0869376	0	0	0	0	0	0	0	0	0	0	0	0	0	0	0	0	0	0	0	0	0	0
ALDH1L1	0	0	0	0	0	0.56845	0	0	0.187176	0.312041	0.00120192	0.230867	0.369767	0	0	0	0	0	0.00608754	0	0	0	0	0.0685734	0	0	0	0	0	0	0	0	0	0	0	0	0	0	0	0	0	0	0	0	0	0	0	0.0324738	0
ALDH1L2	0	0	0.166606	0	0	0	0	0	0.37848	0.600489	0.00970784	0.0157186	0.361241	0	0	0	0.424032	0	0.0111122	0.00857924	0	0	0.224908	0.0962127	0.227652	0.125959	0.289009	0	0	0	0	0	0	0	0	0	0	0	0	0	0	0	0	0	0	0	0	0	0
ALDH2	0.234583	0.271193	0	0	0	0	0	0	0.326219	0.45963	0.488536	0.640043	0.239295	0.694319	0	0	0	0	0.678713	0.737909	0	0	0.402811	0.295373	0.506536	0.333118	0.717605	0	0.779745	0.313514	0.257893	0	0	0	0	0	0	0	0	0	0.129992	0	0	0	0	0	0	0.355661	0
ALDH3A1	0.237356	0	0	0	0	0.149763	0	0	0.548792	0.239602	0.434911	0.26702	0.0727081	0	0	0	0	0	0.0518891	0.141227	0	0	0.10368	0.175457	0.169138	0	0	0	0.120089	0	0	0	0	0	0	0	0	0	0	0	0	0	0	0	0	0	0	0.157425	0
ALDH3A2	0.855368	0.840466	0.366532	0	0	0.134597	0	0	0.728151	0.738815	0.893029	0.898418	0.491235	0	0	0	0.939639	0.870968	0.579959	0.425945	0	0	0.872594	0.907986	0.847443	0.482845	0.616482	0	0.685113	0	0.38443	0.234249	0	0	0	0	0	0	0	0.798353	0.774528	0.778641	0.818901	0	0	0	0	0.737786	0
ALDH3B1	0.0733141	0.0451303	0	0	0	0	0	0	0.178041	0.0884306	0.154586	0.177326	0	0	0	0	0	0	0.534641	0.59687	0	0	0.0372459	0.0235284	0	0	0	0	0.225789	0	0	0	0	0	0	0	0	0	0	0	0	0	0	0	0	0	0	0.277239	0
ALDH3B2	0	0	0	0	0	0	0	0	0.063856	0	0	0	0	0	0	0	0.164159	0	0	0	0	0	0	0	0	0	0	0	0	0	0	0	0	0	0	0	0	0	0	0	0	0	0	0	0	0	0.127252	0.177685	0
ALDH4A1	0.0920586	0	0	0	0	0.998781	0	0	0.347211	0.378889	0.387019	0.738874	0.55398	0.26856	0	0	0	0	0.368538	0.466484	0	0	0.346316	0.747485	0.654268	0.40701	0.314681	0	0.34145	0.944699	0.403953	0.505389	0	0	0	0	0	0	0	0.991763	0.972884	0.987539	0.988533	0	0	0	0	0.362156	0
ALDH5A1	0.590949	0.200274	0	0	0	0.303724	0	0	0.589987	0.482349	0.533192	0.601336	0	0	0	0	0.466153	0.0867896	0	0	0	0	0.759334	0.494883	0.582946	0.216221	0.253068	0	0	0	0.639793	0	0	0	0	0	0	0	0	0.685326	0.462942	0.767252	0.778569	0	0	0	0.028775	0.441935	0
ALDH6A1	0.460626	0.190398	0	0	0	0	0	0	0.671673	0.696872	0.566106	0.822281	0.872306	0.651065	0	0	0.612636	0.695853	0.740168	0.756482	0	0	0.432716	0.773113	0.337837	0.324424	0.30624	0	0	0	0	0	0	0	0	0	0	0	0	0	0	0	0	0	0	0	0	0.43893	0
ALDH7A1	0.539485	0.644856	0.0142805	0	0.541422	0.928504	0	0	0.735881	0.791157	0.733081	0.667453	0.556471	0	0	0	0	0.431644	0.846942	0.787782	0	0	0.377742	0.546051	0.204843	0.218811	0.135062	0	0	0	0.0909858	0.471383	0	0	0	0	0	0	0	0.919768	0.9341	0.949886	0.960854	0	0	0	0.458863	0.954246	0
ALDH8A1	0	0	0	0	0	0.69912	0	0	0	0	0	0	0.142255	0	0	0	0	0	0.46304	0.427736	0	0	0	0	0	0	0	0	0	0	0	0	0	0	0	0	0	0	0	0	0	0	0	0	0	0	0	0.264444	0
ALDH9A1	0.544033	0	0	0	0	0.782397	0	0	0.71928	0.642607	0.583487	0.819334	0.712137	0	0	0	0.296352	0.0395545	0.226399	0.196757	0	0	0.407109	0.6141	0.673217	0.27356	0.46036	0	0	0	0.0406122	0	0	0	0	0	0	0	0	0.311013	0	0.184912	0.0575985	0	0	0	0	0.150252	0
ALDOA	0.693878	0.351029	0	0	0	0.740014	0	0	0.633729	0.675463	0.738905	0.749091	0.32005	0	0	0	0.469349	0.0119048	0.404097	0.432827	0	0	0.636673	0.648824	0.748838	0.472764	0.463841	0	0	0.922661	0.316221	0.488842	0	0	0	0	0	0	0	0	0	0.164143	0.295901	0	0	0	0.34069	0.473536	0
ALDOB	0	0	0	0	0	0.353013	0	0	0	0	0	0	0	0	0	0	0	0	0	0	0	0	0.00268601	0.144057	0.0982542	0	0	0	0	0	0	0	0	0	0	0	0	0	0	0	0	0	0	0	0	0	0	0	0
ALDOC	0	0	0	0	0	0	0	0	0	0	0	0	0	0	0	0	0.36273	0.271889	0	0	0	0	0.107261	0.208694	0.147294	0	0.107214	0	0	0	0	0	0	0	0	0	0	0	0	0	0	0	0	0	0	0	0.203939	0	0
ALG1	0.704082	0.489575	0	0	0	0	0	0	0.80852	0.791244	0.607156	0.426073	0.650445	0	0	0	0.0505829	0	0.780945	0.738097	0	0	0.478736	0.791656	0.428108	0.178489	0.340788	0	0	0	0.46216	0	0	0	0	0	0	0	0	0	0	0	0	0	0	0	0.427155	0.642885	0
ALG10	0.80701	0.866255	0	0	0	0.345701	0	0	0.85437	0.877053	0.875092	0	0.235942	0	0	0	0.446596	0	0.795053	0.70642	0	0	0.671322	0.653284	0.692078	0.383335	0.413106	0	0	0	0.161967	0	0	0	0	0	0	0	0	0.711714	0.869351	0.867078	0.872941	0	0	0	0.757648	0.835983	0
ALG10B	0.86169	0.850754	0	0	0	0	0	0	0.881862	0.885879	0.937223	0	0	0	0	0	0.579917	0	0	0	0	0	0	0	0	0	0	0	0	0	0	0	0	0	0	0	0	0	0	0	0	0	0	0	0	0	0	0	0
ALG11	0.449756	0.260357	0.927133	0	0	0.249425	0	0	0.601581	0.676774	0.767012	0.642205	0.697193	0.78244	0	0	0.803686	0	0.550778	0.532667	0	0	0.455726	0.540366	0.547416	0.423749	0.385084	0	0	0	0.137383	0	0	0	0	0	0	0	0	0	0	0	0	0	0	0	0.796201	0.605273	0
ALG12	0.888975	0.81701	0	0	0	0	0	0	0.923759	0.923541	0.926498	0.857452	0.880257	0	0	0	0.481196	0	0.0772055	0.965306	0	0	0.6852	0.854806	0.658391	0.698049	0.82247	0	0	0	0.623765	0	0	0	0	0	0	0	0	0.581605	0	0.263835	0.105707	0	0	0	0.887973	0.813009	0
ALG14	0.738576	0.637037	0	0	0	0.100068	0	0	0.868599	0.908161	0.829789	0.771785	0.990037	0.708199	0	0	0.616961	0	0.822785	0.774489	0	0	0.607216	0.913409	0.51987	0.256636	0.460099	0	0.748201	0	0	0	0	0	0	0	0	0	0	0	0	0	0	0	0	0	0.766029	0.773653	0
ALG1L	0	0	0	0	0	0	0	0	0	0	0	0	0	0	0	0	0	0	0	0	0	0	0	0	0	0	0	0	0	0	0	0	0	0	0	0	0	0	0	0	0	0	0	0	0	0	0	0	0
ALG1L2	0	0	0	0	0	0	0	0	0	0	0	0	0	0	0	0	0	0	0	0	0	0	0	0	0	0	0	0	0	0	0	0	0	0	0	0	0	0	0	0	0	0	0	0	0	0	0	0	0
ALG2	0.442325	0.00288066	0	0	0	0.648747	0	0	0.462714	0.481912	0.814349	0.96483	0.839257	0.784054	0	0	0.198383	0	0.401681	0.433016	0	0	0.575969	0.688446	0.493815	0.645889	0.797407	0	0.776425	0	0.301759	0.455746	0	0	0	0	0	0	0	0.528371	0.500904	0.695967	0.766838	0	0	0	0.345858	0.395114	0
ALG3	0.992236	0.989849	0	0	0.928519	0.767502	0	0	0.972332	0.969678	0.986686	0.636703	0.933135	0.984506	0	0	0.870816	0.973502	0.988115	0.988592	0.520955	0	0.932313	0.889793	0.932099	0.985573	0.950048	0.616771	0	0	0.408653	0	0	0	0	0	0	0	0	0	0	0	0	0	0	0	0.816315	0.922741	0
ALG5	0.908274	0.789849	0.409374	0	0.939883	0.99499	0	0	0.869917	0.910433	0.936021	0.394538	0.682058	0	0	0	0.0947725	0	0.927143	0.927784	0	0	0.933835	0.777399	0.922186	0.856192	0.955443	0	0.0359712	0	0.963726	0.942007	0	0	0	0	0	0	0	0.993746	0.98751	0.994506	0.993014	0.569166	0	0	0.594496	0.877666	0
ALG6	0.189996	0	0.573782	0	0	0	0	0	0.441458	0.578731	0.424001	0.986344	0.62142	0	0	0	0	0	0.0591361	0.0705195	0	0	0.046826	0.282078	0.0721993	0.168408	0.143591	0	0	0	0.0313329	0	0	0	0	0	0	0	0	0	0	0	0	0	0	0	0	0.176134	0
ALG8	0.475821	0.114678	0	0	0	0	0	0	0.595345	0.694075	0.786335	0.292465	0.841268	0.590058	0	0	0	0	0.925597	0.927972	0	0	0.234399	0.640339	0.229582	0.257375	0.548342	0	0	0	0	0	0	0	0	0	0	0	0	0.277608	0	0	0.0626071	0	0	0	0.496717	0.564754	0
ALG9	0.890861	0.871331	0	0	0.68805	0.243466	0	0	0.967325	0.943376	0.910041	0.726692	0.735415	0	0	0	0.71493	0	0.689632	0.288489	0	0.83753	0.871161	0.662993	0.885867	0.574031	0.614568	0	0	0	0.876235	0.214969	0	0	0	0	0	0	0	0.613026	0.635661	0.695163	0.778964	0	0	0	0.157145	0.809907	0
ALK	0.0767524	0.137449	0.299158	0	0	0	0	0	0.176285	0.195823	0.251202	0.380293	0	0	0	0	0	0	0	0.0396908	0	0	0.0655385	0	0.114659	0.0949783	0.142024	0	0	0	0	0.516168	0	0	0	0	0	0	0	0	0	0	0	0	0	0	0	0.144145	0
ALKAL1	0	0	0	0	0	0	0	0	0	0	0	0	0	0	0	0	0	0	0	0	0	0	0	0	0	0	0	0	0	0	0	0	0	0	0	0	0	0	0	0	0	0	0	0	0	0	0	0	0
ALKAL2	0	0	0	0	0	0	0	0	0	0	0	0	0	0	0	0	0	0	0	0	0	0	0	0	0	0	0	0	0	0	0	0	0	0	0	0	0	0	0	0	0	0	0	0	0	0	0	0	0
ALKBH1	0.450089	0.435528	0	0	0.378666	0.854028	0	0	0.74159	0.783817	0.667807	0.371942	0.801322	0.741446	0	0	0.815908	0	0.972751	0.973791	0	0	0.911004	0.765416	0.729538	0.958014	0.948046	0	0	0	0.533864	0.787764	0	0	0	0	0	0	0	0.627364	0.672309	0.22712	0.343878	0	0	0	0.89803	0.86361	0
ALKBH2	0.223713	0	0	0	0	0.615572	0	0	0.652701	0.274642	0.417345	0.27429	0.790018	0	0	0	0.521249	0	0.446227	0.569247	0	0	0.380249	0.279104	0.490131	0.565985	0.46184	0	0	0	0.46228	0.26021	0	0	0	0	0	0	0	0	0.0644207	0.118183	0.196389	0	0	0	0.315407	0.457445	0
ALKBH3	0.98669	0.929492	0.991578	0	0.402859	0.649966	0	0	0.882126	0.875218	0.92206	0.494646	0.945493	0.53938	0	0	0.924032	0.952765	0.968403	0.966814	0	0	0.878503	0.874836	0.754014	0.77638	0.90349	0	0	0	0.493131	0	0	0	0	0	0	0	0	0.368822	0.691865	0.497923	0.391591	0.592397	0	0	0.969968	0.969659	0
ALKBH4	0.587289	0.192593	0	0	0	0	0	0	0.532104	0.547448	0.571098	0.968268	0.803334	0	0	0	0	0	0.659677	0.672858	0	0	0.231355	0.754395	0.326081	0.409507	0.416413	0	0.214721	0	0.138708	0.221649	0	0	0	0	0	0	0	0.515253	0.0571898	0.120595	0.00237248	0	0	0	0.364017	0.557096	0
ALKBH5	0.608474	0.793416	0	0	0	0	0	0	0.590075	0.498951	0.669009	0.763435	0.830731	0.214009	0	0	0.389056	0	0.62035	0.640332	0	0	0.766855	0.83915	0.838407	0.825303	0.857541	0.753985	0.830105	0.835343	0.687997	0.82678	0	0	0	0	0	0	0	0.0457596	0	0.0895082	0.0280743	0	0	0	0.761559	0.86613	0
ALKBH6	0	0	0	0	0	0	0	0	0	0	0	0	0.597184	0	0	0	0	0	0.458305	0.342698	0	0	0.0604351	0.220327	0.0900079	0.000369925	0.0818902	0	0	0	0	0	0	0	0	0	0	0	0	0	0	0	0	0	0	0	0	0	0
ALKBH7	0.739241	0.648834	0	0	0	0	0	0	0.811331	0.777088	0.48493	0.888692	0.909666	0	0	0	0.300677	0	0.507779	0.599981	0	0	0.109052	0.513776	0.273533	0.241376	0.184231	0	0	0	0.0215715	0.324123	0	0	0	0	0	0	0	0	0	0	0	0	0	0	0	0.638329	0
ALKBH8	0.928239	0.874897	0.738923	0	0	0.404875	0	0	0.849012	0.887015	0.789386	0.24639	0.845292	0.52776	0	0	0.779052	0	0.576288	0.575752	0	0	0.724505	0.894691	0.859461	0.517063	0.642416	0	0	0	0	0	0	0	0	0	0	0	0	0.242984	0.277239	0.156237	0	0	0	0	0.59296	0.590927	0
ALLC	0.446539	0.698217	0	0	0	0.447258	0	0	0.595081	0.603722	0.715237	0.123686	0	0	0	0	0	0	0	0	0	0	0.110663	0.290737	0.134661	0.000924813	0.0644852	0	0	0	0	0	0	0	0	0	0	0	0	0	0	0	0	0	0	0	0	0.164114	0
ALMS1	0.513531	0.426063	0.948004	0	0	0.0400812	0	0	0.54809	0.552604	0.511372	0.507319	0.78724	0	0	0	0	0	0.229587	0.258509	0	0	0.709016	0.583399	0.660058	0.625543	0.581237	0	0	0.722661	0.849241	0.848793	0	0	0	0	0	0	0	0.116382	0.120624	0.0460941	0	0	0	0	0.458584	0.526464	0
ALOX12	0	0	0	0	0	0	0	0	0.203426	0.268263	0	0	0	0	0	0	0	0	0	0.181861	0	0	0	0	0	0	0	0	0	0	0	0	0	0	0	0	0	0	0	0	0	0	0	0	0	0	0	0	0
ALOX12B	0	0	0	0	0	0.397833	0	0	0.159947	0.0353897	0	0.115925	0	0	0	0	0	0	0	0	0	0	0	0	0	0	0	0	0	0	0	0	0	0	0	0	0	0	0	0	0	0	0	0	0	0	0	0	0
ALOX15	0	0	0	0	0	0	0	0	0	0	0	0	0	0	0	0	0	0	0	0	0	0	0	0	0	0	0	0	0	0	0	0	0	0	0	0	0	0	0	0	0	0	0	0	0	0	0	0	0
ALOX15B	0	0	0	0	0	0.396479	0	0	0	0	0	0	0	0	0	0	0	0	0	0	0	0	0.220611	0.291087	0.153435	0	0	0	0	0	0	0	0	0	0	0	0	0	0	0	0	0	0	0	0	0	0	0	0
ALOX5	0	0	0	0	0	0	0	0	0	0	0.0656435	0.0517733	0	0	0	0	0.442272	0	0.17393	0.268219	0.108223	0.472577	0	0	0	0	0	0	0	0	0	0	0	0	0	0	0	0	0	0	0	0	0	0	0	0	0	0	0
ALOX5AP	0	0.141564	0	0.0914543	0	0	0	0	0.084585	0.152394	0.271727	0.209353	0.230673	0	0	0	0	0	0.596	0.536627	0.498143	0.432563	0.101889	0.0470568	0.0827266	0.0725053	0.0389	0	0	0	0	0	0	0	0	0	0	0	0	0	0	0	0	0	0	0	0.073893	0.424002	0
ALOXE3	0.26575	0.170919	0	0	0.424487	0.372106	0	0	0.288098	0.33712	0.514978	0.589744	0.7426	0	0	0	0	0	0.426611	0.0906948	0.772944	0.994136	0.82156	0.314091	0.78349	0.769629	0.770864	0	0.23907	0	0.52591	0.686959	0	0	0	0	0	0	0	0.496187	0	0	0.00632661	0	0	0	0	0.420609	0
ALPI	0	0	0	0	0	0	0	0	0	0	0	0	0	0	0	0	0	0	0.146198	0.182427	0	0	0	0	0	0	0	0	0	0	0	0	0	0	0	0	0	0	0	0	0	0	0	0	0	0	0	0	0
ALPK1	0.126996	0	0.0765287	0	0	0	0	0	0.0803689	0.340615	0.199889	0.286963	0.633873	0	0	0	0	0	0.733211	0.754596	0	0.230424	0.0237264	0.0223913	0.0509694	0	0.035245	0	0	0	0	0	0	0	0	0	0	0	0	0	0	0	0	0	0	0	0	0.00688251	0
ALPK2	0	0	0	0	0	0	0	0	0.168379	0.00131073	0	0	0	0	0	0	0	0	0.353367	0.309701	0	0.937565	0	0	0	0	0	0	0	0	0	0	0	0	0	0	0	0	0	0	0	0	0	0	0	0	0	0	0
ALPK3	0	0	0	0	0	0	0	0	0	0	0	0	0.462209	0	0	0	0	0	0	0	0	0	0	0	0	0	0	0	0	0	0	0	0	0	0	0	0	0	0	0	0	0	0	0	0	0	0	0	0
ALPL	0.199534	0	0.199194	0	0	0	0	0	0.144488	0.137889	0	0.425287	0.125587	0.171401	0	0	0	0	0	0.0792873	0	0	0	0	0	0.044206	0.167522	0	0	0	0.262473	0.280097	0	0	0	0	0	0	0	0	0	0	0	0	0	0	0	0.124758	0
ALPPL2	0	0	0	0	0	0.175897	0	0	0	0	0	0	0	0	0	0	0	0	0.0868683	0.134911	0	0	0.00456621	0.0528295	0	0	0	0	0	0	0	0	0	0	0	0	0	0	0	0	0	0	0	0	0	0	0	0	0
ALS2	0.801908	0.700274	0.335774	0	0	0	0	0	0.930171	0.928696	0.827293	0.711858	0.518345	0.383796	0	0	0	0	0.509518	0.583294	0	0	0.571851	0.625208	0.221511	0.700176	0.665303	0	0.146099	0	0.762714	0	0	0	0	0	0	0	0	0	0	0	0	0	0	0	0.567398	0.695134	0
ALS2CL	0	0	0	0	0	0	0	0	0	0	0	0	0.523134	0	0	0	0	0	0.097594	0.177901	0	0	0.00501388	0.0467069	0.00350908	0.0299639	0.0686624	0	0	0	0	0	0	0	0	0	0	0	0	0	0	0	0	0	0	0	0	0	0
ALS2CR12	0	0	0.94178	0	0	0	0	0	0.25112	0.0702552	0	0	0	0	0	0	0	0	0	0	0	0	0	0	0	0	0	0	0	0	0	0	0	0	0	0	0	0	0	0	0	0	0	0	0	0	0	0	0
ALX1	0.105146	0.110562	0	0	0	0	0	0	0.126307	0.182366	0.314442	0.20336	0.105278	0	0	0	0	0	0	0	0.820159	0.415661	0	0	0	0	0.0517797	0	0	0	0	0	0	0	0	0	0	0	0	0	0	0.0136674	0	0	0	0	0	0	0
ALX3	0	0	0	0	0	0	0	0	0	0	0	0	0	0	0	0	0	0	0	0.0294145	0	0	0	0	0	0	0.00452528	0	0	0	0.243553	0.334447	0	0	0	0	0	0	0	0	0	0	0	0	0	0	0	0	0
ALX4	0.0347161	0	0	0	0	0	0	0	0.600439	0.271496	0.0463203	0.117595	0	0	0	0	0.156638	0	0	0	0	0	0	0	8.7727e-05	0	0.035506	0	0	0	0	0.178837	0	0	0	0	0	0	0	0	0	0	0	0	0	0	0	0	0
ALYREF	0.771295	0.724554	0	0	0	0	0	0	0.633377	0.392171	0.670858	0.48885	0	0	0	0	0.289395	0	0	0	0	0	0	0	0	0	0	0	0	0	0	0	0	0	0	0	0	0	0	0	0	0	0	0	0	0	0	0	0
AMACR	0.492902	0.120027	0	0	0	0	0	0	0.605534	0.705086	0.456638	0.878377	0.326276	0	0	0	0	0.894009	0.126003	0.122278	0	0	0.544185	0.937374	0.665585	0.374179	0.232443	0.280665	0	0.62578	0.338154	0	0	0	0	0	0	0	0	0	0	0.170575	0.307895	0	0	0	0.447828	0.54178	0
AMBN	0	0	0	0	0	0	0	0	0.571102	0.222999	0	0	0	0	0	0	0	0	0	0	0	0	0	0	0	0	0	0	0	0	0	0	0	0	0	0	0	0	0	0	0	0	0	0	0	0	0	0	0
AMBP	0	0	0	0	0	0	0	0	0.223188	0.202289	0	0	0	0	0	0	0	0	0	0	0	0	0	0	0	0	0	0	0	0	0	0	0	0	0	0	0	0	0	0	0	0	0	0	0	0	0	0	0
AMBRA1	0.767192	0.51893	0.206518	0	0	0.810697	0	0	0.879315	0.897151	0.889516	0.723057	0.427436	0.255003	0	0	0.702708	0.71275	0.853126	0.882908	0	0	0.673024	0.776262	0.605579	0.832146	0.881821	0	0	0	0.80887	0.866707	0	0	0	0	0	0	0	0.942953	0.965325	0.946134	0.913536	0	0	0	0.811706	0.924098	0
AMD1	0.903061	0.905487	0	0.662669	0.397361	0.47258	0	0	0.759947	0.869539	0.908192	0.410551	0.437015	0	0	0	0	0	0.512223	0.606203	0.143767	0	0.876891	0.844835	0.88613	0.936835	0.963276	0	0	0	0.829115	0.577501	0	0	0	0	0	0	0	0.909549	0.688743	0.913038	0.892975	0	0	0	0.262187	0.661206	0
AMDHD1	0.307897	0	0	0	0	0	0	0	0.432762	0.617616	0.834782	0.598094	0.193026	0	0	0	0	0	0.526814	0.445083	0	0	0	0	0	0	0	0	0	0	0	0	0	0	0	0	0	0	0	0	0	0	0	0	0	0	0	0	0
AMDHD2	0.527507	0	0	0	0	0	0	0	0.212033	0.20928	0.288554	0.539935	0	0	0	0	0	0	0	0	0	0	0	0	0	0	0	0	0	0	0	0	0	0	0	0	0	0	0	0	0	0	0	0	0	0	0	0	0
AMELX	0	0	0	0	0	0	0	0	0	0	0	0	0	0	0	0	0	0	0	0	0	0	0	0	0	0	0	0	0	0	0	0	0	0	0	0	0	0	0	0	0	0	0	0	0	0	0	0	0
AMELY	0	0	0	0	0	0	0	0	0	0	0	0	0	0	0	0	0	0	0	0	0	0	0	0	0	0	0	0	0	0	0	0	0	0	0	0	0	0	0	0	0	0	0	0	0	0	0	0	0
AMER1	0.184117	0.0965706	0	0	0	0	0	0	0.289592	0.307585	0.262944	0	0	0	0	0	0.435878	0	0	0	0	0	0	0	0	0	0	0	0	0	0	0	0	0	0	0	0	0	0	0	0	0	0	0	0	0	0	0	0
AMER2	0.0525732	0	0.210912	0	0	0	0	0	0.12982	0.205435	0.340237	0.359269	0	0	0	0	0	0	0	0	0	0	0	0	0	0	0	0	0	0	0	0	0	0	0	0	0	0	0	0	0	0	0	0	0	0	0	0	0
AMER3	0	0	0	0	0	0	0	0	0	0	0	0	0	0	0	0	0	0	0	0	0	0	0	0	0	0	0	0	0	0	0	0	0	0	0	0	0	0	0	0	0	0	0	0	0	0	0	0	0
AMFR	0.858696	0.787654	0.186379	0	0.798021	0.930941	0	0	0.502855	0.612373	0.399038	0.302878	0	0	0	0	0	0	0.593584	0.631093	0	0	0.733727	0.0496807	0.767085	0.798668	0.834479	0	0	0.0773389	0.739094	0.8201	0	0	0	0	0	0	0	0.990085	0.989154	0.994238	0.992751	0.817318	0	0	0.421567	0.538775	0
AMH	0	0	0	0	0	0	0	0	0	0	0	0	0.355973	0	0	0	0	0	0	0	0	0	0.290715	0.317327	0.387753	0.0633497	0.163171	0	0	0	0	0	0	0	0	0	0	0	0	0	0	0.283264	0.283907	0	0	0	0	0	0
AMHR2	0	0	0	0	0	0	0	0	0.00939833	0.119189	0	0	0.581856	0	0	0	0	0	0	0	0	0	0	0	0	0	0	0	0	0	0	0	0	0	0	0	0	0	0	0	0	0	0	0	0	0	0	0	0
AMIGO1	0.239907	0	0	0	0	0	0	0	0.193412	0.114907	0.271265	0.483152	0	0	0	0	0	0	0	0.0121618	0	0	0.308085	0.230123	0.304764	0.0747249	0.117396	0	0	0	0	0	0	0	0	0	0	0	0	0.580537	0.451602	0.71687	0.59536	0	0	0	0	0.192323	0
AMIGO2	0	0	0	0	0	0.671903	0	0	0.0362758	0.0822265	0.203772	0.262403	0.392566	0	0.113095	0	0	0	0.0191323	0.0308287	0	0	0.198764	0.0256276	0.365646	0.62878	0.462623	0	0	0	0.793083	0.487172	0	0	0	0	0	0	0	0.6205	0.666228	0.420474	0.158956	0	0	0	0	0.318922	0
AMIGO3	0.449978	0.442936	0	0	0	0	0	0	0.666052	0.36281	0.475407	0.586403	0	0	0	0	0	0	0.0146874	0.00490242	0	0	0.0561375	0.256101	0.0315817	0	0	0	0	0	0	0	0	0	0	0	0	0	0	0	0	0	0	0	0	0	0	0	0
AMMECR1	0.236358	0	0	0	0	0	0	0	0.202108	0.0844984	0.162537	0	0	0	0	0	0	0	0.236448	0.326671	0	0	0.596025	0.235196	0.567594	0.35596	0.428596	0	0	0	0	0	0	0	0	0	0	0	0	0	0	0	0	0	0	0	0.0969409	0.251745	0
AMMECR1L	0.0649956	0.138683	0.236177	0	0	0.224509	0	0	0	0.0250786	0.0620377	0	0.914647	0	0	0	0	0	0.628467	0.604601	0	0	0.89453	0.873524	0.971752	0.802368	0.878514	0	0.805755	0.951351	0.779224	0.646425	0	0	0	0	0	0	0	0.361196	0.744125	0.527938	0.605378	0.355861	0	0	0.909485	0.86836	0
AMN	0.0239574	0	0	0	0	0.173731	0	0	0.140097	0.124345	0.0585244	0.243541	0	0	0	0	0	0	0	0	0	0	0	0	0	0	0.00513445	0	0	0	0	0	0	0	0	0	0	0	0	0	0	0	0	0	0	0	0	0	0
AMN1	0.412933	0	0	0	0.80132	0.767095	0	0	0.616601	0.522457	0.716346	0.877689	0.932848	0.0235636	0	0	0.0240692	0	0.836023	0.837937	0.488594	0.367368	0.415704	0.487711	0.501272	0.597429	0.729527	0	0.52518	0	0.248735	0.135115	0	0	0	0	0	0	0	0.377517	0.746426	0.402921	0.492421	0	0	0	0.310798	0.983618	0
AMOT	0.0706522	0	0	0	0	0	0	0	0.312516	0.285739	0.233635	0	0	0	0	0	0	0	0	0	0	0	0.371206	0.21919	0.32845	0.218348	0.199983	0	0	0	0	0	0	0	0	0	0	0	0	0	0	0	0	0	0	0	0	0	0
AMOTL1	0.534272	0.399588	0	0	0	0.0974949	0	0	0.604655	0.616131	0.629715	0.454563	0	0	0	0	0	0	0.0873514	0.0983313	0	0	0.250694	0.0215167	0.331433	0.707852	0.642503	0	0	0	0.518077	0.449977	0	0	0	0	0	0	0	0	0	0.123141	0	0	0	0	0	0.38513	0
AMOTL2	0.689108	0.284499	0.0963017	0	0	0	0	0	0.639701	0.78303	0.339497	0.523136	0.0617875	0	0	0	0	0	0.062035	0.192986	0	0	0.597994	0.205895	0.559698	0.759734	0.683056	0.408177	0.18373	0	0.631598	0.784727	0	0	0	0	0	0	0	0	0	0.022913	0.104784	0	0	0	0.0734739	0.302831	0
AMPD1	0	0	0	0	0	0	0	0	0	0	0	0	0	0	0	0	0	0	0	0	0	0	0	0	0	0	0	0	0	0	0	0	0	0	0	0	0	0	0	0	0	0	0	0	0	0	0	0	0
AMPD2	0.421917	0.479973	0	0	0	0	0	0	0.474045	0.437347	0.450166	0.416053	0.557908	0	0	0	0	0	0.618707	0.64712	0	0	0.538276	0.378378	0.517414	0.284102	0.432686	0	0.0193691	0.324324	0.3114	0.255048	0	0	0	0	0	0	0	0	0	0.153826	0.353368	0	0	0	0.419612	0.326386	0
AMPD3	0	0.140878	0.752838	0	0	0	0	0	0.707246	0.332926	0.427053	0.259849	0.453779	0	0	0	0	0	0.198377	0.231168	0	0	0.621273	0.262398	0.413721	0.00434662	0.110782	0	0	0	0	0	0	0	0	0	0	0	0	0.670378	0.873788	0.740319	0.845789	0	0	0	0.355357	0.0791004	0
AMPH	0.139308	0.337174	0	0	0	0.396209	0	0	0.351427	0.372597	0.387574	0.666568	0	0	0	0	0.0739	0	0	0	0	0	0.821918	0.563894	0.83867	0.344308	0.413802	0	0	0	0.397927	0.529528	0	0	0	0	0	0	0	0.55842	0.471159	0.346107	0.516014	0	0	0	0.118871	0.338406	0
AMT	0	0	0	0	0	0	0	0	0	0	0	0	0.65284	0.251453	0	0	0	0	0	0	0	0	0	0.142657	0	0	0	0	0	0	0	0	0	0	0	0	0	0	0	0	0	0	0	0	0	0	0	0	0
AMTN	0	0	0	0	0	0	0	0	0.51357	0.357043	0	0.000392966	0	0	0	0	0	0	0	0	0	0	0	0	0	0	0	0	0	0	0	0	0	0	0	0	0	0	0	0	0	0	0	0	0	0	0	0	0
AMZ1	0	0	0	0	0	0.058497	0	0	0.366271	0.297448	0.17659	0.0616956	0.0431076	0	0	0	0.100226	0.122888	0.0195188	0.207504	0	0	0	0.131374	0	0	0.0236707	0	0	0	0	0	0	0	0	0	0	0	0	0	0	0	0	0	0	0	0.508032	0.157716	0
AMZ2	0.706078	0.744307	0	0	0	0.462695	0	0	0.608696	0.721688	0.728088	0.997347	0.89156	0	0	0	0.923091	0.980031	0.916031	0.0955972	0	0.555709	0.308801	0.67795	0.0549171	0.511514	0.464189	0	0	0	0	0.0605739	0	0	0	0	0	0	0	0.766473	0.436976	0.668632	0.705417	0	0	0	0.731806	0.83608	0
ANAPC1	0.686779	0.685871	0	0	0.0700147	0.220176	0	0	0.811067	0.790545	0.753791	0.743492	0.750263	0.938993	0	0	0	0	0.84327	0.825115	0	0.318041	0.939296	0.937987	0.823406	0.907981	0.851884	0	0	0	0.587611	0.133141	0	0	0	0	0	0	0	0.0733679	0.257847	0.439904	0.404112	0	0	0	0.928901	0.874855	0
ANAPC10	0	0	0	0	0.291789	0.14394	0	0	0	0	0.0856139	0	0.98678	0	0	0	0	0	0.650594	0.606581	0.618568	0	0.691467	0.975509	0.787262	0.954869	0.825864	0.130284	0.627559	0.812058	0.646782	0.787005	0	0	0	0	0	0	0	0.644295	0.615941	0.52097	0.64571	0	0	0	0.932393	0.870299	0
ANAPC11	0	0	0	0	0	0	0	0	0	0	0	0	0.225405	0	0	0	0	0	0.818147	0.799283	0	0	0.340854	0.572203	0.335731	0.74096	0.854495	0	0	0	0.79007	0.103385	0	0	0	0	0	0	0	0.867145	0.87461	0.896288	0.89772	0	0	0	0.755972	0.9209	0
ANAPC13	0.723935	0.821811	0	0	0.708578	0.275965	0	0	0.756873	0.849353	0.887759	0.834856	0.718268	0.223693	0	0	0	0.711214	0.640062	0.660413	0	0	0.872146	0.962477	0.921748	0.923241	0.908711	0.208593	0.939679	0.449064	0.828272	0.961439	0	0	0	0	0	0	0	0.903142	0.849959	0.894546	0.91894	0.602957	0	0	0.723425	0.791877	0
ANAPC15	0.952085	0.930453	0	0	0	0	0	0	0.98296	0.977019	0.942215	0.433245	0	0	0	0	0.107183	0	0	0	0	0	0	0	0	0	0	0	0	0	0	0	0	0	0	0	0	0	0	0	0	0	0	0	0	0	0	0	0
ANAPC16	0.761091	0.708093	0	0	0	0.151117	0	0	0.629337	0.592712	0.681305	0.698006	0.991474	0.313105	0	0	0	0	0.963861	0.977185	0	0	0.806787	0.937724	0.753224	0.807177	0.734575	0	0.903708	0	0.5188	0.271292	0	0	0	0	0	0	0	0	0	0.363795	0.287334	0	0	0	0.899427	0.938736	0
ANAPC2	0.662822	0.691358	0	0	0	0.671225	0	0	0.678612	0.800507	0.579697	0.382159	0.512693	0	0	0	0.455058	0.570661	0.763166	0.767323	0	0	0.755573	0.332809	0.774191	0.384352	0.342703	0	0	0	0	0	0	0	0	0	0	0	0	0.402379	0.557929	0.517486	0.531699	0	0	0	0.459701	0.726929	0
ANAPC4	0.445209	0.234156	0.348224	0	0	0	0	0	0.369873	0.37015	0.343565	0.409078	0.497557	0.258231	0	0	0	0	0.381196	0.380126	0	0.789238	0.580625	0.498119	0.484779	0.413021	0.518493	0	0	0	0.373463	0	0	0	0	0	0	0	0	0.833435	0.66327	0.501139	0.671543	0	0	0	0.630675	0.350523	0
ANAPC5	0.862467	0.937723	0	0	0.248534	0.749221	0	0	0.960299	0.952814	0.952755	0.974162	0.996264	0.954164	0	0	0.969725	0.623656	0.978839	0.979919	0	0.0369093	0.8905	0.982857	0.937363	0.951632	0.932556	0	0	0	0.30899	0.816912	0	0	0	0	0	0	0	0.535998	0.0682005	0.314753	0.338342	0	0	0	0.908926	0.979062	0
ANAPC7	0.870009	0.816461	0	0	0.201613	0.457007	0	0	0.817743	0.801381	0.958118	0.168091	0.965131	0.850872	0	0	0.830575	0	0.721229	0.76129	0	0	0.834273	0.863116	0.780595	0.946453	0.916717	0	0	0	0.282357	0.147563	0	0	0	0	0	0	0	0	0	0	0	0	0	0	0.90264	0.734975	0
ANG	0	0	0	0	0	0.386865	0	0	0	0	0	0	0.653415	0.172046	0	0	0	0	0.426321	0.451589	0	0	0.898917	0.866789	0.771471	0.662721	0.692455	0.742204	0.0824571	0.6	0	0.0543495	0	0	0	0	0	0	0	0	0.189811	0.0924561	0.232898	0	0	0	0	0.252714	0
ANGEL1	0.543256	0.333745	0	0	0	0	0	0	0.664119	0.663142	0.497689	0.571176	0.635118	0	0	0	0.438887	0	0.094985	0.201659	0	0	0.37998	0.463483	0.4782	0.424674	0.383605	0	0	0	0.584237	0	0	0	0	0	0	0	0	0.232306	0	0	0	0	0	0	0	0.548759	0
ANGEL2	0.61524	0.747462	0.327719	0	0	0.559242	0	0	0.842249	0.779098	0.806305	0.830337	0.864546	0.774371	0	0	0.80707	0	0.799014	0.83492	0	0	0.979228	0.97516	0.972103	0.969574	0.94735	0	0	0.347609	0.940829	0.850008	0	0	0	0	0	0	0	0.903905	0.812983	0.877395	0.889548	0.134108	0	0	0	0	0
ANGPT1	0	0	0	0	0	0.250102	0	0	0.184892	0.19425	0.254068	0.127812	0	0	0	0	0	0	0.436467	0.420194	0.187268	0.600552	0.628346	0.541065	0.525309	0.120226	0.11583	0	0	0	0	0	0	0	0	0	0	0	0	0	0	0	0	0	0	0	0	0	0
ANGPT2	0	0	0.52435	0	0	0	0	0	0.0520861	0.0552254	0.152274	0	0.27608	0	0	0	0	0	0.467002	0.418591	0	0	0.0112812	0.0570279	0.00201772	0	0.0149682	0	0	0	0	0	0	0	0	0	0	0	0	0	0	0	0	0	0	0	0	0.0657231	0
ANGPT4	0	0	0	0	0	0	0	0	0.473166	0.60346	0	0	0	0	0	0	0	0	0	0.00386537	0	0	0	0	0	0	0	0	0	0	0	0	0	0	0	0	0	0	0	0	0	0	0	0	0	0	0	0	0
ANGPTL1	0	0	0	0	0	0	0	0	0	0	0	0	0	0	0	0	0	0	0.237318	0.242387	0	0	0	0.0148692	0	0	0	0	0	0	0	0	0	0	0	0	0	0	0	0	0	0	0	0	0	0	0	0	0
ANGPTL2	0.08252	0.166804	0	0	0	0	0	0	0.274396	0.113334	0.342548	0.850378	0.100584	0	0	0	0	0.276498	0.117982	0.0995569	0	0	0.0969648	0.0482813	0	0	0	0	0	0	0	0	0	0	0	0	0	0	0	0	0	0	0	0	0	0	0	0	0
ANGPTL3	0	0	0	0	0	0	0	0	0	0	0	0	0	0	0	0	0	0	0	0	0	0	0	0	0	0	0	0	0	0	0	0	0	0	0	0	0	0	0	0	0	0	0	0	0	0	0	0	0
ANGPTL4	0	0	0	0	0	0	0	0	0	0.05374	0.114737	0.210433	0.770668	0	0	0	0	0	0.393081	0.437918	0	0.0144878	0	0.0495933	0.0743048	0	0	0	0	0	0	0	0	0	0	0	0	0	0	0	0	0	0	0	0	0	0	0.0566111	0
ANGPTL6	0.0981588	0	0	0	0	0.286527	0	0	0	0	0.391642	0.739169	0.910528	0.527114	0	0	0	0.601767	0.795439	0.79589	0	0	0.336109	0.541153	0.2852	0.286045	0.404403	0	0.411179	0	0.239696	0.905875	0	0	0	0	0	0	0	0	0	0.0377864	0.195861	0	0	0	0	0.127472	0
ANGPTL7	0	0	0	0	0	0	0	0	0	0	0	0	0.146374	0	0	0	0	0	0	0.093146	0	0	0	0	0	0	0	0	0	0	0	0	0	0	0	0	0	0	0	0	0	0	0	0	0	0	0	0	0
ANGPTL8	0	0	0	0	0	0	0	0	0	0	0	0	0	0	0	0	0	0	0	0	0	0	0	0	0	0	0	0	0	0	0	0	0	0	0	0	0	0	0	0	0	0	0	0	0	0	0	0	0
ANK1	0.0265084	0.212483	0	0	0	0.884631	0	0	0.51928	0.373646	0.248706	0.398762	0.549861	0	0	0	0.0471982	0	0	0	0.325729	0	0.0348285	0.176594	0.0507062	0.205771	0.0262814	0	0.732706	0	0	0.211174	0	0	0	0	0	0	0	0.419158	0.184388	0.559427	0.538289	0	0	0	0	0.150349	0
ANK2	0.198203	0	0.216404	0	0	0.90738	0	0	0.344225	0.520185	0.30159	0.381865	0.455216	0	0	0	0	0	0.325056	0.194117	0	0	0.824514	0.653984	0.852005	0.540276	0.548255	0.172557	0	0	0.195469	0	0	0	0	0	0	0	0	0	0	0	0	0	0	0	0.139265	0.408589	0.622402
ANK3	0.0971606	0.102743	0.949103	0.238381	0	0.0208531	0	0	0.560826	0.69058	0.69314	0.0718145	0.12118	0.0332473	0	0	0.425912	0.495008	0.179341	0.243801	0.749602	0.499138	0.0447668	0.74731	0.883586	0.894386	0.868071	0.286902	0	0.0769231	0	0.0944284	0	0	0	0	0	0	0	0	0	0	0	0	0	0	0.280486	0.0358666	0
ANKAR	0	0	0	0	0	0	0	0	0	0	0	0	0	0	0	0	0.666792	0	0	0	0	0	0	0	0	0	0	0	0	0	0	0	0	0	0	0	0	0	0	0	0	0	0	0	0	0	0	0.952307	0
ANKDD1A	0.0867347	0	0	0	0	0.257414	0	0	0.111287	0.0295351	0.135632	0.445329	0.336335	0	0	0	0	0.536098	0.285921	0.283586	0	0	0.121587	0.344791	0.167208	0.0806437	0.0907667	0	0	0	0	0	0	0	0	0	0	0	0	0	0	0	0	0	0	0	0	0.00891819	0
ANKDD1B	0	0	0	0	0	0	0	0	0.201757	0.262146	0.400333	0.366146	0	0	0	0	0	0	0	0	0	0	0	0	0	0	0	0	0	0	0	0	0	0	0	0	0	0	0	0	0	0	0	0	0	0	0	0	0
ANKEF1	0.059228	0	0	0	0	0	0	0	0.00816864	0.0147676	0.258136	0.633265	0	0	0	0	0.440015	0	0	0	0	0	0	0	0	0	0	0	0	0	0	0	0	0	0	0	0	0	0	0	0	0	0	0	0	0	0	0	0
ANKFY1	0.799024	0.883265	0	0	0	0	0	0	0.669917	0.661744	0.722171	0.657334	0.954402	0.331827	0	0	0	0	0.747415	0.85123	0	0.468437	0.353478	0.627919	0.589087	0.372515	0.623009	0	0.881018	0	0.364666	0	0	0	0	0	0	0	0	0	0.184552	0.704274	0.66469	0	0	0	0.768543	0.793428	0
ANKH	0.467502	0.324691	0	0	0.394795	0.94394	0	0	0.680281	0.624082	0.437962	0.519206	0.25376	0	0	0	0	0	0.179728	0.387103	0	0.791652	0.816814	0.771539	0.541276	0.368445	0.735619	0	0	0.511019	0.845143	0.25353	0	0	0	0	0	0	0	0.980933	0.978636	0.983385	0.976012	0.168955	0	0	0.239	0.317759	0
ANKHD1	0.958851	0.933471	0.920908	0	0.161657	0.00189573	0	0	0.99552	0.992485	0.98419	0.998625	0.993294	0.981601	0	0	0.999436	0.84639	0.857861	0.85189	0.943236	0.445671	0.872325	0.946208	0.804193	0.696292	0.653729	0	0.408412	0.705613	0.778983	0.712312	0	0	0	0	0	0	0	0.124161	0.115366	0.340346	0.3506	0	0	0	0.950133	0.94872	0
ANKHD1-EIF4EBP3	0	0	0	0	0	0	0	0	0	0	0	0	0	0	0	0	0	0	0	0	0	0	0	0	0	0	0	0	0	0	0	0	0	0	0	0	0	0	0	0	0	0	0	0	0	0	0	0	0
ANKIB1	0.717835	0.499314	0.859392	0.590705	0	0	0	0	0.788406	0.758039	0.836169	0.885647	0.714149	0	0	0	0.164347	0	0.764905	0.719808	0.0366048	0.223525	0.819679	0.685122	0.837354	0.908536	0.82099	0	0	0	0.784165	0.697586	0	0	0	0	0	0	0	0.595027	0.326869	0.554067	0.571372	0	0	0	0.754854	0.875824	0
ANKK1	0	0	0	0	0	0	0	0	0	0	0.0769231	0	0	0	0	0	0	0	0	0	0	0	0	0	0	0	0	0	0	0	0	0	0	0	0	0	0	0	0	0	0	0	0	0	0	0	0	0	0
ANKLE1	0.10071	0	0	0	0	0	0	0	0.206939	0.410783	0.194619	0.640534	0.457707	0	0	0	0.0344114	0	0.330757	0.288866	0	0	0.0258752	0.099274	0.096412	0.024785	0.152554	0	0	0	0	0	0	0	0	0	0	0	0	0	0	0	0	0	0	0	0	0.490888	0
ANKLE2	0.795142	0.666804	0	0	0.0304252	0.414218	0	0	0.448485	0.470465	0.743436	0.500933	0.512214	0	0	0	0	0	0.589719	0.467239	0	0	0.797027	0.83845	0.757347	0.928419	0.834392	0	0	0	0.910581	0.830879	0	0	0	0	0	0	0	0.771812	0.911422	0.877261	0.895347	0.12566	0	0	0.765889	0.705215	0
ANKMY1	0.82642	0.847188	0	0	0	0.313744	0	0	0.492666	0.57375	0.670488	0.375675	0.260178	0	0	0	0.280557	0	0	0.00263977	0	0	0	0.346891	0.587859	0.377139	0	0	0	0	0	0	0	0	0	0	0	0	0	0	0	0	0	0	0	0	0	0	0
ANKMY2	0.665151	0.634294	0.900403	0	0	0.127962	0	0	0.280808	0.419696	0.420581	0.657235	0.674107	0.0384119	0	0	0.201203	0.867512	0.231713	0.272744	0	0	0.782254	0.833202	0.911571	0.871451	0.873901	0	0.553403	0.607484	0.444324	0.357826	0	0	0	0	0	0	0	0.222849	0.423336	0	0.0533808	0	0	0	0.00167621	0.493699	0
ANKRA2	0.747782	0.309191	0.319297	0	0	0	0	0	0.910408	0.814488	0.900148	0.554966	0.823546	0	0	0	0.651561	0.40169	0.460431	0.526351	0	0	0.682425	0.736202	0.822528	0.702118	0.723697	0.22869	0	0.435343	0.481562	0.372856	0	0	0	0	0	0	0	0.513575	0.385867	0.537719	0.526559	0	0	0	0.599246	0.502617	0
ANKRD1	0.00232919	0	0.686928	0	0	0	0	0	0.486342	0.546138	0.115292	0	0	0	0	0	0	0	0.0998164	0.108042	0	0	0	0.0912271	0.0206158	0	0	0	0	0	0	0	0	0	0	0	0	0	0	0	0	0	0	0	0	0	0	0.137941	0
ANKRD10	0.80579	0.835254	0	0	0	0.604062	0	0	0.739482	0.869364	0.782914	0.915611	0.59431	0	0	0	0.801617	0	0.729056	0.747902	0.888594	0.25526	0.790492	0.764191	0.874638	0.696107	0.866939	0	0.570006	0.341788	0.900458	0.75983	0	0	0	0	0	0	0	0.695546	0.438948	0.403993	0.402794	0	0	0	0.444056	0.758434	0
ANKRD11	0.70264	0.723868	0	0	0.250733	0.212999	0	0	0.576109	0.528574	0.61372	0.659397	0.63895	0	0	0	0.81572	0.341014	0.62924	0.684359	0	0	0.359656	0.518149	0.359417	0.533155	0.571578	0	0	0	0.701735	0	0	0	0	0	0	0	0	0.982459	0.959573	0.954442	0.968367	0.141499	0	0	0.363179	0.686894	0.0381062
ANKRD12	0.801686	0.703704	0.906628	0	0	0	0	0	0.692227	0.715834	0.67206	0.750074	0.450714	0	0	0	0	0	0.685187	0.696993	0.218568	0.000689893	0.813591	0.681361	0.680937	0.637658	0.722391	0	0	0.283992	0.604724	0.365113	0	0	0	0	0	0	0	0.549573	0.441906	0.38979	0.386451	0	0	0	0	0.580651	0
ANKRD13A	0.858363	0.66118	0	0	0.0868768	0.479892	0	0	0.860079	0.741349	0.826368	0.868062	0.899032	0.872821	0	0	0.489282	0	0.469611	0.730555	0	0.697827	0.990062	0.94787	0.956663	0.963285	0.976242	0.70894	0	0.794179	0.929622	0.717626	0	0	0	0	0	0	0	0.495119	0.640592	0.851668	0.844207	0	0	0	0.550496	0.750291	0
ANKRD13B	0.580302	0.318107	0	0	0	0.876236	0	0	0.593588	0.524729	0.49926	0.232538	0.319283	0	0	0	0.393381	0.155146	0.540342	0.542189	0	0	0.177008	0.394997	0.366172	0.310737	0.476721	0	0	0	0.105086	0.203886	0	0	0	0	0	0	0	0.552013	0.890058	0.866944	0.832477	0	0	0	0	0.237107	0
ANKRD13C	0.900288	0.870919	0	0	0	0.77522	0	0	0.949671	0.943988	0.967918	0.783672	0.894626	0.784377	0	0	0.290523	0	0.969466	0.964457	0	0	0.975378	0.926878	0.946048	0.986498	0.941432	0	0	0	0.380574	0.674055	0	0	0	0	0	0	0	0.780049	0.770255	0.887579	0.899565	0	0	0	0.413885	0.466072	0
ANKRD13D	0.71118	0.656653	0	0	0	0.344617	0	0	0.592973	0.545701	0.615015	0.598978	0	0	0	0	0.128056	0	0.442168	0.544452	0	0	0.298147	0.379515	0.296868	0.355498	0.310591	0	0	0	0.428416	0	0	0	0	0	0	0	0	0.813453	0.758094	0.813212	0.848557	0	0	0	0.0793407	0.274428	0
ANKRD16	0.622782	0.490123	0	0	0	0	0	0	0.612912	0.596382	0.591346	0.757049	0.61002	0	0	0	0.910869	0.172811	0.460238	0.574715	0.119363	0.915488	0.875011	0.776087	0.892622	0.90234	0.908015	0.532918	0	0.441996	0.594963	0	0	0	0	0	0	0	0	0.300793	0.0654067	0.297334	0.269935	0	0	0	0.701914	0.82057	0
ANKRD17	0.75854	0.739369	0.893812	0	0	0.0853081	0	0	0.877207	0.855208	0.840329	0.934768	0.455024	0.301162	0	0	0.355961	0	0.66963	0.703309	0	0.0858917	0.947533	0.722558	0.874112	0.860538	0.891045	0	0	0.611642	0.582791	0.0174586	0	0	0	0	0	0	0	0.50961	0.613476	0.774219	0.764729	0	0	0	0.917447	0.848972	0
ANKRD2	0	0	0	0	0	0.267976	0	0	0.615986	0.394268	0.179179	0.194125	0.0730913	0	0	0	0.349379	0	0.236738	0.345149	0.732626	0	0.106724	0.272369	0.128345	0	0	0	0	0	0	0	0	0	0	0	0	0	0	0.233679	0	0	0	0	0	0	0	0	0
ANKRD22	0	0	0	0	0	0	0	0	0.250593	0.449144	0.0110022	0	0	0	0	0	0.0421211	0	0	0.0445932	0.00265252	0.568817	0	0	0	0	0	0	0	0	0	0	0	0	0	0	0	0	0	0	0	0	0	0	0	0	0	0	0
ANKRD23	0.573869	0.12716	0	0	0	0	0	0	0.77646	0.766515	0.475314	0.572944	0.395249	0	0	0	0.858781	0	0	0	0	0	0	0	0	0	0	0	0	0	0	0	0	0	0	0	0	0	0	0	0	0	0	0	0	0	0	0	0
ANKRD26	0.203083	0	0	0	0	0	0	0	0.255951	0.316236	0.538092	0.699479	0.987738	0.340865	0	0	0	0.991551	0.393371	0.427265	0	0.799241	0.307458	0.741538	0.735591	0.301396	0.184666	0	0	0	0.0808629	0	0	0	0	0	0	0	0	0.447071	0.486935	0.70414	0.688414	0	0	0	0.081855	0.414793	0
ANKRD27	0.314663	0	0	0	0	0	0	0	0.428019	0.25367	0.272004	0.371648	0.436057	0	0	0	0.451486	0	0.681902	0.666824	0	0	0.246217	0.324762	0.474603	0.289281	0.439822	0	0	0	0.180164	0.0803097	0	0	0	0	0	0	0	0.326571	0.0236647	0.374246	0.317121	0	0	0	0.315687	0.363222	0
ANKRD28	0.496673	0.299177	0	0	0	0.530535	0	0	0.460518	0.56143	0.627404	0.837116	0.316505	0	0	0	0	0	0.363223	0.335156	0.0949602	0.463608	0.703644	0.609201	0.770506	0.915195	0.92629	0	0	0	0.503977	0.331714	0	0	0	0	0	0	0	0.071385	0	0.171647	0.386582	0	0	0	0.285934	0.464327	0
ANKRD29	0	0	0.633834	0	0	0	0	0	0.0237154	0.15353	0.00711908	0.0160134	0	0	0	0	0	0	0	0	0	0	0.476408	0.294761	0.406001	0.0177564	0.210252	0	0	0	0	0	0	0	0	0	0	0	0	0	0	0	0.0167392	0	0	0	0	0	0
ANKRD31	0.765195	0.627023	0.43647	0	0	0	0	0	0.810804	0.721513	0.633044	0.174575	0	0	0	0	0.580857	0	0	0	0	0	0	0	0	0	0	0	0	0	0	0	0	0	0	0	0	0	0	0	0	0	0	0	0	0	0	0	0
ANKRD33	0	0	0	0	0	0.773866	0	0	0.283443	0.162006	0.0977256	0.285784	0.099339	0	0	0	0	0	0.427771	0.435561	0	0	0.0491539	0.157964	0.0735152	0.00462406	0.0134018	0	0	0	0.0413353	0.376803	0	0	0	0	0	0	0	0	0	0	0	0	0	0	0	0.0691159	0
ANKRD33B	0.159383	0	0	0	0	0	0	0	0.135441	0.159472	0.192123	0.492779	0.00229907	0	0	0	0	0	0.00724708	0.01565	0	0	0.141373	0.00577276	0.13238	0	0.0651814	0	0	0	0	0.0450888	0	0	0	0	0	0	0	0.111653	0	0.0505159	0.155002	0	0	0	0	0.0285964	0.898383
ANKRD34A	0.178682	0	0.261443	0	0	0	0	0	0.380061	0.309857	0.373706	0.485411	0.522272	0	0	0	0.337157	0	0.625181	0.558405	0	0	0.799176	0.782822	0.873498	0.408767	0.512488	0	0	0	0.464449	0.188098	0	0	0	0	0	0	0	0.200122	0.234182	0	0.0330829	0	0	0	0	0.247867	0
ANKRD34B	0	0	0	0	0	0	0	0	0	0	0.0240385	0.247569	0	0	0	0	0	0	0	0	0	0	0.281493	0.0580775	0.101588	0.135485	0.0656166	0	0	0	0	0	0	0	0	0	0	0	0	0	0	0	0	0	0	0	0	0.0532183	0
ANKRD34C	0	0	0	0	0	0	0	0	0.11805	0	0.0803439	0.0100206	0	0	0	0	0	0	0	0	0	0.409452	0.250873	0.0626257	0.348539	0	0	0	0	0	0	0	0	0	0	0	0	0	0	0	0	0	0	0	0	0	0	0	0
ANKRD35	0.00288376	0	0	0	0	0	0	0	0.0890646	0.147501	0.0651812	0.101483	0.0933998	0	0	0	0	0	0	0.046573	0	0	0	0.26406	0.0775507	0	0	0	0	0	0	0	0	0	0	0	0	0	0	0	0	0	0	0	0	0	0	0	0
ANKRD37	0.453194	0.134431	0.0106188	0	0	0.690183	0	0	0.487747	0.368752	0.761927	0.783083	0.716161	0	0	0	0	0	0.42922	0.45404	0	0.90445	0.937595	0.952506	0.90622	0.698881	0.903664	0	0	0	0.420583	0.684682	0	0	0	0	0	0	0	0.691275	0.44355	0.537049	0.528272	0	0	0	0	0.217623	0
ANKRD39	0	0	0	0	0	0.675423	0	0	0	0	0	0	0.393333	0	0	0	0	0	0.29027	0.233619	0	0	0.319456	0.452112	0.279147	0.170166	0.159429	0	0	0	0.142082	0.077577	0	0	0	0	0	0	0	0	0.416763	0.0340346	0.252405	0	0	0	0	0.5538	0
ANKRD40	0.977041	0.994102	0	0	0.907625	0.793636	0	0	0.990777	0.988116	0.994175	0.337459	0.532426	0.672692	0	0	0.959759	0.553763	0.880085	0.840106	0	0	0.913958	0.899414	0.921309	0.92731	0.96345	0	0	0	0.455893	0.0687718	0	0	0	0	0	0	0	0.956071	0.929992	0.948546	0.939765	0	0	0	0.949714	0.88988	0.539261
ANKRD42	0.501442	0	0	0	0	0	0	0	0.476943	0.437434	0.548724	0.489144	0.748348	0.563912	0	0	0.282813	0	0.486617	0.539455	0	0	0.129018	0.556809	0.28599	0.1845	0.194152	0	0	0	0	0	0	0	0	0	0	0	0	0	0	0.418866	0.536708	0	0	0	0.0880011	0.614967	0
ANKRD44	0	0	0.483706	0.14093	0	0.369804	0	0	0.276592	0.203163	0.267844	0.0841929	0	0	0	0	0	0	0.470287	0.26869	0.510875	0.889962	0.221954	0.22505	0.241512	0.416536	0.453224	0	0	0	0.794288	0.395324	0	0	0	0	0	0	0	0	0.365982	0.467104	0.451825	0	0	0	0	0	0
ANKRD45	0.279614	0	0	0	0	0	0	0	0.355468	0.455523	0.455159	0.0489243	0.327522	0	0	0	0	0	0	0	0	0	0.395559	0.464707	0.431529	0.558217	0.272909	0	0	0	0	0	0	0	0	0	0	0	0	0.17709	0	0	0	0	0	0	0	0	0
ANKRD46	0.456078	0	0	0	0	0.980636	0	0	0.718928	0.557323	0.618898	0.818352	0.168982	0	0	0	0.857653	0	0.648855	0.588668	0	0	0.638374	0.697892	0.267129	0.706557	0.409103	0	0	0	0.869728	0.443146	0	0	0	0	0	0	0	0.97651	0.929499	0.967841	0.966522	0	0	0	0.624249	0.672354	0
ANKRD49	0.722493	0.204527	0.398023	0	0	0	0	0	0.77119	0.686648	0.852071	0.707535	0.973273	0	0	0	0.720948	0.822965	0.915934	0.920524	0.656764	0.100034	0.852896	0.955742	0.841302	0.951077	0.875555	0	0	0	0	0	0	0	0	0	0	0	0	0	0	0	0	0	0	0	0	0	0
ANKRD52	0.834849	0.794787	0.360674	0	0.592375	0.977251	0	0	0.64383	0.834586	0.893306	0.260635	0	0	0	0	0.353328	0.594854	0.670983	0.725653	0	0	0.772227	0.496633	0.826125	0.750023	0.921852	0	0	0	0.817667	0.674966	0	0	0	0	0	0	0	0.979103	0.996056	0.992764	0.99486	0	0	0	0.506775	0.797984	0
ANKRD53	0.326752	0	0	0	0	0	0	0	0.576899	0.534691	0.349667	0	0.562506	0	0	0	0	0	0	0.0313001	0	0	0	0	0	0	0	0	0	0	0	0	0	0	0	0	0	0	0	0	0	0	0	0	0	0	0	0.0310198	0
ANKRD54	0.862245	0.661043	0	0	0	0	0	0	0.939921	0.948182	0.734652	0.980941	0.627072	0	0	0	0.265513	0	0.200019	0.23739	0	0	0.192676	0.28374	0.250899	0.54194	0.604821	0	0	0	0.937455	0.248216	0	0	0	0	0	0	0	0.808725	0.80756	0.868016	0.916304	0	0	0	0	0.525397	0
ANKRD55	0	0	0	0	0	0.772376	0	0	0.190865	0.0268263	0.127404	0	0.232206	0	0	0	0	0	0.384771	0.24333	0.348011	0	0.349002	0.337619	0.475831	0.0695459	0.121486	0	0	0	0	0	0	0	0	0	0	0	0	0	0	0	0	0	0	0	0	0.156747	0
ANKRD6	0.505657	0.240878	0.337971	0	0	0.735003	0	0	0.570751	0.643743	0.315551	0.502407	0.254622	0.509038	0	0	0	0.396313	0	0	0	0	0.189722	0.15534	0.0246513	0.0763895	0.202245	0	0	0	0	0.420677	0	0	0	0	0	0	0	0.167785	0.198357	0.412033	0.487413	0	0	0	0	0.147053	0
ANKRD60	0.0998225	0	0	0	0	0.434394	0	0	0.88924	0.858354	0.0915311	0.2067	0.442667	0	0	0	0.89827	0	0	0	0	0	0	0	0	0	0	0	0	0	0	0	0	0	0	0	0	0	0	0	0	0	0	0	0	0	0	0	0
ANKRD61	0	0	0	0	0	0	0	0	0	0	0	0	0.229811	0	0	0	0	0	0	0	0	0	0	0	0	0	0	0	0	0	0	0	0	0	0	0	0	0	0	0	0	0	0	0	0	0	0	0	0
ANKRD63	0	0	0	0	0	0	0	0	0.173913	0.333887	0.0958765	0.0704391	0	0	0	0	0	0	0	0	0	0	0	0	0	0	0	0	0	0	0	0	0	0	0	0	0	0	0	0	0	0	0	0	0	0	0	0	0
ANKRD65	0	0	0	0	0	0	0	0	0	0	0	0	0	0	0	0	0	0	0	0	0	0	0	0	0	0	0	0	0	0	0	0	0	0	0	0	0	0	0	0	0	0	0	0	0	0	0	0	0
ANKRD66	0	0	0	0	0	0	0	0	0	0	0	0	0	0	0	0	0	0	0	0	0	0	0	0	0	0	0	0	0	0	0	0	0	0	0	0	0	0	0	0	0	0	0	0	0	0	0	0	0
ANKRD7	0	0	0	0	0	0	0	0	0	0	0	0	0	0	0	0	0	0	0	0	0	0	0	0	0	0	0	0	0	0	0	0	0	0	0	0	0	0	0	0	0	0	0	0	0	0	0	0	0
ANKRD9	0.50732	0.550754	0	0	0	0.733243	0	0	0.606851	0.686823	0.563887	0.803026	0.300029	0	0	0	0.404475	0	0.460721	0.497879	0	0	0.280419	0.212018	0.309852	0.173587	0.355235	0	0.228556	0	0.658833	0.470928	0	0	0	0	0	0	0	0.197224	0.0782251	0.640225	0.394622	0.784583	0	0	0.0634167	0.0893757	0
ANKS1A	0.839064	0.741838	0	0	0.639296	0.324712	0	0	0.92455	0.874694	0.826831	0.544945	0.667593	0.691414	0	0	0.663219	0.0591398	0.333559	0.32026	0	0	0.785299	0.76078	0.628564	0.8278	0.870594	0	0	0	0.765486	0.893275	0	0	0	0	0	0	0	0	0	0.262495	0.199684	0	0	0	0.725939	0.614482	0
ANKS3	0.697981	0.63059	0	0	0	0	0	0	0.662099	0.732961	0.720414	0.892327	0.642399	0	0	0	0.402595	0	0.25616	0.236825	0	0	0.309517	0.486486	0.406966	0.516323	0.549299	0	0	0	0.14377	0.0241385	0	0	0	0	0	0	0	0.442038	0.590468	0.81214	0.806643	0.530095	0	0	0.700098	0.542168	0
ANKS4B	0	0	0	0	0	0	0	0	0	0	0	0	0	0	0	0	0	0	0	0	0	0	0	0	0	0	0	0	0	0	0	0	0	0	0	0	0	0	0	0	0	0	0	0	0	0	0	0	0
ANKS6	0.283829	0	0	0	0	0.00013541	0	0	0.225472	0.191279	0.203033	0.124963	0	0	0	0	0	0	0	0	0	0	0.220879	0.32135	0.490833	0.066864	0.448177	0	0	0	0.584358	0	0	0	0	0	0	0	0	0.586028	0.452917	0.554871	0.569395	0	0	0	0	0.210838	0
ANKUB1	0	0	0.903698	0	0	0	0	0	0	0	0	0	0	0	0	0	0	0	0	0	0	0	0	0	0	0	0	0	0	0	0	0	0	0	0	0	0	0	0	0	0	0	0	0	0	0	0	0	0
ANKZF1	0.356921	0	0	0	0.304985	0.0357481	0	0	0.797014	0.830479	0.628606	0.884075	0.970399	0	0	0	0	0	0.801623	0.770246	0	0	0.528069	0.590134	0.55654	0.422269	0.436254	0	0.0608744	0.214553	0.447337	0	0	0	0	0	0	0	0	0.704088	0.726212	0.464558	0.537103	0	0	0	0.390138	0.704924	0
ANLN	0.86047	0.774348	0.856829	0.722639	0	0.327014	0	0	0.751427	0.511447	0.599112	0.343157	0.572469	0	0	0	0.811019	0	0.581602	0.641652	0.740053	0.953777	0.0307995	0.429634	0.167909	0.405715	0.381777	0	0	0	0.304411	0	0	0	0	0	0	0	0	0.152532	0.254067	0.418732	0.454462	0	0	0	0.452158	0.651706	0
ANO1	0	0	0.593189	0	0	0	0	0	0	0.0344285	0.0379068	0	0	0	0	0	0.276608	0	0.71833	0.676723	0	0	0	0	0	0	0	0	0	0	0	0	0	0	0	0	0	0	0	0	0	0	0	0	0	0	0.244727	0.213843	0
ANO10	0.0957187	0	0	0	0	0.164252	0	0	0.238735	0.381685	0.318972	0.456135	0.0254814	0	0	0	0.601542	0.136713	0.309788	0.345904	0	0	0.322052	0.549812	0.446355	0.511606	0.56714	0	0.280576	0	0.537117	0.546531	0	0	0	0	0	0	0	0.379957	0.456697	0.42235	0.450376	0	0	0	0	0.100427	0
ANO2	0	0.380521	0.10985	0	0	0	0	0	0.073957	0.00515554	0.0859837	0.152176	0	0	0	0	0	0	0	0	0	0	0	0	0	0	0	0	0	0	0	0	0	0	0	0	0	0	0	0	0	0	0	0	0	0	0	0	0
ANO3	0.0341615	0.145953	0	0	0	0	0	0	0.509794	0.621723	0.26054	0.767364	0	0	0	0	0	0	0	0	0.948541	0.12763	0.777957	0.649348	0.686201	0	0.12636	0	0	0	0	0	0	0	0	0	0	0	0	0	0	0	0	0	0	0	0	0.0478868	0
ANO4	0	0.10439	0.382644	0	0	0	0	0	0.135354	0.0649249	0.147559	0.229394	0	0	0	0	0	0	0	0	0	0	0.320351	0.176157	0.424423	0.135578	0.200244	0	0	0	0	0	0	0	0	0	0	0	0	0	0	0	0	0	0	0	0.313731	0.263571	0
ANO5	0	0	0	0	0	0	0	0	0.387791	0.338081	0.367881	0.95137	0	0	0	0	0.59985	0	0	0	0	0	0.219805	0.279279	0.295552	0	0	0	0	0	0	0	0	0	0	0	0	0	0	0	0	0	0	0	0	0	0	0	0
ANO6	0.729592	0.617558	0	0	0	0.329722	0	0	0.783663	0.673104	0.809726	0.952058	0.526104	0	0	0	0.661339	0.659754	0.556189	0.565287	0	0	0.296893	0.37969	0.469164	0.771571	0.686885	0	0	0	0.738732	0.585699	0	0	0	0	0	0	0	0.0135754	0	0	0	0	0	0	0	0	0
ANO7	0.145519	0	0	0	0	0	0	0	0	0.122859	0.282452	0.284999	0	0	0	0	0	0	0	0	0	0	0	0	0	0	0	0	0	0	0	0	0	0	0	0	0	0	0	0	0	0	0	0	0	0	0	0	0
ANO8	0.93811	0.91797	0	0	0	0.535545	0	0	0.960474	0.949755	0.973003	0.457511	0.802184	0	0	0	0.139526	0	0.871582	0.867163	0	0	0.769362	0.460684	0.899377	0.868399	0.833783	0	0	0	0.417812	0.778199	0	0	0	0	0	0	0	0.249695	0.584881	0.613962	0.720838	0	0	0	0.83615	0.813978	0
ANO9	0	0	0	0	0	0	0	0	0.337813	0	0	0.381766	0.600345	0	0	0	0	0	0	0	0	0	0	0	0	0	0	0	0	0	0	0	0	0	0	0	0	0	0	0	0	0	0	0	0	0	0	0	0
ANP32A	0.983363	0.915226	0	0	0.80022	0.780636	0	0	0.913307	0.936561	0.957008	0.365458	0.36105	0	0	0	0.729974	0	0.790994	0.0548694	0	0	0.970812	0.108021	0.979296	0.993896	0.0738839	0.651421	0	0.131809	0.792721	0.72218	0	0	0	0	0	0	0	0.641702	0.346097	0.588235	0.439963	0.295671	0	0	0.777204	0.932629	0
ANP32B	0.952418	0.896845	0.0435738	0	0.640029	0.913473	0	0	0.860606	0.825323	0.914663	0.435897	0.366798	0	0	0	0	0	0.860759	0.848496	0	0	0.923359	0.718272	0.905869	0.941089	0.98129	0	0	0.688981	0.932032	0.782906	0	0	0	0	0	0	0	0.980628	0.981758	0.983921	0.981416	0.279831	0	0	0.621316	0.244862	0
ANP32D	0	0	0	0	0	0	0	0	0	0	0	0	0	0	0	0	0	0	0	0	0	0	0	0	0	0	0	0	0	0	0	0	0	0	0	0	0	0	0	0	0	0	0	0	0	0	0	0	0
ANP32E	0.71839	0.669547	0	0	0.873167	0.709953	0	0	0.852701	0.842188	0.938517	0.179192	0.644315	0.110394	0	0	0.903347	0	0.690985	0.648723	0	0	0.757006	0.776437	0.921572	0.899195	0.878601	0.386694	0	0.0203742	0.647987	0.149992	0	0	0	0	0	0	0	0.365924	0.0658998	0.33713	0.290761	0.406547	0	0	0.178936	0.624758	0
ANPEP	0	0	0	0	0	0	0	0	0	0	0	0	0.0659067	0.247902	0	0	0	0.134793	0	0	0	0	0	0	0	0	0	0	0	0	0	0	0	0	0	0	0	0	0	0	0	0	0	0	0	0	0	0	0
ANTXR1	0.584184	0.43059	0.454046	0	0	0.491808	0	0	0.579271	0.554089	0.670396	0.163081	0	0	0	0	0	0	0	0	0	0	0.210941	0.194612	0.357312	0.202811	0.425463	0	0	0	0.564232	0.266889	0	0	0	0	0	0	0	0.465223	0.222514	0.0337666	0	0	0	0	0	0.593544	0
ANTXR2	0.591615	0.585185	0	0	0	0	0	0	0.566886	0.658161	0.781065	0.731801	0	0	0	0	0	0	0.136535	0.0688225	0.377188	0.839255	0.202256	0	0.135363	0.274854	0.299452	0	0	0	0.110388	0	0	0	0	0	0	0	0	0	0	0	0	0	0	0	0	0.475475	0
ANTXRL	0	0	0	0	0	0	0	0	0	0	0	0	0	0	0	0	0	0	0	0	0	0	0	0	0	0	0	0	0	0	0	0	0	0	0	0	0	0	0	0	0	0	0	0	0	0	0	0	0
ANXA1	0.0124224	0	0	0	0	0	0	0	0.198946	0.164191	0.361594	0	0	0	0	0	0	0	0.315683	0.211181	0.696552	0.733701	0.0397529	0.12149	0.0769366	0	0	0	0	0	0	0	0	0	0	0	0	0	0	0	0	0	0	0	0	0	0	0	0.502309
ANXA10	0	0	0	0	0	0	0	0	0.383224	0.313789	0	0	0	0	0	0	0	0	0	0	0.8	0.683684	0	0	0	0	0	0	0	0	0	0	0	0	0	0	0	0	0	0	0	0	0	0	0	0	0	0	0
ANXA11	0.0565661	0	0	0	0	0	0	0	0.127536	0.215659	0.408376	0.0911681	0	0	0	0	0	0	0.227075	0.257471	0	0	0.0192497	0.0771451	0.0450917	0	0	0	0	0	0	0	0	0	0	0	0	0	0	0	0	0	0	0	0	0	0	0	0
ANXA13	0	0	0	0	0	0.282058	0	0	0.299605	0.201503	0.185281	0	0	0	0	0	0	0	0	0.12586	0	0	0	0	0	0	0	0	0	0	0	0	0	0	0	0	0	0	0	0	0	0	0	0	0	0	0	0	0
ANXA2	0	0.416049	0	0	0	0	0	0	0.414844	0.511884	0.148669	0	0	0	0	0	0	0	0.0565272	0.0429905	0	0	0	0	0.0689534	0.0482752	0	0	0	0	0	0	0	0	0	0	0	0	0	0	0	0	0	0	0	0	0	0	0
ANXA3	0	0	0	0	0	0.429248	0	0	0.352657	0.173978	0.174001	0.397976	0	0	0	0	0	0.14977	0.549425	0.583765	0.801061	0.733356	0	0	0	0	0	0	0	0	0	0	0	0	0	0	0	0	0	0	0	0	0	0	0	0	0	0	0
ANXA4	0	0.0622771	0	0.277361	0	0.281787	0	0	0.696004	0.623383	0.190089	0.252972	0.58291	0.532279	0	0	0	0	0.158663	0.154992	0	0	0	0.0550162	0.208615	0	0	0	0	0	0	0	0	0	0	0	0	0	0	0	0	0	0.155134	0	0	0	0	0	0
ANXA5	0.511868	0.460494	0.794581	0	0	0.129181	0	0	0.61827	0.516865	0.711816	0.419786	0.221669	0	0	0	0	0	0.284085	0.313755	0	0.708865	0.429671	0.522785	0.684972	0.0678813	0.148812	0	0	0	0.159315	0	0	0	0	0	0	0	0	0	0	0.0213051	0.117174	0	0	0	0	0.0493408	0
ANXA6	0.321761	0.559808	0	0	0	0	0	0	0.529381	0.459018	0.346524	0.373121	0.187087	0	0	0	0.107747	0	0.118659	0.178656	0	0	0.264661	0.393248	0.440828	0.225469	0.373945	0	0	0	0	0	0	0	0	0	0	0	0	0	0	0	0	0	0	0	0	0.251163	0
ANXA7	0.826198	0.772291	0.480776	0	0	0	0	0	0.919543	0.929745	0.922152	0.69722	0.125204	0.461911	0	0	0.810831	0.25384	0.489419	0.526068	0	0	0.430477	0.406455	0.35547	0.0694534	0.137412	0	0	0	0	0	0	0	0	0	0	0	0	0.693868	0.203451	0.0812006	0.271912	0	0	0	0	0	0
ANXA8	0	0	0	0	0	0.725931	0	0	0	0	0	0	0	0	0	0	0	0	0	0	0	0	0	0	0	0	0	0	0	0	0	0	0	0	0	0	0	0	0	0	0	0	0	0	0	0	0	0	0
ANXA8L1	0	0	0	0	0	0	0	0	0	0	0	0	0	0	0	0	0	0	0	0	0	0	0	0	0	0	0	0	0	0	0	0	0	0	0	0	0	0	0	0	0	0	0	0	0	0	0	0	0
ANXA9	0.0151952	0	0	0	0	0	0	0	0.407905	0.541594	0.278291	0	0	0	0	0	0.368748	0	0	0	0	0	0	0	0	0	0	0	0	0	0	0	0	0	0	0	0	0	0	0	0	0	0	0	0	0	0	0	0
AOAH	0	0	0	0	0	0	0	0	0.201142	0.2223	0.25943	0	0	0	0	0	0	0	0.384192	0.38682	0.300796	0.593653	0	0	0	0	0	0	0	0	0	0	0	0	0	0	0	0	0	0	0	0	0	0	0	0	0	0	0
AOC1	0	0	0	0	0	0	0	0	0.230303	0.23331	0.106416	0.11455	0	0	0	0	0	0	0	0	0	0	0	0	0	0	0	0	0	0	0	0	0	0	0	0	0	0	0	0	0	0	0	0	0	0	0	0	0
AOC2	0	0	0	0	0	0.69262	0	0	0.24137	0.276477	0	0	0	0	0	0	0	0	0	0	0	0	0	0	0	0	0	0	0	0	0	0	0	0	0	0	0	0	0	0	0	0	0	0	0	0	0	0	0
AOC3	0	0	0	0	0	0	0	0	0	0	0	0	0.0298879	0	0	0	0	0	0	0	0	0	0	0	0	0	0	0	0	0	0	0	0	0	0	0	0	0	0	0	0	0	0	0	0	0	0	0	0
AOX1	0	0	0	0	0	0	0	0	0	0	0.0955067	0	0.0654277	0	0	0	0	0	0	0	0	0	0.211657	0.355287	0.208176	0	0	0	0	0	0	0	0	0	0	0	0	0	0	0	0	0	0	0	0	0	0	0	0
AP000275.2	0	0	0	0	0	0	0	0	0	0	0	0	0.961491	0	0	0	0	0	0.851387	0.818516	0	0	0.949414	0.899676	0.875866	0.945621	0.883387	0	0	0.271933	0.900578	0.750266	0	0	0	0	0	0	0	0.259915	0.397864	0.455983	0.470805	0	0	0	0.812963	0.967526	0
AP000311.1	0	0	0	0	0	0	0	0	0	0	0	0	0.882747	0.655584	0	0	0	0	0.509711	0.525408	0	0	0.562718	0.828391	0.781735	0.463146	0.830737	0	0	0.180457	0.731502	0.0274784	0	0	0	0	0	0	0	0	0	0	0	0	0	0	0.713088	0.662078	0
AP000721.1	0	0	0	0	0.882331	0.797292	0	0	0	0	0	0	0.940991	0.470949	0	0	0	0	0.989854	0.993872	0	0	0.746531	0.373918	0.623388	0.791085	0.644417	0	0	0	0.238491	0.459845	0	0	0	0	0	0	0	0.163514	0.135086	0.539595	0.543034	0	0	0	0.991479	0.971404	0
AP000781.2	0	0	0	0	0	0	0	0	0	0	0	0	0	0	0	0	0	0	0.034786	0.119827	0	0	0	0	0	0	0	0	0	0	0	0	0	0	0	0	0	0	0	0	0	0	0	0	0	0	0	0	0
AP001160.5	0	0	0	0	0	0.0484766	0	0	0	0	0	0	0.709359	0.60878	0	0	0	0	0.791671	0.843782	0	0	0.258036	0.85883	0.456268	0.38204	0.462362	0	0.81461	0	0	0	0	0	0	0	0	0	0	0.199054	0	0	0	0	0	0	0.874563	0.797305	0
AP001273.2	0	0	0	0	0	0.501286	0	0	0	0	0	0	0.817032	0.514848	0	0	0	0	0.887815	0.866503	0	0	0.799713	0.903787	0.798754	0.721261	0.828039	0.69508	0	0	0.444685	0	0	0	0	0	0	0	0	0.649481	0.764174	0.48305	0.571504	0	0	0	0.979746	0.952792	0
AP001458.2	0	0	0	0	0	0	0	0	0	0	0	0	0.718076	0.677534	0.75	0	0	0	0.662963	0.534081	0	0	0.505954	0.660719	0.410562	0.540923	0.502741	0	0	0	0	0	0	0	0	0	0	0	0	0.29576	0.063599	0.463487	0.558982	0	0	0	0.534572	0.528015	0
AP001781.3	0	0	0	0	0	0	0	0	0	0	0	0	0	0	0	0	0	0	0	0	0	0	0	0	0	0	0	0	0	0	0	0	0	0	0	0	0	0	0	0	0	0	0	0	0	0	0	0	0
AP002373.1	0	0	0	0	0.450513	0.273392	0	0	0	0	0	0	0.85832	0	0	0	0	0	0.946855	0.960592	0	0	0.794968	0.788857	0.729274	0.743549	0.765817	0	0	0	0.551579	0	0	0	0	0	0	0	0	0.930903	0.948233	0.943454	0.939634	0	0	0	0.672859	0.834335	0
AP002495.1	0	0	0	0	0	0	0	0	0	0	0	0	0	0	0	0	0	0	0	0	0	0	0	0	0	0	0	0	0	0	0	0	0	0	0	0	0	0	0	0	0	0	0	0	0	0	0	0	0
AP002748.4	0	0	0	0	0.919355	0.714827	0	0	0	0	0	0	0.486062	0.73725	0	0	0	0	0.57967	0.54926	0	0	0.613305	0.980757	0.439688	0.711366	0.505613	0	0	0	0	0	0	0	0	0	0	0	0	0	0	0	0	0	0	0	0	0	0
AP002990.1	0	0	0	0	0	0.0785376	0	0	0	0	0	0	0.985727	0.459329	0	0	0	0	0.942507	0.937306	0	0	0.717969	0.492522	0.480656	0.401461	0.516143	0	0	0	0	0	0	0	0	0	0	0	0	0	0	0	0	0	0	0	0.703869	0.750097	0.256351
AP003071.5	0	0	0	0	0	0	0	0	0	0	0	0	0	0	0	0	0	0	0	0	0	0	0	0	0	0	0	0	0	0	0	0	0	0	0	0	0	0	0	0	0	0	0	0	0	0	0	0	0
AP003419.2	0	0	0	0	0	0.511713	0	0	0	0	0	0	0.580324	0	0	0	0	0	0.370374	0.246535	0	0	0.192945	0.417038	0.242653	0.0636271	0	0	0	0	0	0	0	0	0	0	0	0	0	0	0	0	0	0	0	0	0.293616	0.0799729	0
AP004243.1	0	0	0	0	0	0	0	0	0	0	0	0	0	0	0	0	0	0	0	0	0	0	0	0	0	0	0	0	0	0	0	0	0	0	0	0	0	0	0	0	0	0	0	0	0	0	0	0	0
AP1AR	0.693545	0.475857	0	0	0	0.721733	0	0	0.781291	0.805662	0.888036	0.971805	0.335952	0	0	0	0	0	0.694173	0.382672	0.73634	0.0565712	0.739189	0.707338	0.604439	0.730972	0.745192	0	0	0	0.809472	0.862608	0	0	0	0	0	0	0	0.472087	0.707149	0.491491	0.43904	0	0	0	0.57969	0.687088	0
AP1B1	0.868456	0.571468	0	0	0	0.433446	0	0	0.875977	0.776826	0.591624	0.569604	0.659642	0	0	0	0	0	0.543917	0.54992	0.343767	0	0.430656	0.28269	0.441091	0.691113	0.721782	0	0	0	0	0	0	0	0	0	0	0	0	0	0	0.360177	0.173718	0	0	0	0.348512	0.69368	0
AP1G1	0.999556	0.996708	0.173929	0	0.972141	0.941232	0	0	0.999473	0.999214	0.997041	0.781118	0.969442	0	0	0	0.957503	0	0.979418	0.982653	0.269496	0.929631	0.997851	0.994752	0.998245	0.99926	0.996954	0.974359	0	0.93264	0.978549	0.954911	0	0	0	0	0	0	0	0.696156	0.593755	0.357497	0.430341	0.938754	0	0	0.997346	0.999903	0
AP1G2	0.876442	0	0	0	0	0.0877454	0	0	0.168028	0.880986	0.0279216	0	0.679567	0.809555	0	0	0	0	0.675524	0.708966	0	0	0.522965	0.400857	0.555575	0.400906	0.425028	0	0.258993	0	0.156182	0.561712	0	0	0	0	0	0	0	0	0	0	0	0	0	0	0	0	0
AP1M1	0.841504	0.6107	0	0	0.63893	0.486121	0	0	0.906632	0.837033	0.839959	0.983888	0.993773	0	0	0	0	0	0.894193	0.901292	0	0	0.549199	0.864865	0.360207	0.540461	0.619006	0	0	0	0	0	0	0	0	0	0	0	0	0.498627	0.383073	0.771808	0.77066	0	0	0	0.589049	0.804382	0
AP1M2	0.14197	0	0	0	0	0	0	0	0.906017	0.619801	0.162445	0.585323	0.750072	0.766301	0	0	0.400903	0	0.109479	0.183558	0	0	0.106455	0.299396	0.170629	0.407935	0.291358	0	0	0.267775	0.181128	0.46698	0	0	0	0	0	0	0	0	0	0	0.235666	0	0	0	0.189412	0.00203567	0
AP1S1	0.830524	0.664609	0	0	0	0	0	0	0.515503	0.489602	0.660688	0.662639	0.886292	0	0	0	0	0	0.69485	0.564156	0	0	0.353031	0.189539	0.305202	0.645982	0.493343	0	0	0	0	0	0	0	0	0	0	0	0	0.0155583	0	0	0	0	0	0	0.330493	0.732551	0
AP1S2	0.40295	0.354733	0	0	0	0	0	0	0.121827	0.14654	0.31213	0.0301601	0	0	0	0	0	0	0.142912	0.0997455	0	0	0.427164	0.438468	0.594614	0.547304	0.330694	0	0	0	0.622198	0.326704	0	0	0	0	0	0	0	0	0	0	0	0	0	0	0	0.134161	0
AP1S3	0.106699	0	0	0.566717	0	0.140961	0	0	0.342468	0.238728	0.188702	0.200216	0	0	0	0	0	0	0.0433858	0.213255	0	0	0	0.119391	0.0728134	0	0.014185	0	0	0	0	0	0	0	0	0	0	0	0	0	0	0	0	0	0	0	0	0	0
AP2A1	0.302906	0.32716	0	0	0	0	0	0	0.615195	0.654229	0.481786	0.68769	0.212281	0	0	0	0.828883	0	0.355493	0.353069	0.839257	0	0.251947	0.637016	0.311694	0.869416	0.865721	0	0.937465	0	0.0453121	0.433278	0	0	0	0	0	0	0	0.45058	0	0.174327	0.0170028	0	0	0	0.368487	0.5886	0
AP2A2	0.732587	0.73251	0	0	0	0.945701	0	0	0.290119	0.365432	0.475869	0.567443	0.343041	0	0	0	0	0	0.226012	0.222966	0	0	0.18614	0.370856	0.217738	0.43198	0.528588	0	0.81295	0	0.767534	0.691362	0	0	0	0	0	0	0	0.360281	0.0992605	0.312073	0.396336	0.92925	0	0	0	0	0
AP2B1	0.96484	0.944307	0.32955	0	0	0.636425	0	0	0.970224	0.982524	0.943232	0.541507	0.87039	0.830859	0	0	0.989658	0.891705	0.94096	0.899972	0.634483	0	0.597815	0.899939	0.701816	0.709331	0.645201	0	0	0	0.308026	0	0	0	0	0	0	0	0	0	0	0.157175	0.0152893	0	0	0	0	0	0
AP2M1	0.51575	0.534979	0	0	0	0	0	0	0.477031	0.504893	0.518029	0.209844	0.236613	0	0	0	0	0	0.548749	0.636749	0	0	0.639896	0.613575	0.634091	0.62767	0.540684	0	0	0	0.745481	0.238196	0	0	0	0	0	0	0	0.168395	0.492851	0.283532	0.361012	0	0	0	0.607906	0.661981	0
AP2S1	0.716171	0.823731	0	0	0	0	0	0	0.76592	0.759787	0.825536	0.742411	0.438165	0.354099	0	0	0	0	0.626147	0.722259	0	0	0.353299	0.798303	0.638916	0.391288	0.345227	0	0	0	0.00349482	0	0	0	0	0	0	0	0	0	0.439113	0	0	0	0	0	0.714206	0.563009	0
AP3B1	0.398736	0.563374	0.852069	0	0	0	0	0	0.680808	0.731999	0.749815	0.945771	0.714724	0	0	0	0	0.766129	0.685767	0.721505	0	0	0.789954	0.396134	0.630933	0.430223	0.673223	0	0.15772	0	0.353218	0.103537	0	0	0	0	0	0	0	0.591824	0.387017	0.398231	0.312904	0	0	0	0.0539181	0.539841	0.0600462
AP3B2	0.608363	0.115501	0	0	0	0.705349	0	0	0.229688	0.345246	0.319619	0.553787	0.28451	0	0	0	0	0	0	0	0	0	0.837765	0.753346	0.693219	0.748266	0.745975	0	0	0.45447	0.79959	0.472142	0	0	0	0	0	0	0	0.642923	0.062613	0.585689	0.653486	0	0	0	0.296969	0.699108	0
AP3D1	0.888421	0.86941	0	0	0.14956	0.76195	0	0	0.891963	0.927822	0.841254	0.663916	0.69317	0	0	0	0.25724	0	0.899217	0.928161	0	0	0.868923	0.818158	0.722783	0.895311	0.87042	0	0	0	0.640154	0	0	0	0	0	0	0	0	0.632703	0.376171	0.75412	0.665217	0.654699	0	0	0.7786	0.741179	0
AP3M1	0	0	0	0	0	0	0	0	0	0	0	0	0.800268	0	0	0	0	0	0.427578	0.410012	0	0.763022	0.446146	0.826905	0.671375	0.746046	0.647811	0	0.246818	0.819127	0.644613	0.354486	0	0	0	0	0	0	0	0.20058	0.221364	0.24722	0.266509	0	0	0	0.308563	0.66644	0
AP3M2	0.588177	0.384636	0	0	0.122067	0	0	0	0.836715	0.80208	0.711169	0.991551	0.643931	0	0	0	0.73129	0.483103	0.726737	0.75535	0	0	0.400215	0.748185	0.609703	0.421807	0.612392	0.670132	0	0.022869	0	0.105207	0	0	0	0	0	0	0	0	0	0.00549377	0.0469224	0	0	0	0	0.476057	0
AP3S1	0.786823	0.517695	0	0.668666	0	0.438592	0	0	0.81827	0.912181	0.889978	0.899008	0.924226	0.213041	0	0	0.610756	0	0.644507	0.644197	0.0153846	0.561918	0.624049	0.643138	0.853145	0.517895	0.547472	0	0	0	0.862617	0.807803	0	0	0	0	0	0	0	0	0	0.245746	0.127718	0	0	0	0.910462	0.910721	0
AP3S2	0.96606	0.960905	0	0	0.281891	0.758158	0	0	0.982784	0.974222	0.990754	0.940859	0.974423	0.82989	0	0	0.972358	0.917051	0.973331	0.945791	0	0	0.893724	0.966588	0.954996	0.982151	0.896789	0	0	0	0.102193	0	0	0	0	0	0	0	0	0	0	0.0537317	0.220641	0	0	0	0	0	0
AP4B1	0.629326	0.58299	0	0	0	0	0	0	0.777602	0.761797	0.784393	0.757737	0.862918	0	0	0	0	0	0.810803	0.589893	0	0	0.547229	0.919094	0.260286	0.7171	0.624663	0	0.684007	0.43659	0.177754	0	0	0	0	0	0	0	0	0	0.275431	0.775291	0.808356	0	0	0	0.851516	0.84083	0
AP4E1	0.738798	0.674486	0	0	0.938416	0.976845	0	0	0.978744	0.980514	0.860484	0.846449	0.419293	0	0	0	0.832456	0	0.758624	0.731027	0	0	0.436655	0.742937	0.427757	0.507075	0.554173	0	0	0	0.486021	0	0	0	0	0	0	0	0	0.56925	0.473624	0.438162	0.434296	0	0	0	0.846627	0.870589	0
AP4M1	0.993456	0.985871	0	0	0.706012	0.706297	0	0	0.970487	0.989339	0.96385	0.741134	0.942427	0.209813	0	0	0.398082	0	0.876317	0.89884	0	0	0.565673	0.86539	0.615493	0.813373	0.943086	0.508663	0.65689	0	0.359243	0.651586	0	0	0	0	0	0	0	0.839384	0.621857	0.751708	0.748913	0	0	0	0.975835	0.988949	0
AP4S1	0.922138	0.857888	0	0	0.23717	0.896276	0	0	0.901186	0.920482	0.932045	0.861774	0.707922	0	0	0	0.860286	0	0.716494	0.667107	0.635544	0.757503	0.993285	0.954518	0.99114	0.978544	0.981899	0.825364	0.0116215	0.0024948	0.913232	0.974495	0	0	0	0	0	0	0	0.94158	0.921775	0.973871	0.96204	0.49736	0	0	0.733901	0.887456	0
AP5B1	0	0	0	0	0	0	0	0	0	0	0	0	0	0	0	0	0	0	0	0	0	0	0	0	0	0	0	0	0	0	0	0	0	0	0	0	0	0	0	0	0	0	0	0	0	0	0	0	0
AP5M1	0.875444	0.565021	0	0	0	0	0	0	0.963636	0.946697	0.934172	0.713331	0	0	0	0	0.628996	0	0	0	0	0	0	0	0	0	0	0	0	0	0	0	0	0	0	0	0	0	0	0	0	0	0	0	0	0	0	0	0
AP5S1	0.821096	0.924691	0	0	0	0	0	0	0.911726	0.921531	0.809634	0.875528	0	0	0	0	0.836969	0	0	0	0	0	0	0	0	0	0	0	0	0	0	0	0	0	0	0	0	0	0	0	0	0	0	0	0	0	0	0	0
AP5Z1	0.726819	0.21454	0	0	0	0	0	0	0.889328	0.86115	0.699149	0.442676	0	0	0	0	0.74859	0	0	0	0	0	0	0	0	0	0	0	0	0	0	0	0	0	0	0	0	0	0	0	0	0	0	0	0	0	0	0	0
APAF1	0.782276	0.833059	0.921274	0	0	0	0	0	0.540887	0.640598	0.811945	0.914726	0.435291	0	0	0	0.709477	0	0.220118	0.279344	0	0	0.44534	0.63929	0.509167	0.595579	0.795144	0	0	0	0.829356	0.708213	0	0	0	0	0	0	0	0	0	0	0	0	0	0	0.0616008	0.538581	0
APBA1	0.353815	0	0	0	0.858871	0.971835	0	0	0.530523	0.632995	0.436113	0.900874	0.0829581	0	0	0	0	0	0.528843	0.528613	0	0	0.783687	0.607277	0.664444	0.375936	0.646854	0	0	0	0.586165	0.221193	0	0	0	0	0	0	0	0.949054	0.726705	0.944526	0.96784	0	0	0	0.357033	0.65917	0.453811
APBA2	0.696539	0.430316	0	0	0.256232	0.709817	0	0	0.315239	0.297186	0.34976	0.17595	0.0729955	0	0	0	0	0.332949	0	0	0	0	0.382219	0.346803	0.281604	0.533987	0.616395	0.379071	0	0	0.996023	0.777744	0	0	0	0	0	0.217391	0	0.430903	0.192112	0.489615	0.502307	0	0	0	0.0775248	0.0514734	0
APBA3	0.629769	0.456241	0	0	0	0	0	0	0.835749	0.655365	0.825629	0.703507	0.282498	0.0403486	0	0	0.0928921	0	0.731085	0.78863	0	0	0.256872	0.408729	0.284762	0.252844	0.410234	0	0.953514	0	0.0480839	0.389859	0	0	0	0	0	0	0	0	0	0	0	0	0	0	0.435396	0.351202	0
APBB1	0.468611	0.528944	0	0	0	0.416249	0	0	0.576987	0.638238	0.70405	0.826899	0	0	0	0	0	0	0	0	0	0	0.250515	0.325899	0.445653	0.122538	0.0891132	0	0	0	0.844179	0.747078	0	0	0	0	0	0	0	0.467053	0.687428	0.640091	0.642678	0	0	0	0.249756	0.575126	0
APBB1IP	0	0	0	0	0	0	0	0	0.404128	0.590003	0	0	0	0	0	0	0	0.686636	0.594067	0.684454	0.0493369	0.460159	0	0	0	0	0	0	0	0	0	0	0	0	0	0	0	0	0	0	0	0	0	0	0	0	0	0	0
APBB2	0.187001	0	0.231051	0	0	0	0	0	0.682213	0.533293	0.427422	0.775322	0.251269	0.518722	0	0	0	0	0	0	0	0	0.681708	0.479139	0.0546539	0.537224	0.620573	0	0	0	0.799952	0.38743	0	0	0	0	0	0	0	0.399634	0.697946	0.670776	0.670357	0	0	0	0.660008	0.595095	0
APBB3	0.780723	0.71701	0	0	0	0.51564	0	0	0.864383	0.809769	0.747781	0.810492	0.956318	0	0	0	0.261753	0.015745	0.0850324	0.168379	0	0	0.21121	0.456136	0.278445	0.50652	0.415978	0	0	0	0.0372379	0	0	0	0	0	0	0	0	0	0	0	0	0	0	0	0.599525	0.533249	0
APC	0.51453	0.618519	0	0	0.391129	0.644956	0	0	0.641897	0.701241	0.75601	0.931624	0.444679	0	0	0	0.54607	0.763057	0.502077	0.414915	0	0	0.936163	0.619872	0.602421	0.478036	0.74554	0.101871	0	0	0.880935	0.780021	0	0	0	0	0	0	0	0.616382	0.823336	0.86011	0.890602	0.0232313	0	0	0.187596	0.827549	0
APC2	0	0.434019	0	0	0	0	0	0	0.410892	0.399336	0.54105	0.726201	0.702462	0.55326	0	0	0	0	0.247753	0.253229	0	0	0.50479	0.34173	0.405737	0.587071	0.491167	0.431046	0	0	0.606652	0.723698	0	0	0	0	0	0	0	0.51205	0.714708	0.822457	0.828654	0	0	0	0.0674675	0.561264	0
APCDD1	0.18323	0.147325	0	0	0	0	0	0	0.212209	0.188134	0.180658	0.166421	0	0	0	0	0	0	0	0	0	0	0.254275	0.181142	0.231073	0.12152	0.145592	0	0	0	0.526994	0.759223	0	0	0	0	0	0	0	0	0	0.424494	0.520891	0	0	0	0	0.262602	0
APCS	0	0	0	0	0	0	0	0	0	0	0	0	0	0	0	0	0	0	0	0	0	0	0	0	0	0	0	0	0	0	0	0	0	0	0	0	0	0	0	0	0	0	0	0	0	0	0	0	0
APEH	0.464397	0.645679	0	0	0	0.446987	0	0	0.693281	0.622247	0.777922	0.656843	0.567966	0	0	0	0	0	0.22437	0.224192	0	0	0.253559	0.166885	0.10036	0.282808	0.230963	0	0	0	0.262352	0	0	0	0	0	0	0	0	0.320775	0	0	0	0	0	0	0.173488	0.164986	0
APELA	0	0	0	0	0	0	0	0	0	0	0	0	0	0	0	0	0	0	0	0	0	0	0	0	0	0	0	0	0	0	0	0	0	0	0	0	0	0	0	0	0	0	0	0	0	0	0	0	0
APEX1	0.582409	0.422771	0	0	0	0	0	0	0.854809	0.704387	0.927792	0.60556	0.759843	0	0	0	0	0	0.681129	0.687753	0	0	0.561733	0.738476	0.670147	0.637103	0.714211	0	0	0	0.299349	0.338242	0	0	0	0	0	0	0	0	0	0	0	0	0	0	0.610281	0.745735	0
APEX2	0.352817	0.225652	0	0	0	0	0	0	0.524638	0.38885	0.432785	0.100108	0.300412	0	0	0	0	0	0.267176	0.27397	0	0	0.0865789	0.168197	0.0894815	0.0502173	0.141241	0	0	0	0	0	0	0	0	0	0	0	0	0	0	0	0	0	0	0	0	0.088891	0
APH1A	0.835182	0.892867	0	0	0	0	0	0	0.929996	0.856082	0.889608	0.187052	0.334419	0	0	0	0.685032	0	0.401005	0.36721	0	0	0.338437	0.203271	0.41837	0.210857	0.379863	0	0	0	0.264401	0	0	0	0	0	0	0	0	0	0	0	0	0	0	0	0.435955	0.731873	0
APH1B	0	0	0.502746	0	0	0.268246	0	0	0.163724	0.315187	0.377126	0	0.430884	0	0	0	0	0	0.0593294	0.0972	0	0	0.550273	0.601242	0.677954	0.397854	0.383169	0.0720721	0.294964	0	0.474331	0.341734	0	0	0	0	0	0	0	0	0.0121611	0.114163	0.144985	0	0	0	0.70792	0.616906	0
API5	0.396517	0.442798	0	0	0	0.971699	0	0	0.796223	0.88116	0.737888	0.518322	0.486349	0	0	0	0.835088	0.872888	0.738622	0.742434	0	0	0.408183	0.25199	0.61058	0.623139	0.62797	0	0	0	0.409496	0.312282	0	0	0	0	0	0	0	0.937309	0.864914	0.95002	0.944115	0	0	0	0.204498	0.712001	0
APIP	0.748891	0.828807	0	0	0	0	0	0	0.867545	0.868053	0.945174	0.964928	0.87518	0	0	0	0.493419	0	0.339067	0.357311	0	0	0.45304	0.776874	0.638038	0.622676	0.550605	0	0.179303	0.541788	0	0	0	0	0	0	0	0	0	0.156193	0.20378	0.614766	0.588243	0	0	0	0.535689	0.315238	0
APLF	0.504991	0	0	0	0	0	0	0	0.661924	0.462076	0.63064	0.425091	0.667784	0	0	0	0	0	0.0375882	0.143396	0	0.732666	0.161518	0.169859	0.0898324	0.0713955	0.095292	0	0	0	0	0	0	0	0	0	0	0	0	0	0	0.0294788	0	0	0	0	0.175304	0.344416	0
APLN	0.0320541	0.072428	0	0	0	0	0	0	0.174089	0.131335	0.227533	0.134394	0	0	0	0	0	0	0	0	0	0	0.124004	0.129013	0.134135	0.071488	0.0518667	0	0	0	0.10135	0	0	0	0	0	0	0	0	0	0	0	0	0	0	0	0	0	0
APLNR	0.117902	0	0	0	0	0.316317	0	0	0.892402	0.840003	0.333395	0.729639	0	0	0	0	0	0.491551	0	0	0	0	0	0	0	0	0	0	0	0	0	0	0	0	0	0	0	0	0	0	0	0	0	0	0	0	0	0	0
APLP1	0.81677	0.183951	0	0	0	0.536222	0	0	0.577075	0.558371	0.563794	0.560468	0.342753	0	0	0	0	0	0	0	0	0	0.482496	0.489985	0.267216	0.891797	0.707684	0	0	0	0.734996	0.576894	0	0	0	0	0	0	0	0.877517	0.857518	0.829559	0.83129	0	0	0	0	0	0
APLP2	0.552906	0.300823	0	0	0	0	0	0	0.37769	0.35748	0	0	0.0796053	0	0	0	0	0.839862	0.191999	0.198737	0.202122	0	0.479183	0.350652	0.226072	0.709424	0.638152	0	0	0	0.218366	0.514346	0	0	0	0	0	0	0	0.0602502	0.10189	0.230336	0.260577	0	0	0	0.00824137	0.379604	0
APMAP	0.269965	0.247462	0	0	0	0	0	0	0.528151	0.525603	0.669379	0.471854	0	0	0	0	0.621286	0	0	0	0	0	0	0	0	0	0	0	0	0	0	0	0	0	0	0	0	0	0	0	0	0	0	0	0	0	0	0	0
APOA1	0	0	0	0	0	0.921327	0	0	0	0	0	0	0.532618	0	0	0	0	0	0.0395207	0.0737249	0	0	0.283821	0.288376	0.108781	0.19791	0.211035	0	0	0	0.69101	0	0	0	0	0	0	0	0	0.522727	0	0.312341	0.313563	0	0	0	0	0	0
APOA2	0	0	0	0	0	0	0	0	0	0	0	0	0	0	0	0	0	0	0	0	0	0	0	0	0	0	0.286746	0	0	0	0	0	0	0	0	0	0	0	0	0	0	0	0	0	0	0	0	0	0
APOA4	0	0	0	0	0	0	0	0	0	0	0	0	0	0	0	0	0	0	0	0	0	0	0	0	0	0	0	0	0	0	0	0	0	0	0	0	0	0	0	0	0	0	0	0	0	0	0	0	0
APOA5	0	0	0	0	0	0	0	0	0.202723	0.348654	0.0794194	0.215444	0	0	0	0	0	0	0.191419	0.176393	0	0	0	0	0	0	0	0	0	0	0	0	0	0	0	0	0	0	0	0	0	0	0	0	0	0	0	0	0
APOB	0	0	0	0	0	0.897901	0	0	0.475801	0.567983	0.0391087	0	0	0	0	0	0	0	0	0	0	0	0	0	0	0	0	0	0	0	0	0	0	0	0	0	0	0	0	0.256864	0	0	0.0705154	0	0	0	0	0	0
APOBEC1	0	0	0	0	0	0	0	0	0.477734	0.604247	0.167622	0	0.628508	0	0	0	0	0	0.265726	0.307721	0	0.777165	0.0725222	0.100586	0.207738	0.00554888	0.0265425	0	0	0	0	0	0	0	0	0	0	0	0	0	0	0	0	0	0	0	0	0	0
APOBEC2	0	0	0	0	0	0	0	0	0	0	0	0	0	0	0	0	0	0	0	0	0	0	0	0	0	0	0	0	0	0	0	0	0	0	0	0	0	0	0	0	0	0	0	0	0	0	0	0	0
APOBEC3H	0	0	0	0	0	0.984699	0	0	0	0	0	0	0.259891	0.202066	0	0	0	0	0.31346	0.358443	0	0.706451	0.0162951	0.919794	0.465129	0.0362527	0.511009	0	0.125623	0	0.269463	0.227114	0	0	0	0	0	0	0	0.765863	0.770419	0.888517	0.892316	0	0	0	0	0.286836	0
APOBEC4	0	0	0	0	0	0	0	0	0.335881	0.489339	0.0447485	0	0	0	0	0	0	0	0	0	0	0	0	0	0	0	0	0	0	0	0	0	0	0	0	0	0	0	0	0	0	0	0	0	0	0	0	0	0
APOBR	0.920142	0	0	0	0	0	0	0	0	0	0	0	0.730913	0.744351	0	0	0	0	0.807324	0.848591	0	0	0.75441	0.911922	0.793666	0.753537	0.764424	0	0	0	0	0	0	0	0	0	0	0	0	0	0	0	0	0	0	0	0	0	0
APOC1	0	0	0	0	0	0	0	0	0	0.119276	0.0424371	0	0.543539	0	0	0	0	0	0.186878	0.250589	0	0	0	0.036211	0	0	0	0	0	0	0	0	0	0	0	0	0	0	0	0	0	0	0	0	0	0	0	0	0
APOC2	0	0	0	0	0	0	0	0	0	0	0	0	0	0	0	0	0	0	0.0963378	0.164891	0	0	0	0	0	0	0	0	0	0	0	0	0	0	0	0	0	0	0	0	0	0	0	0	0	0	0	0	0
APOC3	0	0	0	0	0	0	0	0	0	0	0	0	0	0	0	0	0	0	0	0	0	0	0	0	0	0	0	0	0	0	0	0	0	0	0	0	0	0	0	0	0	0	0	0	0	0	0	0	0
APOC4	0	0	0	0	0	0	0	0	0	0	0	0	0	0	0	0	0	0	0	0	0	0	0	0	0	0	0	0	0	0	0	0	0	0	0	0	0	0	0	0	0	0	0	0	0	0	0	0	0
APOC4-APOC2	0	0	0	0	0	0	0	0	0	0	0	0	0	0	0	0	0	0	0	0	0	0	0	0	0	0	0	0	0	0	0	0	0	0	0	0	0	0	0	0	0	0	0	0	0	0	0	0	0
APOD	0	0	0	0	0	0.400406	0	0	0	0	0	0	0.53827	0.111685	0.0654762	0	0.466341	0.119816	0.0751763	0.109456	0	0.71059	0.0824604	0.094201	0.0931661	0	0	0	0	0	0	0	0	0	0	0	0	0	0	0	0	0	0	0	0	0	0	0.00436216	0
APOE	0.0198536	0	0	0	0	0	0	0	0.457708	0.165327	0	0.142745	0.47495	0	0	0	0	0	0	0.0116904	0	0	0.0595398	0.0361235	0.0384244	0.0821234	0.0519537	0	0	0	0	0	0	0	0	0	0	0	0	0	0	0	0	0	0	0	0	0	0
APOF	0	0	0.320029	0	0	0	0	0	0	0	0	0.765891	0.283839	0	0	0	0.432117	0.838326	0	0	0	0	0.307816	0	0	0	0	0	0	0	0	0	0	0	0	0	0	0	0	0	0	0	0	0	0	0	0	0	0
APOH	0	0	0	0	0	0	0	0	0.315503	0.212775	0	0	0	0	0	0	0	0	0.132477	0.121618	0	0	0.267974	0.517187	0.347838	0.471562	0.335741	0	0	0	0.638588	0.456202	0	0	0	0	0	0	0	0.0579622	0.102383	0.649069	0.67352	0	0	0	0	0.195134	0
APOL6	0	0	0	0	0	0	0	0	0	0	0	0	0	0	0	0	0	0	0	0	0	0	0	0.118954	0.0587771	0	0	0	0	0	0	0	0	0	0	0	0	0	0	0	0	0	0	0	0	0	0	0	0
APOLD1	0.92602	0.92085	0.712193	0	0	0	0	0	0.806236	0.716096	0.825351	0.591021	0.574672	0	0	0	0	0	0.0932457	0.193174	0	0	0.408452	0.321613	0.382841	0.120411	0.147681	0	0	0.4079	0.195107	0.534993	0	0	0	0	0	0	0	0.0300488	0.118981	0.270535	0.464874	0	0	0	0	0.0209383	0
APOM	0.976154	0.902881	0	0	0	0	0	0	0.949319	0.91323	0.988258	0.763238	0.341987	0	0	0	0.886612	0.322965	0	0	0	0	0.536037	0.845535	0.500658	0.974013	0.97163	0	0	0	0	0	0	0	0	0	0	0	0	0	0	0	0	0	0	0	0	0	0
APOO	0.536158	0.121125	0	0	0	0	0	0	0.503382	0.53906	0.530233	0.184497	0.346872	0	0	0	0.181459	0	0.361194	0.282738	0	0	0.0270391	0.409341	0.144925	0.141034	0.270473	0	0	0	0	0	0	0	0	0	0	0	0	0	0	0	0	0	0	0	0	0.359732	0
APOOL	0.256544	0	0	0	0	0	0	0	0.742117	0.692503	0.438609	0	0.606188	0	0	0	0	0	0.320707	0.515414	0	0	0.36467	0.338931	0.674533	0.0736151	0.234705	0	0	0	0	0	0	0	0	0	0	0	0	0	0	0	0	0	0	0	0	0	0
APOPT1	0.820319	0.857476	0	0	0	0	0	0	0.84664	0.88317	0.684172	0.952156	0	0	0	0	0.830011	0	0	0	0	0	0	0	0	0	0	0	0	0	0	0	0	0	0	0	0	0	0	0	0	0	0	0	0	0	0	0	0
APP	0	0	0.245331	0	0.708944	0.910494	0	0	0.152657	0.165152	0.0882951	0	0	0	0	0	0	0	0.426032	0.465919	0.15809	0.441532	0.911093	0.696668	0.936486	0.791917	0.856148	0	0	0.103534	0.509761	0.612267	0	0	0	0	0	0	0	0.508389	0.541824	0.548037	0.563068	0	0	0	0.217768	0.462679	0.0265589
APPBP2	0.941659	0.943484	0.610765	0	0	0.531483	0	0	0.892666	0.89986	0.879068	0.680224	0.809273	0	0	0	0.974426	0	0.746256	0.814179	0	0	0.891485	0.878859	0.91701	0.970776	0.889479	0	0	0	0.158472	0.32048	0	0	0	0	0	0	0	0.499085	0.405752	0.809058	0.846184	0	0	0	0.794804	0.896665	0
APPL1	0.369122	0.0739369	0	0	0.103739	0.759783	0	0	0.516381	0.577508	0.692215	0.880244	0.434141	0	0	0	0	0	0.419171	0.413029	0.872679	0.904795	0.879219	0.880959	0.949382	0.914362	0.810808	0.767845	0	0.23368	0.937334	0.980871	0	0	0	0	0	0	0	0.9277	0.913722	0.923355	0.925399	0	0	0	0.300182	0.536933	0
APPL2	0.770741	0.613169	0	0	0	0	0	0	0.583048	0.581527	0.525518	0.489439	0.409426	0	0	0	0.555848	0.239631	0.903179	0.715565	0	0	0.346763	0.284177	0.22695	0.327754	0.543991	0	0.203652	0	0.197035	0	0	0	0	0	0	0	0	0	0	0	0	0	0	0	0.502165	0.699205	0
APRT	0.376331	0.46214	0	0	0	0.191334	0	0	0.588757	0.517739	0.556213	0.428726	0.327426	0	0	0	0.433622	0.717358	0.223017	0.332988	0	0	0.254991	0.377679	0.269761	0.183853	0.265164	0	0	0	0	0	0	0	0	0	0	0	0	0.0485052	0	0	0	0	0	0	0	0.124661	0
APTX	0.889086	0.726612	0	0	0.585777	0.811781	0	0	0.768116	0.749738	0.654216	0.764908	0.839065	0.949968	0	0	0	0	0.951976	0.851985	0	0	0.918077	0.924779	0.955347	0.921668	0.893569	0	0	0	0	0.036739	0	0	0	0	0	0	0	0	0.0141331	0.214793	0.220377	0	0	0	0.18578	0.847131	0
AQP1	0	0	0	0	0	0	0	0	0	0	0	0	0	0	0	0	0	0	0	0	0	0	0	0	0	0	0	0	0	0	0	0	0	0	0	0	0	0	0	0	0	0	0	0	0	0	0	0	0
AQP11	0	0.0990398	0	0	0	0.0754232	0	0	0.341063	0.352062	0.42095	0.833579	0.627838	0	0	0	0	0.762673	0.346604	0.329217	0	0	0.431552	0.326511	0.409071	0.313974	0.245845	0	0	0	0.387322	0.258388	0	0	0	0	0	0	0	0	0	0.102908	0.0954264	0	0	0	0	0.407231	0
AQP12A	0	0	0	0	0	0	0	0	0	0	0	0	0	0	0	0	0	0	0.217702	0.0500613	0	0	0	0	0	0	0	0	0	0	0	0	0	0	0	0	0	0	0	0	0	0	0	0	0	0	0	0	0
AQP12B	0	0	0.202856	0	0	0	0	0	0	0	0	0	0	0	0	0	0	0	0	0	0	0	0	0	0	0	0	0	0	0	0	0	0	0	0	0	0	0	0	0	0	0	0	0	0	0	0	0	0
AQP2	0	0	0	0	0	0	0	0	0.502767	0.305925	0.329419	0.125061	0.243606	0	0	0	0	0	0	0	0	0	0	0	0	0	0	0	0	0	0	0	0	0	0	0	0	0	0	0	0	0	0	0	0	0	0.275737	0.1329	0
AQP3	0	0	0	0	0	0	0	0	0.114185	0.0879937	0.0670303	0.306808	0	0	0	0	0	0	0.000966277	0	0	0	0	0	0	0	0	0	0	0	0	0	0	0	0	0	0	0	0	0	0	0	0	0	0	0	0	0	0
AQP4	0	0	0	0.476762	0	0.192552	0	0	0	0	0	0	0	0	0	0	0	0	0	0	0	0	0.115588	0.106271	0.0862356	0.0355128	0.177617	0	0	0	0	0	0	0	0	0	0	0	0	0	0	0	0	0	0	0	0	0	0
AQP5	0.00133097	0	0	0	0	0	0	0	0.171102	0.084848	0.311668	0.156302	0	0	0	0	0	0	0	0	0	0	0	0	0	0	0	0	0	0	0	0	0	0	0	0	0	0	0	0	0	0	0	0	0	0	0	0	0
AQP6	0	0	0	0	0	0.895058	0	0	0.411419	0.490912	0.30122	0	0	0	0	0	0	0	0.136342	0.121806	0	0	0.242278	0.424211	0.351083	0	0	0	0	0	0.0126537	0	0	0	0	0	0	0	0	0	0	0	0	0	0	0	0	0.180302	0
AQP7	0	0	0	0	0	0	0	0	0.0815986	0	0.0798817	0	0	0	0	0	0	0	0	0	0	0	0	0	0	0	0	0	0	0	0	0	0	0	0	0	0	0	0	0	0	0	0	0	0	0	0	0	0
AQP8	0	0	0	0	0	0	0	0	0	0.069993	0	0	0	0	0	0	0	0	0.0522756	0.443764	0	0.624353	0	0	0	0	0	0	0	0	0	0	0	0	0	0	0	0	0	0	0	0	0	0	0	0	0	0.0109539	0
AQP9	0	0	0	0	0	0.00785376	0	0	0	0	0	0	0	0	0	0	0	0	0.32206	0.295748	0	0.874439	0.0101173	0	0	0	0	0	0	0	0	0	0	0	0	0	0	0	0	0	0	0	0	0	0	0	0	0	0
AQR	0.899623	0.756241	0	0	0	0	0	0	0.934387	0.861674	0.947023	0.645545	0.565571	0	0	0	0	0	0.552517	0.622231	0.258886	0.377372	0.750381	0.446165	0.597245	0.541478	0.606562	0	0	0	0	0	0	0	0	0	0	0	0	0.353417	0.296138	0.314887	0.216423	0	0	0	0.707082	0.8671	0
AR	0	0	0	0	0	0	0	0	0.00131752	0.000524292	0.145155	0	0	0	0	0	0	0	0	0	0	0	0.0551527	0	0.0786911	0	0	0	0	0	0	0	0	0	0	0	0	0	0	0	0	0	0	0	0	0	0	0	0
ARAF	0.784383	0.624143	0	0	0.546921	0	0	0	0.593764	0.675725	0.657544	0.486001	0.545838	0	0	0	0.223768	0	0.200406	0.20675	0	0	0.648223	0.2903	0.462234	0.61907	0.384127	0	0	0	0	0	0	0	0	0	0	0	0	0	0	0	0	0	0	0	0.125157	0.370783	0
ARAP1	0.760759	0.0776406	0	0	0.678519	0.34719	0	0	0.916206	0.936648	0.870655	0.560369	0.0314206	0	0	0	0.088191	0	0.100493	0.108513	0	0	0.0641955	0.041284	0.0453549	0.111625	0.27143	0	0	0	0.920101	0	0	0	0	0	0	0	0	0.859365	0.874938	0.874313	0.866482	0	0	0	0	0.158007	0
ARAP2	0.117458	0	0	0.914543	0	0.563575	0	0	0.299517	0.22597	0.195544	0.338933	0	0	0	0	0	0	0.557832	0.0140473	0.38939	0.209038	0.329931	0.293449	0.340732	0	0	0	0	0	0	0	0	0	0	0	0	0	0	0	0.310929	0.42302	0.487149	0	0	0	0	0.336274	0
ARAP3	0.0159716	0.278601	0	0	0	0.325254	0	0	0.572332	0.535302	0.609375	0.649769	0.190919	0	0	0	0	0	0.643154	0.723862	0	0	0.0938311	0.307531	0.24818	0.0292241	0.320251	0	0.386829	0	0	0	0	0	0	0	0	0	0	0.165802	0.221857	0.367011	0	0	0	0	0.076128	0.0486623	0
ARC	0	0	0	0	0	0	0	0	0.180237	0.224572	0.344767	0	0.12597	0	0	0	0	0	0	0	0	0	0.531919	0.938774	0.358716	0.0904467	0.107998	0.143451	0.0293304	0.269023	0.21463	0.193411	0	0	0	0	0	0	0	0	0	0.189736	0.279821	0	0	0	0	0	0
ARCN1	0.895297	0.691907	0	0	0.0410557	0.0372376	0	0	0.835397	0.834062	0.849482	0.911386	0.367181	0	0	0	0.658518	0	0.930525	0.947865	0	0	0.958188	0.69693	0.628915	0.908629	0.768079	0	0	0	0.985539	0.980568	0	0	0	0	0	0	0	0.640177	0.76779	0.876189	0.881376	0	0	0	0.869954	0.830845	0
AREG	0	0	0	0	0	0	0	0	0	0	0	0	0	0	0	0	0	0	0	0	0	0	0	0	0	0	0	0	0	0	0	0	0	0	0	0	0	0	0	0	0	0	0	0	0	0	0	0	0
AREL1	0	0	0	0	0	0	0	0	0	0	0	0	0	0	0	0	0	0	0	0	0	0	0	0	0	0	0	0	0	0	0	0	0	0	0	0	0	0	0	0	0	0	0	0	0	0	0	0	0
ARF1	0.926242	0.803567	0	0	0.260997	0.4065	0	0	0.83856	0.847693	0.873891	0.725906	0.814733	0	0	0	0.382663	0.538786	0.766934	0.784765	0	0	0.866506	0.702353	0.85332	0.874595	0.882343	0	0.584947	0	0.740419	0.667527	0	0	0	0	0	0	0	0.839994	0.718817	0.611282	0.723474	0	0	0	0.909624	0.912854	0
ARF3	0.739685	0.625514	0	0	0	0	0	0	0.743522	0.552429	0.684449	0.935161	0.443433	0	0	0	0.867243	0.950845	0.360518	0.372396	0	0	0.776166	0.637715	0.788315	0.743642	0.686624	0	0	0	0.501085	0.812054	0	0	0	0	0	0	0	0.0980781	0.102054	0.33847	0.324107	0	0	0	0.103506	0.678558	0
ARF5	0.375	0	0	0	0	0.490183	0	0	0.553623	0.583799	0.51054	0.514392	0.574863	0	0	0	0	0	0.294425	0.361931	0	0	0.223476	0.313304	0.272392	0.256913	0.39309	0	0	0	0.53073	0	0	0	0	0	0	0	0	0.851739	0.928348	0.91545	0.891789	0	0	0	0.148764	0.509209	0
ARF6	0.847937	0.740192	0	0	0.41349	0.274611	0	0	0.932191	0.918123	0.923262	0.962472	0.626209	0.394125	0	0	0.698383	0	0.607112	0.649382	0	0	0.78118	0.457185	0.602948	0.640248	0.696458	0	0	0	0.923235	0.881433	0	0	0	0	0	0	0	0.580079	0.710764	0.603377	0.691314	0	0	0	0.695209	0.817759	0
ARFGAP1	0.459516	0.36214	0	0	0	0	0	0	0.425648	0.41489	0.358728	0.527655	0.820385	0	0	0	0	0	0.495314	0.593476	0	0	0.608649	0.849296	0.463549	0.359012	0.602297	0	0	0	0.0539889	0	0	0	0	0	0	0	0	0.687919	0.485949	0.48037	0.64136	0	0	0	0.614332	0.660043	0
ARFGAP2	0.919809	0.721399	0	0	0.806085	0.615708	0	0	0.918138	0.923104	0.865385	0.668631	0.616343	0	0	0	0.521625	0.19278	0.866267	0.867635	0	0	0.6142	0.174932	0.300289	0.781559	0.81046	0	0	0	0.150759	0	0	0	0	0	0	0	0	0.824131	0.78521	0.81951	0.85686	0.911299	0	0	0.78335	0.826095	0
ARFGAP3	0.461402	0.381756	0	0	0	0	0	0	0.429952	0.70194	0.673447	0.723156	0.154708	0	0	0	0	0	0	0.0395022	0	0	0.00931149	0.242369	0.163523	0.11218	0.23105	0	0	0	0.0227766	0	0	0	0	0	0	0	0	0	0	0	0	0	0	0	0.0312893	0.0712485	0
ARFGEF1	0.790927	0.37915	0.339436	0	0.285924	0.604739	0	0	0.552921	0.798322	0.76997	0.594852	0	0	0	0	0.586687	0	0.51174	0.51202	0	0.442221	0.895873	0.511589	0.919379	0.917414	0.92777	0	0	0	0.902386	0.486261	0	0	0	0	0	0	0	0.823063	0.786689	0.924695	0.901147	0	0	0	0.317642	0.764056	0
ARFGEF2	0.488354	0.739643	0	0	0	0	0	0	0.634695	0.707445	0.704327	0.715689	0.00938787	0	0	0	0.515607	0.768049	0.27336	0.187141	0	0.0331149	0.482407	0.279367	0.595929	0.215389	0.549386	0	0	0	0.520125	0	0	0	0	0	0	0	0	0.798505	0.693344	0.773684	0.806511	0	0	0	0.386926	0.705991	0
ARFGEF3	0	0	0	0	0	0	0	0	0	0	0	0	0	0	0	0	0	0	0	0	0	0	0	0	0	0	0	0	0	0	0	0	0	0	0	0	0	0	0	0	0	0	0	0	0	0	0	0	0
ARFIP1	0.740129	0.36941	0.880996	0	0	0.544347	0	0	0.861133	0.803827	0.913646	0.786521	0.0205	0	0	0	0.290899	0	0.546719	0.593853	0	0	0.744292	0.52847	0.00894815	0.72681	0.795492	0	0	0	0.510966	0	0	0	0	0	0	0	0	0.0500305	0.0892358	0.322926	0.314881	0	0	0	0.503283	0.790229	0
ARFIP2	0.744232	0.268587	0.388869	0	0	0	0	0	0.573035	0.488466	0.38628	0.915512	0.605135	0	0	0	0	0	0.820369	0.784199	0	0	0.383024	0.301846	0.336608	0.252289	0.295623	0	0	0.691476	0.0435045	0	0	0	0	0	0	0	0	0	0	0	0	0	0	0	0.694091	0.573575	0
ARFRP1	0.720053	0.780247	0	0	0	0	0	0	0.616513	0.600926	0.635632	0.0852736	0.945972	0	0	0	0	0	0.880761	0.897049	0	0	0.870087	0.827954	0.771033	0.836401	0.716474	0	0	0.409979	0.135936	0.336876	0	0	0	0	0	0	0	0.619433	0.603944	0.597079	0.568868	0	0	0	0.892164	0.889007	0
ARG1	0	0	0	0	0	0	0	0	0	0.0222824	0	0	0.0871731	0	0	0	0	0	0.175959	0.184029	0	0	0	0	0.116765	0	0	0	0	0	0	0	0	0	0	0	0	0	0	0	0	0	0	0	0	0	0	0	0
ARG2	0.4126	0	0.908092	0	0	0	0	0	0.286342	0.258127	0.26507	0.699086	0	0	0	0	0.403347	0.665515	0.168325	0.110964	0	0	0.0761035	0.0453949	0.155979	0.163784	0.142981	0	0	0	0	0	0	0	0	0	0	0	0	0	0	0	0	0	0	0	0	0	0
ARGLU1	0.941437	0.89561	0	0	0.652126	0.865132	0	0	0.862187	0.944862	0.785226	0.315159	0.143117	0	0	0	0.670177	0	0.679389	0.784576	0	0	0.924523	0.684947	0.893763	0.956164	0.950135	0	0	0.935135	0.659918	0.775315	0	0	0	0	0	0	0	0.987035	0.989811	0.987807	0.987874	0.779303	0	0	0.900405	0.936119	0.418014
ARHGAP1	0.973713	0.982305	0	0	0.712977	0.316181	0	0	0.988757	0.983747	0.99547	0.838589	0.832455	0.815365	0	0	0.256487	0.675115	0.860953	0.901763	0	0	0.844391	0.781597	0.789982	0.919356	0.914542	0	0	0	0.284888	0.640049	0	0	0	0	0	0	0	0.127364	0.22991	0.0144714	0.0581257	0	0	0	0.789635	0.801667	0
ARHGAP10	0	0	0	0	0	0	0	0	0.7639	0.78906	0.240385	0.607427	0.0315164	0	0	0	0	0	0.232873	0.282078	0	0	0.604441	0.269745	0.623914	0.205031	0.316944	0	0	0	0.0956857	0	0	0	0	0	0	0	0	0.0716901	0	0	0	0	0	0	0	0.172257	0
ARHGAP12	0.815883	0.471193	0	0	0	0.596209	0	0	0.586298	0.548934	0.532175	0.770508	0.701408	0	0	0	0	0	0.312591	0.314981	0	0.0976199	0.920942	0.866264	0.890517	0.779155	0.738665	0.00831601	0.682346	0.454054	0.652808	0.977987	0	0	0	0	0	0	0	0.229866	0.470994	0.0186252	0.556742	0	0	0	0.446152	0.275882	0.310624
ARHGAP15	0	0	0	0	0	0.61151	0	0	0.185068	0.0839741	0.0384615	0	0	0	0	0	0	0	0.614262	0.682191	0.328382	0.654709	0.154714	0.174495	0.171419	0	0.0408146	0	0	0	0	0	0	0	0	0	0	0	0	0	0	0	0	0	0	0	0.0391116	0.249225	0.251732
ARHGAP17	0.444099	0.333882	0	0	0	0	0	0	0.245235	0.363072	0.446746	0.612536	0.509819	0	0	0	0	0.569892	0.273166	0.325445	0.288594	0	0.27827	0.256276	0.386613	0.426061	0.35828	0	0	0	0.756086	0.602399	0	0	0	0	0	0	0	0.438377	0.0373048	0.456251	0.371952	0	0	0	0	0.410624	0
ARHGAP18	0	0	0	0.683658	0	0.0907244	0	0	0.287571	0.147413	0.217733	0.376265	0.0679184	0	0	0	0	0	0.256836	0.269916	0.351724	0.0113832	0.256424	0.0890405	0.119221	0.0454083	0.107301	0	0	0	0	0	0	0	0	0	0	0	0	0	0	0	0	0	0	0	0.119849	0.322993	0.188222
ARHGAP19	0.474712	0.760082	0.551813	0	0	0	0	0	0.777426	0.865694	0.746302	0.949504	0.579462	0	0	0	0.868936	0	0.368635	0.448289	0	0.188686	0.493867	0.519636	0.774717	0.407103	0.504308	0	0	0	0.920945	0.676332	0	0	0	0	0	0	0	0	0	0	0	0	0	0	0.0534991	0.358085	0
ARHGAP19-SLIT1	0	0	0	0	0	0	0	0	0.0726394	0.119976	0.182138	0.354161	0	0	0	0	0	0	0	0	0	0	0	0	0	0	0	0	0	0	0	0	0	0	0	0	0	0	0	0	0	0	0	0	0	0	0	0	0
ARHGAP20	0	0	0	0	0	0	0	0	0.029776	0.00908773	0.245747	0.574221	0	0	0	0	0	0	0	0	0	0	0.941445	0.795417	0.896658	0.49422	0.653816	0	0	0.0261954	0.0537479	0.18825	0	0	0	0	0	0	0	0.674649	0.369433	0.52633	0.594701	0	0	0	0.151977	0.551086	0
ARHGAP21	0.759317	0.594925	0.264372	0.727136	0.0359238	0.540826	0	0	0.578832	0.708494	0.727718	0.522743	0	0	0	0	0	0.101767	0.196927	0.295465	0	0	0.854508	0.00201172	0.00929906	0.74133	0.824036	0.221067	0	0.602911	0.86081	0.692121	0	0	0	0	0	0	0	0.961562	0.958751	0.938095	0.933834	0	0	0	0.397402	0.184374	0
ARHGAP22	0	0	0	0	0	0.675965	0	0	0.413175	0.495456	0.10392	0.13852	0.153463	0	0	0	0.614893	0.0518433	0.0941154	0.497407	0	0	0.0245322	0.175544	0.073252	0	0.0229745	0	0	0	0	0	0	0	0	0	0	0	0	0	0	0.339408	0.268354	0	0	0	0	0.189027	0
ARHGAP23	0.241792	0.471331	0	0	0	0.588896	0	0	0.336495	0.268962	0.11899	0.0739758	0.328863	0	0	0	0	0	0.257609	0.161686	0	0	0.0649118	0.130587	0.241162	0.0860076	0.171177	0	0.175982	0	0	0	0	0	0	0	0	0	0	0.460189	0	0	0	0	0	0	0	0.12311	0
ARHGAP24	0.074756	0.127572	0.269498	0	0	0.666757	0	0	0.517347	0.446085	0.488166	0.16033	0	0	0	0	0	0	0.735627	0.723767	0.324668	0.337358	0.0846092	0.0715473	0.145539	0.0674188	0.15647	0	0	0	0.341287	0	0	0	0	0	0	0	0	0	0	0	0	0	0	0	0	0	0
ARHGAP25	0	0	0	0	0	0	0	0	0.275714	0.432891	0.0787722	0	0	0	0	0	0	0	0.687409	0.030923	0.934218	0	0	0	0	0	0	0	0	0	0	0	0	0	0	0	0	0	0	0	0	0	0	0	0	0	0	0	0
ARHGAP26	0.41504	0.279561	0	0	0.297654	0.605823	0	0	0.409925	0.323401	0.359467	0.835151	0.359421	0	0	0	0.550959	0.348694	0.225239	0.224474	0.847215	0.377716	0.459217	0.616286	0.705062	0.253491	0.390305	0	0	0.898545	0.531212	0.461667	0	0	0	0	0	0	0	0	0	0.323596	0.000395413	0	0	0	0.290962	0.371171	0.204388
ARHGAP27	0.337622	0.521674	0	0	0	0.553419	0	0	0.574967	0.649948	0.37047	0.149425	0.230003	0	0	0	0.00808575	0.0794931	0.498019	0.312435	0	0	0.385173	0.0823056	0.581805	0.0632572	0.231921	0	0	0.117672	0	0	0	0	0	0	0	0	0	0.39216	0.2659	0.0538657	0.561619	0	0	0	0	0.162175	0
ARHGAP28	0.350932	0.25144	0.578176	0	0.159824	0	0	0	0.263329	0.46828	0.358358	0.786718	0	0	0	0	0	0	0	0	0	0	0	0	0	0.17146	0.308937	0	0	0	0.109062	0	0	0	0	0	0	0	0	0	0	0	0	0	0	0	0	0	0
ARHGAP29	0.255546	0	0	0	0	0.94218	0	0	0.411331	0.398637	0.275333	0.483446	0.121084	0	0	0	0	0	0.234226	0.215047	0	0	0.120333	0.195399	0.028599	0.0073985	0.0689235	0	0	0	0	0	0	0	0	0	0	0	0	0	0	0.0162133	0.3879	0	0	0	0	0.239434	0
ARHGAP30	0	0	0	0	0	0	0	0	0	0	0	0	0.422837	0	0	0	0.0199323	0	0.863079	0.847836	0	0	0.0932939	0.0679612	0.319502	0.0245075	0	0	0	0	0	0	0	0	0	0	0	0	0	0	0	0	0	0	0	0	0	0	0
ARHGAP31	0.231034	0.191632	0.925302	0	0	0	0	0	0.280984	0.325498	0.309634	0.814422	0	0	0	0	0	0.0337942	0.385158	0.386349	0	0.721628	0.187125	0.243768	0.366699	0.276057	0.229745	0	0	0	0	0	0	0	0	0	0	0	0	0	0	0	0	0	0	0	0.304093	0.343544	0
ARHGAP32	0.608917	0.674348	0.447089	0.326837	0	0.490589	0	0	0.50022	0.399598	0.296598	0.309755	0.000957946	0	0	0	0.369876	0.922811	0	0	0	0	0.179246	0.264323	0.240284	0	0	0	0	0	0	0	0	0	0	0	0	0	0	0	0	0	0	0	0	0	0	0.0562233	0
ARHGAP33	0.623004	0.222634	0	0	0	0.211239	0	0	0.317347	0.403705	0.447578	0.761666	0.196666	0	0	0	0.463896	0	0.493671	0.520977	0	0	0.236995	0.406018	0.25897	0.757422	0.739709	0	0	0	0.730899	0.728556	0	0	0	0	0	0	0	0.184106	0.163024	0	0.120601	0	0	0	0.0751502	0	0
ARHGAP35	0	0	0	0	0	0	0	0	0.349758	0.152307	0.225129	0.110129	0	0	0	0	0	0	0	0	0	0	0	0	0	0	0	0	0	0	0	0	0	0	0	0	0	0	0	0	0	0	0	0	0	0	0	0	0
ARHGAP36	0	0	0	0	0	0	0	0	0	0	0	0	0	0	0	0	0	0	0	0	0	0	0	0	0	0.0380098	0	0	0	0	0	0	0	0	0	0	0	0	0	0	0	0	0	0	0	0	0	0	0
ARHGAP39	0.619232	0.379698	0	0	0.684384	0.959377	0	0	0.647343	0.654317	0.587278	0.645054	0.164671	0	0	0	0.870064	0.632104	0.573968	0.449514	0	0	0.483212	0.440392	0.745504	0.845186	0.864764	0	0	0	0.556038	0.488083	0	0	0	0	0	0	0	0.963545	0.949384	0.978025	0.978648	0	0	0	0.346557	0.665277	0
ARHGAP4	0.334849	0.579835	0	0	0	0.210156	0	0	0.321036	0.280933	0.326183	0.0811475	0.828049	0	0	0	0	0	0.238864	0.205996	0	0	0.353657	0.515438	0.192912	0.18709	0.293534	0	0	0	0	0	0	0	0	0	0	0	0	0.03554	0	0.386306	0.248451	0	0	0	0	0.224312	0
ARHGAP40	0.105701	0	0	0	0	0.28761	0	0	0.363549	0.563352	0.257674	0.523431	0.683974	0	0	0	0.377774	0	0.0927626	0.103234	0	0	0	0	0	0.0059188	0.0771908	0	0	0	0	0	0	0	0	0	0	0	0	0	0.206081	0	0.122051	0	0	0	0	0	0.190531
ARHGAP42	0.169366	0.299314	0.349689	0	0	0.947867	0	0	0.235661	0.284079	0.480769	0.442283	0	0	0	0	0	0	0	0	0	0	0.389739	0	0.13545	0.525386	0.631277	0	0	0	0.665823	0.513284	0	0	0	0	0	0	0	0.311623	0.550698	0.38711	0.386187	0	0	0	0.309261	0.169349	0
ARHGAP44	0.146739	0	0	0	0	0	0	0	0.179622	0.263719	0.209597	0.785048	0.245426	0	0	0	0	0	0	0	0	0	0.858716	0.223651	0.662953	0.33099	0.350448	0	0	0	0.451796	0.587217	0	0	0	0	0	0	0	0	0	0.047568	0.118888	0	0	0	0	0.170803	0
ARHGAP45	0	0	0	0	0	0	0	0	0	0	0	0	0	0	0	0	0	0	0	0	0	0	0	0	0	0	0	0	0	0	0	0	0	0	0	0	0	0	0	0	0	0	0	0	0	0	0	0	0
ARHGAP5	0.630435	0.389986	0	0	0	0	0	0	0.692578	0.766865	0.801868	0.795854	0.413833	0	0	0	0.559421	0	0	0	0	0	0.732921	0.575265	0.726292	0.751873	0.781916	0	0	0	0.924199	0.907697	0	0	0	0	0	0	0	0.28371	0.594084	0.432132	0.465533	0	0	0	0.618522	0.360314	0
ARHGAP6	0	0.00521262	0.455511	0	0	0	0	0	0.0376812	0.0726145	0.231694	0	0	0	0	0	0	0	0.334235	0.249175	0	0	0	0	0	0	0	0	0	0	0	0	0	0	0	0	0	0	0	0	0	0	0	0	0	0	0	0	0
ARHGAP8	0	0	0	0	0	0	0	0	0.3213	0.162094	0.227811	0.595736	0.0291216	0.091672	0	0	0	0	0	0	0	0	0	0.151404	0	0	0.028109	0	0	0	0	0	0	0	0	0	0	0	0	0	0	0	0	0	0	0	0.104065	0	0
ARHGAP9	0.289707	0.0688615	0	0	0	0	0	0	0.39877	0.499913	0.540311	0.27488	0.0158061	0	0	0	0.134637	0	0.299836	0.355991	0	0	0	0	0	0	0	0	0	0	0	0	0	0	0	0	0	0	0	0	0	0	0	0	0	0	0	0	0
ARHGDIA	0.889197	0.916187	0	0	0.744135	0.770074	0	0	0.870531	0.771146	0.830991	0.447785	0.65466	0.371207	0	0	0.709289	0.821045	0.738139	0.776091	0	0	0.63909	0.543427	0.56347	0.704707	0.722653	0	0.269507	0.86237	0.738973	0.590405	0	0	0	0	0	0	0	0.913362	0.754643	0.890125	0.855674	0	0	0	0.698282	0.898895	0
ARHGDIB	0	0	0	0	0	0	0	0	0.0611331	0.0224572	0	0	0.385669	0	0	0	0	0	0.632911	0.59423	0	0.535357	0	0	0	0	0	0	0	0	0	0	0	0	0	0	0	0	0	0	0	0	0	0	0	0	0	0	0
ARHGDIG	0	0	0	0	0	0	0	0	0	0	0	0	0	0	0	0	0	0	0	0	0	0	0.100994	0.0164436	0.134398	0	0.00913759	0	0	0	0	0	0	0	0	0	0	0	0	0.436242	0.169926	0.0825405	0.289442	0	0	0	0	0	0
ARHGEF1	0.429015	0.317147	0	0	0	0.489777	0	0	0.633289	0.579343	0.768306	0.455251	0.556567	0	0	0	0.314216	0	0.724225	0.730178	0	0	0.567374	0.44389	0.591982	0.465921	0.495257	0	0	0	0.760183	0.462578	0	0	0	0	0	0	0	0.422971	0	0.411095	0.533808	0.680042	0	0	0	0	0.56582
ARHGEF10	0.647294	0.242112	0	0	0.242669	0.719296	0	0	0.364778	0.48532	0.578125	0.643482	0.416228	0.123951	0	0	0.0539677	0	0	0	0	0	0.221595	0.0598268	0.157558	0.573014	0.692629	0	0	0	0	0	0	0	0	0	0	0	0	0	0	0	0	0	0	0	0.182148	0.620783	0
ARHGEF10L	0.415816	0.374074	0	0	0.252566	0.0675694	0	0	0.681686	0.381248	0.389608	0.346694	0.226363	0	0	0	0	0	0.568847	0.390403	0	0	0.246038	0.327998	0.256865	0.407565	0.463232	0	0.0409519	0	0.122319	0.232124	0	0	0	0	0	0	0	0.415802	0.418242	0.700523	0.6494	0	0	0	0.212739	0.257173	0
ARHGEF11	0.482143	0.557613	0	0	0	0.202167	0	0	0.589635	0.736631	0.622226	0.704097	0.338347	0	0	0	0.330951	0.299155	0.153735	0.200811	0	0	0.716	0.364209	0.82323	0.183945	0.307284	0	0	0	0	0	0	0	0	0	0	0	0	0.317267	0.429417	0.653223	0.681165	0	0	0	0	0.231097	0
ARHGEF12	0.982587	0.971468	0	0	0	0.395531	0	0	0.86939	0.851014	0.87426	0.653109	0.587987	0.0571336	0	0	0.726401	0	0.266403	0.346469	0	0	0.938849	0.878772	0.958154	0.694534	0.773997	0	0	0.024948	0.845987	0.870199	0	0	0	0	0	0	0	0.610586	0.61479	0.840413	0.830763	0	0	0	0.957955	0.940481	0
ARHGEF15	0	0	0	0	0	0	0	0	0	0	0	0	0	0.50226	0	0	0	0	0.399942	0.401527	0	0	0.352225	0.461296	0.210545	0.196523	0.154904	0	0	0	0	0	0	0	0	0	0	0	0	0	0	0	0	0	0	0	0	0	0
ARHGEF16	0.21484	0	0	0	0	0.209343	0	0	0.419148	0.279011	0.322115	0.425582	0	0	0	0	0	0	0	0	0	0	0	0	0	0	0	0	0	0	0	0	0	0	0	0	0	0	0	0	0	0	0	0	0	0	0	0	0
ARHGEF17	0.388975	0.51262	0	0	0	0.691131	0	0	0.737725	0.749563	0.772652	0.365262	0.481272	0	0	0	0.0306506	0	0.27249	0.28764	0	0	0.652789	0.450888	0.750329	0.327014	0.276651	0	0	0	0.232225	0	0	0	0	0	0	0	0	0.753356	0.575185	0.757604	0.713984	0	0	0	0.366252	0.405293	0
ARHGEF18	0.391415	0.596982	0	0	0	0	0	0	0.38217	0.332139	0.451646	0.342372	0	0	0	0	0	0	0	0	0	0	0	0	0	0	0	0	0	0	0	0	0	0	0	0	0	0	0	0	0	0	0	0	0	0	0	0	0
ARHGEF19	0.0881766	0.0983539	0	0	0	0	0	0	0.102591	0.0616043	0.322393	0.23352	0.251748	0	0	0	0	0	0	0	0	0	0	0.116417	0	0.0376399	0.0617005	0	0	0	0	0	0	0	0	0	0	0	0	0	0	0	0	0	0	0	0	0.142982	0
ARHGEF2	0.427795	0.51797	0	0	0	0.784428	0	0	0.374264	0.395316	0.453125	0.306906	0.345723	0	0	0	0.782813	0.753072	0.460044	0.509758	0	0	0.681261	0.145631	0.75261	0.946916	0.970064	0.243936	0	0.718087	0.916727	0.560498	0	0	0	0	0	0	0	0	0	0.10264	0.0801371	0	0	0	0.0789216	0.295076	0
ARHGEF25	0.673913	0.70439	0	0	0	0	0	0	0.453667	0.418385	0.499723	0	0.384807	0	0	0	0	0	0.0317905	0.0079193	0	0	0.595667	0.275868	0.648653	0.676223	0.656427	0	0	0	0.473247	0.109003	0	0	0	0	0	0	0	0.834503	0.589154	0.66354	0.583762	0	0	0	0	0.410333	0
ARHGEF26	0.512422	0.504115	0.77078	0	0	0.696818	0	0	0.457181	0.5367	0.60466	0.729148	0	0	0	0	0.461076	0.0449309	0	0	0.667374	0	0.00510341	0.0558908	0.0609703	0.0955332	0.293621	0	0	0	0.279224	0	0	0	0	0	0	0	0	0	0	0	0	0	0	0	0.000139684	0.324738	0
ARHGEF28	0	0	0.237642	0	0	0	0	0	0.591568	0.457882	0.0646265	0.213675	0	0	0	0	0	0	0	0	0	0	0	0	0	0	0	0	0	0	0	0	0	0	0	0	0	0	0	0	0	0	0	0	0	0	0	0	0
ARHGEF3	0.137977	0.162277	0	0	0	0.525931	0	0	0.398155	0.700979	0.28051	0.581884	0.196475	0	0	0	0	0	0.452797	0.340907	0	0.335288	0.689587	0.447389	0.860251	0	0	0.298683	0.615938	0	0.0466377	0	0	0	0	0	0	0	0	0.00228798	0	0.094332	0.164887	0	0	0	0.358151	0.408879	0
ARHGEF33	0	0	0	0	0	0	0	0	0.0304787	0.0396714	0	0	0	0	0	0	0	0	0	0	0	0	0	0	0	0	0	0	0	0	0	0	0	0	0	0	0	0	0	0	0	0	0	0	0	0	0	0	0
ARHGEF37	0.906832	0.797668	0	0	0	0.309817	0	0	0.963285	0.937697	0.977256	0.738186	0.310854	0	0	0	0.836405	0.404378	0	0	0	0	0.308891	0.445202	0.4589	0.167299	0.160386	0	0	0.0486486	0	0	0	0	0	0	0	0	0	0	0	0.123275	0.00751285	0	0	0	0.602458	0.977511	0
ARHGEF38	0	0	0	0	0	0	0	0	0.0465525	0.061517	0.249353	0	0	0	0	0	0	0	0	0	0	0	0	0	0	0	0	0	0	0	0	0	0	0	0	0	0	0	0	0	0	0	0	0	0	0	0	0	0
ARHGEF39	0.321539	0	0	0	0	0	0	0	0.218621	0.527962	0.687777	0.245898	0	0	0	0	0	0	0	0	0	0	0	0	0	0	0	0	0	0	0	0	0	0	0	0	0	0	0	0	0	0	0	0	0	0	0	0	0
ARHGEF4	0.196207	0	0	0	0	0	0	0	0.104699	0.218193	0.113166	0.0670989	0.0231823	0	0	0	0	0	0.0675428	0.122561	0	0	0.160802	0.162337	0.19993	0.350781	0.369942	0	0	0	0.547481	0	0	0	0	0	0	0	0	0.259762	0.0540674	0.32976	0.325557	0	0	0	0	0	0
ARHGEF40	0.818656	0.805761	0.167338	0	0	0	0	0	0.80975	0.739165	0.825906	0.692406	0.39908	0	0	0	0	0	0	0	0	0	0.617513	0.345754	0.412756	0.777028	0.736489	0	0	0	0.913473	0.458782	0	0	0	0	0	0	0	0	0	0.194426	0.0183208	0	0	0	0	0.287127	0
ARHGEF5	0	0	0	0	0	0	0	0	0	0	0	0	0	0	0	0	0	0	0	0	0	0	0.1343	0	0	0	0	0	0	0	0	0	0	0	0	0	0	0	0	0	0	0	0	0	0	0	0	0	0
ARHGEF6	0.11413	0	0	0	0	0	0	0	0	0.130986	0.188425	0.377051	0	0	0	0	0	0	0.00753696	0.0746677	0	0	0.151043	0	0.0272831	0	0.0102689	0	0	0	0	0	0	0	0	0	0	0	0	0	0	0	0	0	0	0	0	0	0
ARHGEF7	0.779614	0.649931	0.295496	0	0	0.0387271	0	0	0.836276	0.858878	0.766087	0.615876	0.400326	0	0	0	0.909929	0.542243	0.291912	0.349675	0	0	0.308443	0.647861	0.285727	0.645519	0.383779	0	0	0.0424116	0.115811	0.115379	0	0	0	0	0	0	0	0.421751	0.277075	0.51226	0.573876	0	0	0	0.638497	0.255041	0
ARHGEF9	0.158385	0	0	0	0	0.194584	0	0	0.186122	0.183677	0.152182	0.0719128	0	0	0	0	0	0	0	0	0	0	0.776882	0.62582	0.526099	0.152409	0.271865	0	0	0	0	0	0	0	0	0	0	0	0	0	0	0	0	0	0	0	0.0184383	0	0
ARID1A	0.946318	0.869273	0.701941	0	0.582478	0.623832	0	0	0.90224	0.915414	0.899316	0.564004	0.780151	0.39348	0	0	0	0	0.81776	0.853022	0	0	0.977348	0.793405	0.977191	0.995468	0.997128	0.860707	0.118982	0.0515593	0.947698	0.949446	0	0	0	0	0	0	0	0.916412	0.877239	0.921479	0.133781	0.0644139	0	0	0.150999	0.771617	0.428406
ARID1B	0.932453	0.912209	0.737825	0	0.598607	0.817468	0	0	0.643303	0.78504	0.835059	0.328225	0.190823	0	0	0	0	0	0.455696	0.512869	0.0392573	0.0300103	0.906348	0.780985	0.876831	0.903727	0.891393	0.54262	0.586054	0.576299	0.942757	0.940185	0	0	0	0	0	0	0	0.887431	0.856204	0.936085	0.932648	0.432946	0	0	0.621456	0.668767	0.871824
ARID2	0.881877	0.761454	0.342732	0	0.903592	0.832092	0	0	0.890031	0.874782	0.95257	0.545142	0	0	0	0	0.773787	0.0852535	0.770606	0.80098	0	0.051742	0.987555	0.946383	0.99149	0.98548	0.988165	0.618157	0	0.743867	0.878163	0.84606	0	0	0	0	0	0	0	0.974985	0.966146	0.974139	0.979702	0.0992608	0	0	0.737673	0.799341	0
ARID3A	0	0.250892	0	0	0.571848	0.962085	0	0	0.953008	0.894967	0.324889	0.0600255	0.291216	0	0	0	0	0	0.777177	0.830772	0	0	0.742322	0.408029	0.368366	0.614261	0.596467	0.620236	0	0	0.535671	0.600273	0	0	0	0	0	0	0	0.717358	0.646179	0.770066	0.753262	0	0	0	0.112865	0.401221	0
ARID3B	0.765306	0.728669	0.152325	0	0	0	0	0	0.870883	0.661919	0.733358	0.381963	0.245809	0	0	0	0	0.394009	0.442555	0.477232	0.548011	0	0.204674	0.27027	0.504781	0.473782	0.596032	0	0.301605	0	0.966257	0.523455	0	0	0	0	0	0	0	0	0	0	0	0	0	0	0.713228	0.273265	0
ARID3C	0	0	0	0	0	0	0	0	0	0	0	0.121721	0	0	0	0	0	0	0	0	0	0	0	0	0	0	0.00861544	0	0	0	0	0	0	0	0	0	0	0	0	0	0	0	0	0	0	0	0	0	0
ARID4A	0.881988	0.781344	0.1948	0.103448	0.567449	0.206906	0	0	0.887396	0.898025	0.935004	0.743	0.868761	0.277598	0	0	0.660775	0	0.849454	0.866315	0.785146	0.494998	0.951025	0.824368	0.939381	0.624896	0.856496	0	0	0	0.614726	0.850615	0	0	0	0	0	0	0	0.701495	0.00690222	0.533968	0.199552	0.861668	0.0833333	0	0.832239	0.891431	0
ARID4B	0.864907	0.701646	0.34383	0	0	0.0161137	0	0	0.891612	0.893132	0.912167	0.791335	0.569403	0	0	0	0.694058	0.38172	0.668374	0.651457	0.819629	0.22456	0.723073	0.667454	0.718923	0.815777	0.770603	0	0.277255	0.244075	0.854905	0.891149	0	0	0	0	0	0	0	0.257779	0.597699	0.728795	0.683933	0.307286	0	0	0.265121	0.495347	0
ARID5A	0.0913931	0	0	0	0	0	0	0	0.294949	0.276215	0.411982	0.670302	0.0477057	0.305681	0	0	0	0	0.594937	0.505704	0	0	0.293491	0.202484	0.239582	0.222417	0.175355	0.383922	0	0	0.469029	0.172916	0	0	0	0	0	0	0	0	0	0	0	0	0	0	0.164548	0.151124	0
ARID5B	0.256766	0.235117	0	0	0.515029	0.00176032	0	0	0.341238	0.4349	0.439811	0.677768	0.255293	0	0	0	0.224144	0.852919	0.669727	0.73065	0.11618	0.391514	0.142537	0.350039	0.231336	0.946361	0.959447	0.918226	0.548423	0.740125	0.126054	0.121148	0	0	0	0	0	0	0	0	0	0	0.178859	0	0	0	0.47772	0.132513	0
ARIH1	0.908163	0.84417	0	0	0	0.727285	0	0	0.927888	0.938483	0.912537	0.9218	0.798544	0.585539	0	0	0.348627	0.259217	0.772635	0.783822	0.620159	0.161435	0.818516	0.66483	0.687955	0.877185	0.807414	0	0	0	0.737768	0.803704	0	0	0	0	0	0	0	0.892465	0.94281	0.947742	0.954659	0.608237	0	0	0.38944	0.783152	0
ARIH2	0.54858	0.546639	0.681802	0	0	0	0	0	0.847519	0.810031	0.812592	0.987523	0.166683	0	0	0	0	0	0.44555	0.537475	0	0.297344	0.723341	0.653722	0.802	0.415611	0.401097	0	0	0	0.939745	0.879611	0	0	0	0	0	0	0	0.872026	0.918488	0.894948	0.924871	0	0	0	0.678866	0.750872	0
ARL1	0.575754	0.291907	0	0	0	0	0	0	0.763197	0.777351	0.856139	0.655074	0.870198	0.755649	0	0	0.800677	0	0.804812	0.850382	0	0	0.907333	0.972361	0.819633	0.606677	0.750674	0	0.605977	0	0.56122	0	0	0	0	0	0	0	0	0	0	0.254053	0.205088	0.326294	0	0	0.807794	0.840927	0
ARL10	0.810448	0.910425	0	0	0	0	0	0	0.559596	0.525079	0.627219	0.506926	0.607913	0.450936	0	0	0	0	0.456952	0.477798	0	0	0.429134	0.542727	0.67734	0.410709	0.552345	0	0	0	0.465775	0.709428	0	0	0	0	0	0	0	0.505186	0.241742	0.462817	0.63187	0	0	0	0.484565	0.690481	0
ARL11	0	0	0	0	0	0.231144	0	0	0	0	0	0	0	0	0	0	0	0	0.253358	0.203451	0	0	0	0	0	0	0	0	0	0	0	0	0	0	0	0	0	0	0	0	0	0	0	0	0	0	0	0	0
ARL13A	0	0	0	0	0	0	0	0	0	0	0	0	0	0	0	0	0	0	0	0	0	0	0	0	0	0	0	0	0	0	0	0	0	0	0	0	0	0	0	0	0	0	0	0	0	0	0	0	0
ARL13B	0.329525	0	0	0	0	0	0	0	0.562055	0.496942	0.459689	0.699578	0.800077	0	0	0	0.145731	0.628648	0.00376848	0.277741	0	0.409107	0.315158	0.168897	0.281867	0.280033	0.432077	0	0	0	0.57315	0	0	0	0	0	0	0	0	0	0	0	0	0	0	0	0.822182	0.597712	0
ARL14	0	0	0	0	0	0.722004	0	0	0.0173913	0	0.160965	0	0	0	0	0	0	0	0.118949	0.194871	0.948011	0.519834	0	0	0	0	0	0	0	0	0	0	0	0	0	0	0	0	0	0	0	0	0	0	0	0	0	0	0
ARL14EP	0.712178	0	0	0	0	0	0	0	0.758015	0.802254	0.850777	0.800963	0	0	0	0	0.725461	0	0	0	0	0	0	0	0	0	0	0	0	0	0	0	0	0	0	0	0	0	0	0	0	0	0	0	0	0	0	0	0
ARL14EPL	0	0	0	0	0	0	0	0	0	0	0	0	0	0	0	0	0	0	0	0	0	0	0	0	0	0	0	0	0	0	0	0	0	0	0	0	0	0	0	0	0	0	0	0	0	0	0	0	0
ARL15	0.172804	0.0698217	0	0	0	0.550169	0	0	0.323232	0.335285	0.506195	0.14412	0.679854	0.139445	0	0	0.57578	0	0.201855	0.322334	0.341645	0	0.704897	0.676026	0.743749	0.619347	0.776347	0	0	0	0.685466	0.40003	0	0	0	0	0	0	0	0	0	0.384564	0.227231	0	0	0	0	0.485556	0
ARL16	0.951531	0.972977	0	0	0	0	0	0	0.979183	0.989514	0.975962	0.7095	0.793467	0	0	0	0	0	0.474152	0.568115	0	0	0.310055	0.428409	0.212563	0.493573	0.560874	0	0	0.608732	0.644011	0.309549	0	0	0	0	0	0	0	0	0	0.41766	0.453144	0	0	0	0.460679	0.812136	0
ARL2	0.742125	0.853498	0	0	0.642962	0.953555	0	0	0.969433	0.960853	0.891457	0.615286	0.911294	0.466753	0	0	0.92798	0	0.925114	0.9407	0	0	0.558958	0.957317	0.772261	0.715805	0.883909	0	0.884892	0	0.775247	0.70715	0	0	0	0	0	0	0	0.917328	0.872309	0.850194	0.767629	0	0	0	0.930437	0.961031	0
ARL2-SNX15	0	0	0	0	0	0	0	0	0	0	0	0	0	0	0	0	0	0	0	0	0	0	0	0	0	0	0	0	0	0	0	0	0	0	0	0	0	0	0	0	0	0	0	0	0	0	0	0	0
ARL2BP	0.723602	0.7369	0	0	0	0.00541638	0	0	0.817655	0.886141	0.753328	0.713037	0.301082	0	0	0	0	0	0.398299	0.433864	0	0	0.771331	0.779848	0.845864	0.825488	0.718475	0.356895	0	0.903534	0.838756	0.633824	0	0	0	0	0	0	0	0.932123	0.905834	0.841351	0.879531	0	0	0	0.61936	0.530438	0
ARL3	0.653283	0.82085	0	0	0	0.065132	0	0	0.80404	0.787662	0.760447	0.945378	0.520835	0	0	0	0.243513	0.357143	0.127452	0.154238	0	0	0.414451	0.662118	0.355645	0.659761	0.611783	0	0	0	0.777055	0.0517686	0	0	0	0	0	0	0	0.0388957	0	0.306445	0.308554	0	0	0	0	0.313978	0
ARL4A	0.783718	0.181893	0	0	0	0.716046	0	0	0.581818	0.79474	0.355307	0.840751	0.0683016	0	0	0	0.953742	0	0.0723741	0.0897521	0	0	0.453845	0.520861	0.499342	0.371127	0.480028	0	0	0.472765	0.811521	0.268104	0	0	0	0	0	0	0	0.913209	0.821693	0.77154	0.819955	0	0	0	0.071239	0.426231	0
ARL4C	0.25244	0.0570645	0.675211	0	0.630132	0.315911	0	0	0.555468	0.556274	0.274778	0.455153	0.0161893	0	0	0	0.473674	0	0.198183	0.309418	0	0	0.608201	0.429721	0.526625	0.921298	0.906362	0.471933	0	0.306029	0.698	0.748596	0	0	0	0	0	0	0	0.449359	0.522597	0.637545	0.633057	0.728617	0	0	0.241794	0.157328	0.430716
ARL4D	0.1565	0	0.138045	0	0	0.00528097	0	0	0.596487	0.373209	0.294286	0.386482	0.195325	0	0	0	0.247273	0.741935	0.219828	0.174225	0	0	0.41651	0.591708	0.34196	0.00305188	0.104081	0	0.403985	0.861954	0.192456	0.254744	0	0	0	0	0	0	0	0	0	0.0647193	0.105971	0	0	0	0.107138	0.106921	0.0496536
ARL5A	0.784272	0.126337	0.685829	0	0	0.308463	0	0	0.774001	0.65388	0.488351	0.53296	0	0	0	0	0	0	0.310175	0.363911	0	0.143153	0.70436	0.775912	0.758224	0.768612	0.892525	0	0	0	0.959629	0.985122	0	0	0	0	0	0	0	0.827486	0.859491	0.810666	0.782523	0	0	0	0.663081	0.717526	0
ARL5B	0.616349	0.615638	0	0	0	0	0	0	0.823979	0.785215	0.795766	0.612143	0.7312	0.460943	0	0	0	0	0.543144	0.475158	0	0	0.764527	0.809236	0.519519	0.9139	0.211992	0	0	0.260707	0.549409	0.271899	0	0	0	0	0	0	0	0.147804	0.0302383	0.171513	0.123369	0	0	0	0.342646	0.67817	0
ARL5C	0.148625	0	0	0	0	0	0	0	0.241019	0.35582	0.279124	0.214952	0.866079	0	0	0	0.300489	0	0.0674461	0.108419	0	0	0.128839	0	0.310554	0.0202534	0.0998172	0	0	0	0	0	0	0	0	0	0	0	0	0	0	0	0	0	0	0	0	0	0
ARL6	0.892968	0.94225	0.803003	0	0	0.600948	0	0	0.931752	0.935862	0.792714	0.765006	0.964556	0.325371	0	0	0.873073	0	0.402648	0.596493	0	0.953087	0.889695	0.886469	0.870954	0.696384	0.675833	0	0.689541	0.0370062	0.855025	0.0423562	0	0	0	0	0	0	0	0.556894	0.0917009	0.37103	0.417161	0	0	0	0.793267	0.895987	0
ARL6IP1	0.505213	0.432647	0.392896	0	0	0	0	0	0.606061	0.568071	0.47328	0.955104	0.723249	0	0	0	0.832832	0.922043	0.267369	0.357688	0	0	0.464948	0.614274	0.583823	0.359752	0.660778	0	0	0	0.516751	0.0587521	0	0	0	0	0	0	0	0.567724	0.0138044	0	0	0	0	0	0.128929	0.59432	0
ARL6IP4	0	0	0	0	0	0	0	0	0	0	0.122411	0	0.656768	0	0	0	0	0	0.821239	0.854907	0	0	0.206375	0.502668	0.227564	0.396282	0.371943	0	0	0	0	0	0	0	0	0	0	0	0	0	0	0.47836	0.546461	0	0	0	0.871351	0.952113	0
ARL6IP5	0.309894	0.433196	0	0	0	0	0	0	0.570839	0.491524	0.57831	0.274585	0.508574	0	0	0	0	0	0.283892	0.303573	0	0	0.6219	0.536605	0.70357	0.439841	0.543904	0	0	0	0	0	0	0	0	0	0	0	0	0	0	0	0	0	0	0	0.799274	0.720337	0
ARL6IP6	0.946761	0.904801	0	0	0	0.840081	0	0	0.892841	0.890598	0.829882	0.984773	0.891369	0	0	0	0.650997	0	0.803169	0.797775	0.914589	0.678855	0.942072	0.926703	0.950522	0.918616	0.890175	0.738739	0	0	0.821523	0.288751	0	0	0	0	0	0	0	0.372636	0.425472	0.502077	0.527877	0.174234	0	0	0.810029	0.916731	0
ARL8A	0.602595	0.0984911	0	0	0	0.519025	0	0	0.37646	0.383695	0.264053	0.27262	0.627551	0	0	0	0.471982	0.650538	0.506232	0.543509	0	0	0.379533	0.0600017	0.405036	0.475631	0.119659	0	0	0	0.800675	0.713678	0	0	0	0	0	0	0	0.879347	0.786853	0.951896	0.949783	0.166843	0	0	0.050426	0.533152	0
ARL8B	0.743345	0.815364	0	0	0.697947	0.916317	0	0	0.848573	0.819119	0.755362	0.0914628	0.412108	0	0	0	0.758932	0	0.679196	0.654851	0.533687	0	0.76005	0.612175	0.640319	0.564783	0.639979	0	0	0	0.781634	0.436162	0	0	0	0	0	0	0	0.29942	0.245029	0.668364	0.679847	0	0	0	0.842715	0.865839	0
ARL9	0	0	0	0	0	0	0	0	0	0	0	0	0	0	0	0	0	0	0	0	0	0	0	0	0	0	0	0	0	0	0	0	0	0	0	0	0	0	0	0	0	0	0	0	0	0	0	0	0
ARMC1	0.580634	0	0	0	0	0.421666	0	0	0.769609	0.762496	0.632212	0.599568	0.610595	0.621046	0	0	0.374013	0	0.550585	0.549354	0	0.484995	0.760587	0.473017	0.608562	0.620087	0.634148	0	0	0.0295218	0.761388	0.916502	0	0	0	0	0	0	0	0.553844	0.0156122	0.506231	0.48504	0	0	0	0.616148	0.781117	0
ARMC10	0.627329	0.509739	0	0	0	0	0	0	0.590338	0.641908	0.701553	0.311229	0.124054	0	0	0	0	0	0.203691	0.325068	0	0	0.219178	0.473804	0.400737	0.295385	0.419024	0	0	0	0.153049	0	0	0	0	0	0	0	0	0	0	0	0.19797	0	0	0	0	0.191159	0
ARMC12	0.459295	0.0108368	0	0	0	0	0	0	0.26043	0.260748	0.326646	0.0554082	0	0	0	0	0	0	0	0	0	0	0	0	0	0	0	0	0	0	0	0	0	0	0	0	0	0	0	0	0	0	0	0	0	0	0	0	0
ARMC2	0.348492	0.0986283	0.493958	0	0	0	0	0	0.266491	0.533555	0.351516	0.945279	0.173676	0	0	0	0.339225	0	0.0862885	0.0860752	0.24191	0	0.215955	0.491035	0.15747	0.0961805	0.210164	0	0	0.195426	0.114365	0.118871	0	0	0	0	0	0	0	0.428462	0.0824979	0.136674	0.312772	0	0	0	0.569353	0.544009	0
ARMC3	0	0	0	0	0	0	0	0	0.0852877	0.110451	0.19693	0.257098	0.695373	0.03357	0	0	0	0	0.0246401	0.123786	0.660477	0.651604	0	0	0	0.0522519	0.277086	0	0	0	0	0	0	0	0	0	0	0	0	0	0	0	0	0	0	0	0	0	0
ARMC4	0.524512	0.782716	0.108019	0	0	0	0	0	0.333333	0.370412	0.563055	0.851852	0	0	0	0	0	0	0.348053	0.0361082	0.593103	0.286306	0.0521085	0.193038	0	0	0	0	0	0	0	0	0	0	0	0	0	0	0	0	0	0	0	0	0	0	0.277553	0.0190965	0
ARMC5	0.773736	0.427298	0	0	0.725073	0.572241	0	0	0.819675	0.867267	0.868066	0.866195	0.95967	0.829245	0	0	0.365739	0	0.970045	0.977939	0	0	0.981556	0.90921	0.794017	0.886988	0.843617	0	0.276148	0	0.641841	0.809321	0	0	0	0	0	0	0	0.339231	0.00197206	0.524454	0.534203	0	0	0	0.862411	0.860314	0
ARMC6	0.847272	0.731824	0	0	0.917522	0.327962	0	0	0.916118	0.897326	0.886834	0.941153	0.981416	0.858941	0	0	0	0.750384	0.994106	0.996889	0	0	0.710628	0.981107	0.576542	0.846574	0.785745	0.906445	0	0	0.356833	0.914984	0	0	0	0	0	0	0	0.70241	0.456532	0.681361	0.666798	0.43189	0	0	0.940634	0.904905	0
ARMC7	0.230035	0.197119	0	0	0	0.549763	0	0	0.514449	0.580129	0.6777	0.485706	0.459239	0	0	0	0.338661	0.0917819	0.411054	0.267182	0	0	0.0951741	0.270358	0.344943	0.0405068	0.18397	0	0.0553403	0	0.175705	0	0	0	0	0	0	0	0	0	0	0.236232	0.237116	0	0	0	0.267635	0.175262	0
ARMC8	0.90295	0.645267	0.838521	0	0.670455	0	0	0	0.958278	0.923191	0.93297	0.592593	0.938117	0	0	0	0.922151	0.96275	0.914678	0.924672	0.27374	0.172473	0.781986	0.897577	0.88692	0.866087	0.918458	0.0755371	0	0	0.587129	0.35646	0	0	0	0	0	0	0	0.489933	0.588168	0.220689	0.305391	0	0	0	0.974158	0.989628	0
ARMC9	0.379991	0.114815	0	0	0.931085	0.992552	0	0	0.621344	0.521933	0.699889	0.942725	0.842514	0.606198	0	0	0.122791	0	0.483428	0.400396	0	0	0.300922	0.660806	0.150978	0.0531767	0.222261	0	0	0	0	0	0	0	0	0	0	0	0	0.0474375	0.926048	0.901112	0.000131804	0	0	0	0.268613	0.455894	0
ARMCX1	0	0	0	0	0	0	0	0	0.10628	0.220115	0.220322	0	0.042916	0	0	0	0	0	0	0	0	0	0.466112	0.709175	0.517238	0.680477	0.66948	0	0	0	0	0	0	0	0	0	0	0	0	0	0	0	0	0	0	0	0	0	0
ARMCX2	0.238243	0	0	0	0	0	0	0	0	0	0.0429919	0	0.253568	0	0	0	0	0	0	0	0	0	0.6929	0.147643	0.753399	0.775825	0.627099	0	0	0	0	0	0	0	0	0	0	0	0	0	0	0	0	0	0	0	0	0.202307	0
ARMCX3	0.144743	0	0	0	0	0	0	0	0.126482	0.197396	0.33247	0.0949995	0	0	0	0	0	0	0	0	0	0	0.243442	0.0165311	0.37863	0.271802	0.165782	0	0	0	0	0	0	0	0	0	0	0	0	0	0	0	0	0	0	0	0	0	0
ARMCX4	0	0	0	0	0	0	0	0	0.127624	0.0923628	0.280325	0.116416	0	0	0	0	0	0	0	0	0	0	0.637747	0.618123	0.65032	0.754092	0.804456	0	0	0	0	0.228632	0	0	0	0	0	0	0	0	0	0	0	0	0	0	0	0.188542	0
ARMCX5	0.750776	0.805075	0	0	0	0.677454	0	0	0.659289	0.784166	0.847171	0	0.966568	0.404777	0	0	0	0	0.871195	0.866126	0	0	0.943057	0.932039	0.86841	0.972626	0.884257	0	0	0	0	0	0	0	0	0	0	0	0	0	0	0	0	0	0	0	0.583042	0.859054	0
ARMCX6	0.276398	0	0.418894	0	0	0	0	0	0.167501	0.245806	0.147374	0	0	0	0	0	0	0	0	0	0	0	0.00814755	0.0291262	0.189929	0.247942	0.244713	0	0	0	0	0	0	0	0	0	0	0	0	0	0	0	0	0	0	0	0	0	0
ARMT1	0	0	0	0	0	0	0	0	0	0	0	0	0	0	0	0	0	0	0	0	0	0	0	0	0	0	0	0	0	0	0	0	0	0	0	0	0	0	0	0	0	0	0	0	0	0	0	0	0
ARNT	0.701198	0.451715	0	0	0.45088	0.622207	0	0	0.670444	0.628976	0.721339	0.122212	0.793179	0	0	0	0.570515	0	0.775244	0.79259	0.802653	0.696102	0.828633	0.837488	0.892096	0.924813	0.851014	0	0	0	0.599783	0.0347654	0	0	0	0	0	0	0	0	0	0	0	0	0	0	0.779159	0.774719	0
ARNT2	0.891859	0.603292	0	0.083958	0	0.542316	0	0	0.829513	0.717144	0.739183	0.465468	0.36584	0	0	0	0	0	0.475408	0.57924	0	0	0.67177	0.494446	0.739012	0.853417	0.901575	0	0	0.866944	0.96469	0.867163	0	0	0	0	0	0	0	0.732001	0.566146	0.598687	0.566364	0	0	0	0	0.507464	0
ARNTL	0.592169	0.311797	0	0	0.32588	0.697224	0	0	0.609398	0.782943	0.610762	0.921702	0.813105	0	0	0	0.163031	0	0.153638	0.21467	0	0	0.469514	0.500743	0.576103	0.609452	0.645549	0	0	0	0.485418	0.449522	0	0	0	0	0	0	0	0.660006	0.562531	0.549779	0.595097	0	0	0	0.447269	0.486041	0
ARNTL2	0.255768	0	0	0	0	0	0	0	0.197628	0.270098	0.295211	0.586207	0	0	0	0	0	0	0.14842	0.0102762	0	0	0.25526	0.165836	0.270024	0	0	0	0	0	0	0	0	0	0	0	0	0	0	0	0.0543961	0.472598	0.463556	0	0	0	0	0	0
ARPC1A	0.483917	0.366941	0.0399121	0	0	0	0	0	0.771366	0.706571	0.708395	0.98713	0.704474	0	0	0	0	0	0.214224	0.210616	0	0	0.473901	0.752296	0.371436	0.332748	0.488121	0	0	0	0.291637	0	0	0	0	0	0	0	0	0.168243	0.685785	0.701193	0.724002	0	0	0	0	0.413532	0
ARPC1B	0.187112	0	0	0	0	0	0	0	0.0686869	0.200979	0.287167	0.51901	0.378964	0	0	0	0	0	0.440622	0.562364	0	0	0.0396634	0.0230036	0.199316	0	0.00365503	0	0	0	0	0	0	0	0	0	0	0	0	0	0	0	0	0	0	0	0	0.115452	0
ARPC2	0.646185	0.362963	0	0	0	0	0	0	0.389548	0.543953	0.602256	0.562629	0.456078	0	0	0	0	0	0.401391	0.353352	0.275332	0.701621	0.523234	0.457448	0.549697	0.82891	0.792533	0	0	0	0.793926	0.110673	0	0	0	0	0	0	0	0.353722	0.302547	0.351199	0.329643	0	0	0	0.343065	0.648895	0
ARPC3	0.742236	0.816598	0	0	0	0.620853	0	0	0.917611	0.884306	0.852626	0.877395	0.514034	0	0	0	0.725837	0	0.896222	0.916847	0	0	0.315516	0.453862	0.618388	0.475816	0.499347	0	0	0	0	0	0	0	0	0	0	0	0	0	0	0.203805	0.261368	0	0	0	0.525772	0.427879	0
ARPC4	0.842169	0.811385	0	0	0.465176	0.334191	0	0	0.851823	0.840353	0.878328	0.525297	0.838586	0	0	0	0	0	0.741714	0.806637	0	0.879269	0.899185	0.920231	0.726906	0.919819	0.90993	0.039501	0.857222	0.909356	0.921547	0.589494	0	0	0	0	0	0	0	0.728951	0.830074	0.815624	0.838012	0	0	0	0.586395	0.864288	0
ARPC4-TTLL3	0	0	0	0	0	0	0	0	0	0	0	0	0.286809	0	0	0	0	0	0	0	0	0	0.0816546	0.162075	0	0.0436512	0.148551	0	0	0	0	0	0	0	0	0	0	0	0	0	0	0	0	0	0	0	0	0.174292	0
ARPC5	0.570874	0.533608	0	0	0.472507	0.313473	0	0	0.75415	0.79107	0.877219	0.937813	0.24054	0	0	0	0.684844	0.933948	0.4699	0.523994	0.727851	0	0.869639	0.78081	0.839986	0.877647	0.883213	0	0	0	0.59677	0.408684	0	0	0	0	0	0	0	0.289963	0.313558	0.366609	0.304073	0	0	0	0.447549	0.588503	0
ARPC5L	0.778061	0.655418	0	0	0	0	0	0	0.861309	0.801293	0.837555	0.615974	0.691158	0.218528	0	0	0.535164	0	0.467775	0.448477	0	0	0.414988	0.449838	0.44732	0.492093	0.527717	0	0	0	0.474572	0.510703	0	0	0	0	0	0	0	0.436547	0.752013	0.649873	0.646237	0	0	0	0.331052	0.41266	0
ARPIN	0	0	0	0	0	0	0	0	0	0	0	0	0	0	0	0	0	0	0	0	0	0	0	0	0	0	0	0	0	0	0	0	0	0	0	0	0	0	0	0	0	0	0	0	0	0	0	0	0
ARPP19	0.982254	0.972016	0.183815	0.887556	0.189516	0.978199	0	0	0.989811	0.996767	0.985484	0.608901	0.286234	0	0	0	0.911245	0.275346	0.413277	0.434053	0.942175	0.142118	0.723431	0.160938	0.610492	0.575881	0.686102	0	0	0	0.442275	0.617276	0	0	0	0	0	0	0	0.204698	0	0.443119	0.565045	0	0	0	0.669647	0.707057	0
ARPP21	0	0	0	0	0	0	0	0	0.0837945	0	0.075074	0.801257	0	0	0	0	0	0.833333	0	0	0	0	0.833109	0.691682	0.213703	0.52067	0.515447	0	0	0	0.255242	0.465614	0	0	0	0	0	0	0	0.0968578	0	0.0740989	0.0441545	0	0	0	0	0.047596	0.214781
ARR3	0	0	0	0	0	0	0	0	0	0	0	0	0	0	0	0	0	0	0	0	0	0	0	0	0	0	0	0	0	0	0	0	0	0	0	0	0	0	0	0	0	0	0	0	0	0	0	0	0
ARRB1	0.114907	0	0	0	0	0.678673	0	0	0.519368	0.476494	0.300111	0.572453	0.216592	0	0	0	0	0	0.39685	0.447912	0	0	0.290626	0.0402344	0.256601	0.549339	0.667653	0	0	0	0.247771	0.512373	0	0	0	0	0	0	0	0.327029	0.127034	0.423154	0.499539	0	0	0	0.0575499	0.522489	0
ARRB2	0.432343	0.323045	0	0	0	0.698037	0	0	0.436012	0.652656	0.491679	0.640338	0.410097	0	0	0	0	0	0.500145	0.525125	0	0	0.201898	0.539229	0.526274	0.5166	0.352885	0	0	0	0.868643	0.806892	0	0	0	0	0	0	0	0	0	0.0730269	0.234744	0	0	0	0.0231876	0.218786	0
ARRDC1	0.0906167	0	0	0	0	0	0	0	0.095213	0.13483	0.205159	0.237155	0.578025	0	0	0	0.633697	0.487711	0.354334	0.391345	0	0	0.313457	0.136097	0.202649	0.219366	0.0892002	0	0	0	0	0	0	0	0	0	0	0	0	0	0	0	0.22644	0	0	0	0	0.0897635	0
ARRDC2	0.00499113	0.0133059	0	0	0.820381	0.0364252	0	0	0.830215	0.813439	0.299464	0.650948	0.318134	0	0	0	0	0	0.270074	0.348826	0	0	0.288477	0.271845	0.113694	0.250254	0.211383	0	0	0	0.5235	0	0	0	0	0	0	0	0	0.15543	0.568447	0.583947	0.496771	0	0	0	0	0.201241	0
ARRDC3	0.578749	0.508505	0.915782	0	0.978739	0.981449	0	0	0.983048	0.981737	0.934634	0.729738	0.444966	0.740801	0	0	0.988153	0.843318	0.95816	0.965023	0	0.169024	0.978243	0.990641	0.999035	1	0.999826	0.650728	0	0.688565	0.805977	0.892516	0	0	0	0	0	0	0	0.657108	0.412161	0.300281	0.669566	0.958817	0	0	0.221539	0.299632	0
ARRDC4	0.398181	0	0	0.172414	0	0.542722	0	0	0.528327	0.630024	0.188147	0.783476	0.648146	0	0	0	0.682211	0.0426267	0.267755	0.165268	0	0	0.281314	0.232835	0.374507	0.597799	0.280567	0	0	0	0.750542	0.0299074	0	0	0	0	0	0	0	0.641855	0.411668	0.521506	0.670753	0.176346	0	0	0.734739	0.295754	0.777136
ARRDC5	0	0	0	0	0	0	0	0	0	0	0	0	0.677364	0	0	0	0	0	0	0	0	0	0	0	0	0	0	0	0	0	0	0	0	0	0	0	0	0	0	0	0	0	0	0	0	0	0	0	0
ARSA	0.0819654	0	0	0	0	0	0	0	0.136495	0.184463	0.33811	0.317418	0.321583	0	0	0	0	0	0.355203	0.360517	0	0	0.399678	0.574565	0.332134	0.522427	0.335567	0	0.294411	0	0.0232586	0	0	0	0	0	0	0	0	0	0	0	0	0	0	0	0.195837	0.22974	0
ARSB	0.636091	0	0	0.029985	0	0.75545	0	0	0.580676	0.458144	0.738536	0.58994	0	0	0	0	0.6651	0	0.278095	0.349392	0.913528	0.0382891	0.90411	0.674014	0.805422	0.557385	0.864503	0.949411	0	0.506029	0.452157	0.587065	0	0	0	0	0	0	0	0.555522	0.611997	0.870561	0.841176	0	0	0	0	0	0
ARSG	0.452307	0.104801	0	0	0.876833	0.975491	0	0	0.705841	0.685862	0.491309	0.360841	0.24351	0	0	0	0.839601	0.245392	0.839598	0.819459	0	0.876164	0.84833	0.725706	0.785157	0.579118	0.845531	0	0	0	0.909737	0.802034	0	0	0	0	0	0	0	0.159549	0.277568	0.317433	0.319362	0	0	0	0	0.278402	0
ARSI	0	0	0	0	0	0	0	0	0.0736056	0.177386	0.0938425	0.279792	0	0	0	0	0	0	0	0	0	0	0	0	0	0	0	0	0	0	0	0.219068	0	0	0	0	0	0	0	0	0	0	0	0	0	0	0	0	0
ARSJ	0.0523514	0.134705	0	0	0	0	0	0	0.351339	0.165414	0.313979	0.197367	0.166299	0	0	0	0	0	0	0	0.746419	0	0	0	0.0527239	0	0	0	0	0	0	0	0	0	0	0	0	0	0	0	0	0	0	0	0	0	0	0.34432	0
ARSK	0.510093	0.407956	0.822409	0	0	0	0	0	0.619412	0.64252	0.634153	0.743884	0.988026	0.456101	0	0	0.519932	0.59831	0.429027	0.556896	0	0.592273	0.490554	0.601504	0.686113	0.252659	0.247846	0	0	0	0.0359123	0	0	0	0	0	0	0	0	0	0	0	0	0	0	0	0.633329	0.6171	0
ART1	0.14563	0	0	0	0	0	0	0	0	0	0	0	0.394386	0	0	0	0	0	0	0	0	0	0	0	0	0	0	0	0	0	0	0	0	0	0	0	0	0	0	0	0	0	0	0	0	0	0	0	0
ART3	0	0	0.378982	0	0	0.17698	0	0	0.315942	0.205348	0.172984	0.0158169	0.469394	0	0	0	0	0	0.541695	0.543132	0	0.565367	0	0	0	0	0	0	0	0	0	0	0	0	0	0	0	0	0	0	0	0	0	0	0	0	0	0	0
ART4	0	0	0	0	0	0.727556	0	0	0.103118	0.246942	0	0	0.446882	0	0	0	0	0	0.184945	0.220138	0	0	0	0	0	0	0	0	0	0	0	0	0	0	0	0	0	0	0	0	0	0	0	0	0	0	0	0	0
ART5	0	0	0	0	0	0	0	0	0.248573	0.104596	0.354937	0.562531	0.351375	0	0	0	0	0	0	0	0	0	0	0	0	0	0	0	0	0	0	0	0	0	0	0	0	0	0	0	0	0	0	0	0	0	0	0	0
ARTN	0	0	0	0	0	0.736899	0	0	0.336847	0.277263	0.00425296	0.0942136	0.0523039	0	0	0	0	0	0	0	0	0	0.144418	0.028339	0.159839	0	0.0653555	0	0	0	0	0	0	0	0	0	0	0	0	0.105857	0.341002	0.0766448	0.206933	0	0	0	0	0	0
ARV1	0.537045	0.160494	0	0	0.00256598	0	0	0	0.501274	0.602237	0.592733	0.727085	0.786474	0	0	0	0.774915	0	0.870036	0.824456	0	0	0.22464	0.58611	0.236775	0.39582	0.558524	0	0	0	0.560858	0.187642	0	0	0	0	0	0	0	0.313758	0.368776	0.408817	0.38131	0.751848	0	0	0.872329	0.890655	0
ARVCF	0.48547	0.238272	0	0	0	0.141368	0	0	0.524901	0.749388	0.407452	0.661853	0.319667	0	0	0	0.170929	0	0	0.0686339	0	0	0.00384994	0.370594	0.567067	0.471377	0.364285	0	0	0	0.637383	0.484894	0	0	0	0	0	0	0	0.16504	0.536072	0.116307	0.040464	0	0	0	0	0.186603	0
ARX	0.0148625	0	0.83193	0	0	0	0	0	0.112341	0.209717	0.133691	0.00451911	0	0	0	0	0.234299	0	0	0	0	0	0	0	0	0.198835	0.231311	0	0	0	0	0	0	0	0	0	0	0	0	0	0	0	0	0	0	0	0	0	0.23903
AS3MT	0.202751	0.16214	0.452215	0	0	0	0	0	0.226526	0.383083	0.279586	0.481973	0.501676	0	0	0	0.569387	0	0.0974973	0.12916	0	0	0.057391	0.112044	0.184753	0.199112	0.325472	0	0	0	0	0	0	0	0	0	0	0	0	0	0	0	0	0	0	0	0	0	0
ASAH1	0.681012	0.578738	0.129257	0	0	0	0	0	0.655599	0.741	0.718103	0.875823	0.571702	0	0	0	0.0312147	0.235023	0.448159	0.518054	0	0.157296	0.686185	0.641826	0.712168	0.36974	0.383692	0	0	0	0.20282	0	0	0	0	0	0	0	0	0.583588	0.62613	0.717674	0.764334	0	0	0	0.401732	0.496607	0
ASAH2	0	0	0	0	0	0.533108	0	0	0	0	0	0	0	0	0	0	0	0	0.0705382	0.144716	0.973475	0	0.107888	0.426572	0.204141	0.363914	0.0521278	0	0	0	0	0.150448	0	0	0	0	0	0	0	0.760677	0.714544	0.855152	0.835244	0	0	0	0	0	0
ASAH2B	0.69421	0.383402	0.596119	0	0	0	0	0	0.89372	0.904055	0.89645	0.201984	0	0	0	0	0.45299	0	0	0	0	0	0	0	0	0	0	0	0	0	0	0	0	0	0	0	0	0	0	0	0	0	0	0	0	0	0	0	0
ASAP1	0.788709	0.709053	0.80227	0	0	0.0440081	0	0	0.541326	0.569906	0.700629	0.452893	0	0	0	0	0.0432493	0.637097	0.535897	0.395022	0.92626	0	0.311398	0.277442	0.407053	0.638768	0.687233	0	0	0	0.875271	0.800364	0	0	0	0	0	0	0	0.544997	0.632868	0.748225	0.698168	0	0	0	0.0680263	0.48449	0
ASAP2	0.754769	0.462551	0	0	0	0.623155	0	0	0.494247	0.626529	0.471616	0.392278	0.0930166	0	0	0	0	0	0.0833897	0.0918262	0	0	0.473453	0.253827	0.471796	0.548784	0.546515	0	0	0	0.496144	0.547442	0	0	0	0	0	0	0	0.367297	0.353164	0.224977	0.389482	0	0	0	0	0.0651415	0.226328
ASAP3	0.333629	0.128258	0	0	0	0.21151	0	0	0.385859	0.447833	0.535688	0.75921	0.583102	0	0	0	0	0	0	0	0	0	0.0935625	0	0	0.373069	0.135584	0	0	0	0	0	0	0	0	0	0	0	0	0	0	0	0	0	0	0	0.301299	0.222567	0
ASB1	0	0	0	0	0	0.435477	0	0	0.0661397	0	0	0	0.436823	0	0	0	0	0	0.57107	0.610823	0	0	0.33208	0.346453	0.224581	0.54231	0.451832	0	0	0	0.279585	0	0	0	0	0	0	0	0	0	0	0	0	0	0	0	0.428412	0.681756	0
ASB10	0	0	0	0	0	0	0	0	0	0	0	0	0	0	0	0	0	0	0	0	0	0	0	0	0	0	0	0	0	0	0	0	0	0	0	0	0	0	0	0	0	0	0	0	0	0	0	0	0
ASB11	0	0	0	0	0	0	0	0	0	0	0	0	0	0	0	0	0	0	0	0	0	0	0	0	0	0	0	0	0	0	0	0	0	0	0	0	0	0	0	0	0	0	0	0	0	0	0	0	0
ASB12	0	0	0	0	0	0	0	0	0	0	0	0	0	0	0	0	0	0	0	0	0	0	0	0	0	0	0	0	0	0	0	0	0	0	0	0	0	0	0	0	0	0	0	0	0	0	0	0	0
ASB13	0.389862	0	0	0	0	0	0	0	0.235397	0.172143	0.191013	0.370174	0.39659	0	0	0	0.295788	0	0	0	0	0	0.643567	0.578064	0.467585	0.551466	0.176312	0	0	0	0	0	0	0	0	0	0	0	0	0.271507	0.157929	0.226049	0.230921	0	0	0	0.422405	0.509015	0
ASB14	0	0	0	0	0	0	0	0	0	0	0	0	0	0	0	0	0	0	0	0	0	0	0	0	0	0	0	0	0	0	0	0	0	0	0	0	0	0	0	0	0	0	0	0	0	0	0	0	0
ASB15	0	0	0	0	0	0	0	0	0	0	0	0	0.821439	0	0	0	0	0	0.46188	0.47233	0	0	0.402543	0.353538	0.29064	0.374457	0.357062	0	0	0	0	0	0	0	0	0	0	0	0	0	0	0	0	0	0	0	0.641989	0.612737	0
ASB16	0.0857365	0	0	0	0	0.393636	0	0	0.174352	0.151084	0.0986501	0	0.389214	0	0	0	0	0.0357143	0	0.0815499	0	0	0	0	0	0	0	0	0	0	0	0	0	0	0	0	0	0	0	0	0	0	0	0	0	0	0	0.116227	0
ASB17	0	0	0	0.575712	0	0	0	0	0.0879227	0.387976	0	0.142548	0	0	0	0	0	0	0	0	0	0	0	0	0	0	0	0	0	0	0	0	0	0	0	0	0	0	0	0	0	0	0	0	0	0	0	0	0
ASB18	0	0.215912	0	0	0	0	0	0	0	0	0.123243	0	0.309704	0	0	0	0	0	0	0	0	0	0	0.0932389	0	0	0	0	0	0	0	0	0	0	0	0	0	0	0	0	0	0	0	0	0	0	0	0	0.950346
ASB2	0	0	0	0	0.785924	0.984563	0	0	0.527888	0.564051	0.0783099	0.184989	0.154996	0	0	0	0	0	0.169775	0.248421	0	0	0.000537201	0	0	0	0.0957271	0	0	0	0	0	0	0	0	0	0	0	0	0	0	0	0	0	0	0	0	0	0
ASB3	0	0	0	0	0	0.501557	0	0	0	0	0	0	0.630233	0	0	0	0	0	0.316359	0.361082	0	0	0.439072	0.81361	0.481358	0.358827	0.323906	0	0	0	0	0	0	0	0	0	0	0	0	0.716748	0.364339	0.67359	0.720179	0	0	0	0.605252	0.773943	0
ASB4	0.149401	0	0	0	0	0.814624	0	0	0.339833	0.249825	0.250832	0.0970626	0	0	0	0	0	0	0.0800077	0.0769303	0.91618	0	0.174501	0.256888	0.171945	0.367428	0.100949	0	0	0	0	0	0	0	0	0	0	0	0	0	0	0	0	0	0	0	0	0.127666	0.0473441
ASB5	0	0	0.426584	0	0	0	0	0	0	0	0	0	0	0	0	0	0	0	0.0225143	0.00320543	0.276923	0.185926	0	0	0	0	0	0	0	0	0	0	0	0	0	0	0	0	0	0	0	0	0	0	0	0	0	0	0
ASB6	0.590617	0.758985	0	0	0	0.977928	0	0	0.920158	0.892171	0.807138	0.57432	0.87106	0	0	0	0.505077	0	0.483332	0.533893	0	0	0.288925	0.0432957	0.396614	0.219551	0.471586	0	0	0	0.248012	0.210414	0	0	0	0	0	0	0	0.591214	0.810353	0.823663	0.831818	0	0	0	0.863947	0.875921	0
ASB7	0.624113	0.437037	0	0	0.388563	0.899797	0	0	0.73105	0.657113	0.546875	0.582474	0.796245	0	0	0	0.589883	0	0.500531	0.562176	0	0.64229	0.664876	0.688008	0.521362	0.596782	0.607606	0	0	0.92474	0.687756	0.0708972	0	0	0	0	0	0	0	0.532947	0.449466	0.209433	0.304995	0	0	0	0.625506	0.870492	0
ASB8	0.332187	0.196708	0	0	0	0.227488	0	0	0.401932	0.663667	0.570544	0.733962	0.724112	0	0	0	0.616209	0.950461	0.336844	0.497596	0	0	0.352314	0.530657	0.244758	0.29631	0.71395	0.151074	0	0	0.821644	0.976165	0	0	0	0	0	0	0	0	0	0.155433	0.0342691	0	0	0	0.145691	0.799147	0
ASB9	0	0	0	0	0	0	0	0	0	0	0	0	0	0	0	0	0	0	0	0	0	0	0	0	0	0	0	0	0	0	0	0	0	0	0	0	0	0	0	0	0	0	0	0	0	0	0	0	0
ASCC1	0	0	0	0	0	0.150982	0	0	0.0540184	0.0298847	0.123706	0	0.991378	0.312782	0	0	0	0	0.963765	0.977091	0	0.435323	0.806697	0.937637	0.753136	0.807084	0.734488	0	0.903154	0	0.518679	0.27114	0	0	0	0	0	0	0	0	0	0.363661	0.287202	0	0	0	0.899288	0.938639	0
ASCC2	0.25122	0	0	0	0	0	0	0	0.467369	0.419259	0.461908	0.901267	0.810039	0.182699	0	0	0.59308	0.184332	0.519664	0.514754	0	0	0.319993	0.214292	0.187736	0.145566	0.0976416	0	0	0	0	0	0	0	0	0	0	0	0	0	0	0	0	0	0	0	0.0167621	0.497092	0
ASCC3	0.224268	0.160082	0.527646	0.542729	0	0.346513	0	0	0.427317	0.393132	0.589774	0.68828	0	0	0	0	0.18616	0	0.560247	0.641275	0.0339523	0.455674	0.841257	0.923467	0.863058	0.742717	0.622052	0	0	0.536798	0.461919	0	0	0	0	0	0	0	0	0	0.405916	0.390594	0.223013	0	0	0	0	0.228383	0
ASCL1	0	0	0	0	0	0	0	0	0	0.0469242	0	0.061008	0.412779	0	0	0	0	0	0	0	0	0	0.251858	0.146243	0.265988	0.415241	0.530415	0	0	0	0.0801398	0.0667982	0	0	0	0	0	0	0	0	0	0	0	0	0	0	0.162173	0.201822	0.26097
ASCL2	0	0	0	0	0	0	0	0	0	0	0	0	0.371204	0	0	0	0	0	0.14813	0.107759	0	0	0	0	0	0	0.0447307	0	0	0	0	0	0	0	0	0	0	0	0	0	0	0	0	0	0	0	0	0.140655	0
ASCL3	0	0	0	0	0	0	0	0	0	0	0	0	0	0	0	0	0	0	0	0	0	0	0	0	0	0	0	0	0	0	0	0	0	0	0	0	0	0	0	0	0	0	0	0	0	0	0	0	0
ASCL4	0	0	0	0	0	0.832227	0	0	0	0	0	0.0023578	0.208928	0	0	0	0.0983452	0	0	0	0	0	0.484108	0.607802	0.537328	0.343106	0.373771	0	0	0	0	0	0	0	0	0	0	0	0	0	0	0.594399	0.645314	0	0	0	0.351446	0.468496	0
ASCL5	0	0.0713306	0	0	0	0	0	0	0.672288	0.711202	0.215422	0.45309	0	0	0	0	0.0530275	0	0	0	0	0	0	0	0	0	0	0	0	0	0	0	0	0	0	0	0	0	0	0	0	0	0	0	0	0	0	0	0
ASF1A	0.697205	0.464472	0	0.445277	0.646261	0.26107	0	0	0.761353	0.750961	0.771727	0.352392	0.357793	0.0655261	0	0	0.0846183	0	0.699971	0.72537	0.119894	0.0227665	0.957203	0.966938	0.955873	0.962638	0.953094	0	0.328722	0.437422	0.670523	0.929558	0	0	0	0	0	0	0	0.266016	0.320131	0.487204	0.482536	0	0	0	0.631652	0.760081	0
ASF1B	0.744454	0.585048	0	0	0	0.844685	0	0	0.731489	0.84647	0.551128	0.974752	0.951815	0.348612	0	0	0.625423	0	0.630013	0.685491	0	0	0.183096	0.255838	0.151417	0.28216	0.420068	0	0	0	0	0	0	0	0	0	0	0	0	0	0	0	0	0	0	0	0.236905	0.569213	0
ASGR1	0.250333	0.0170096	0	0	0	0.237238	0	0	0.726219	0.682628	0.385725	0.262992	0	0	0	0	0	0	0	0	0	0	0	0	0	0	0	0	0	0	0	0	0	0	0	0	0	0	0	0	0	0	0	0	0	0	0	0	0
ASGR2	0	0	0	0	0	0.404739	0	0	0	0	0.087463	0	0.12894	0	0	0	0	0	0.261088	0.3196	0	0	0	0	0	0	0	0	0	0	0	0	0	0	0	0	0	0	0	0	0	0	0	0	0	0	0	0	0
ASH1L	0.892524	0.791358	0	0	0	0	0	0	0.733245	0.664803	0.700351	0.954219	0	0	0	0	0.895825	0	0	0	0	0	0	0	0	0	0	0	0	0	0	0	0	0	0	0	0	0	0	0	0	0	0	0	0	0	0	0	0
ASH2L	0.76098	0.567215	0.0582204	0	0	0	0	0	0.797101	0.822527	0.894786	0.984281	0.637609	0.164945	0	0	0	0	0.412214	0.419063	0	0	0.891575	0.573078	0.909817	0.805697	0.796101	0	0	0.488565	0.577609	0.226507	0	0	0	0	0	0	0	0.0520134	0.237469	0.426638	0.335838	0	0	0	0.686129	0.673226	0
ASIC1	0.815772	0	0	0	0	0	0	0	0.66939	0.500961	0.28162	0.447195	0	0	0	0	0.379842	0	0	0	0	0	0	0	0	0	0	0	0	0	0	0	0	0	0	0	0	0	0	0	0	0	0	0	0	0	0	0	0
ASIC2	0	0	0	0	0	0	0	0	0	0	0	0	0	0	0	0	0	0.230415	0	0	0	0	0	0	0	0	0	0	0	0	0	0	0	0	0	0	0	0	0	0	0	0	0	0	0	0	0	0	0
ASIC3	0	0	0	0	0	0	0	0	0	0	0	0.292072	0	0	0	0	0	0	0	0	0	0	0	0	0	0	0	0	0	0	0	0	0	0	0	0	0	0	0	0	0	0	0	0	0	0	0	0	0
ASIC4	0	0	0	0	0	0	0	0	0.126658	0.0997029	0.161428	0	0	0	0	0	0.288078	0	0	0	0	0	0	0	0	0	0	0	0	0	0	0	0	0	0	0	0	0	0	0	0	0	0	0	0	0	0	0	0
ASIC5	0	0	0	0	0	0	0	0	0	0	0	0	0	0	0	0	0	0	0	0	0	0	0	0	0	0	0	0	0	0	0	0	0	0	0	0	0	0	0	0	0	0	0	0	0	0	0	0	0
ASIP	0	0	0.507506	0	0	0.296276	0	0	0.620729	0.308459	0.11483	0	0.219657	0.632666	0	0	0	0	0.303121	0.225889	0	0	0.784403	0.71731	0.613299	0.726163	0.659821	0.321552	0.505257	0.837422	0.986985	0.922271	0	0	0	0	0	0	0	0.262508	0.404766	0.712716	0.712007	0	0	0	0	0.400155	0.017321
ASL	0.318212	0.0104252	0	0	0.0516862	0.215166	0	0	0.160299	0.142433	0.341901	0.68101	0.65217	0	0	0	0.622414	0	0.33008	0.433487	0	0	0.360372	0.220852	0.34968	0.285952	0.252458	0	0.651356	0	0	0	0	0	0	0	0	0	0	0	0	0	0	0	0	0	0	0.335304	0
ASNA1	0.753327	0.733059	0	0	0	0	0	0	0.784717	0.800419	0.790588	0.223794	0.64738	0.772434	0	0	0	0	0.76819	0.748185	0	0	0.668278	0.762442	0.77577	0.80209	0.826038	0	0	0	0.56833	0.442235	0	0	0	0	0	0	0	0.332367	0	0.606459	0.458152	0	0	0	0.749406	0.748255	0
ASNS	0.261646	0	0	0	0	0	0	0	0.427668	0.40519	0.484098	0.687199	0	0	0	0	0.00545318	0	0.172577	0.221175	0.753846	0.174198	0.445877	0.384676	0.786736	0.277536	0.294578	0	0	0.719335	0	0	0	0	0	0	0	0	0	0.340604	0.579622	0.536781	0.525109	0	0	0	0	0.0353819	0
ASNSD1	0.319987	0	0	0	0	0.68761	0	0	0.555116	0.544652	0.432692	0.724334	0.513268	0	0	0	0	0	0.751667	0.704912	0	0	0.156952	0.703402	0.403983	0.350319	0.353581	0	0	0	0	0	0	0	0	0	0	0	0	0	0	0	0	0	0	0	0	0	0
ASPA	0	0	0	0	0	0	0	0	0	0	0	0	0	0	0	0	0	0	0	0	0	0	0	0	0	0	0	0	0	0	0	0	0	0	0	0	0	0	0	0	0	0	0	0	0	0	0	0	0
ASPDH	0.514419	0.259122	0	0	0	0	0	0	0.254633	0.287137	0.404678	0.520778	0.801801	0	0	0	0	0	0	0	0	0	0.464142	0.648474	0.260111	0.110608	0.108607	0	0	0	0	0.0774252	0	0	0	0	0	0	0	0	0	0	0.411362	0	0	0	0	0.553121	0
ASPG	0	0	0	0	0	0	0	0	0.618445	0.457794	0	0.274683	0	0	0	0	0.933058	0.392473	0	0	0	0	0	0	0	0	0	0	0	0	0	0	0	0	0	0	0	0	0	0	0	0	0	0	0	0	0	0	0
ASPH	0.315439	0.0540466	0	0	0	0.0583615	0	0	0.733773	0.445124	0.77635	0.860006	0.691254	0	0	0	0.682399	0	0.434825	0.399925	0.887533	0.485685	0.563793	0.510365	0.706027	0.558957	0.563659	0.597367	0.18705	0.481081	0.865871	0.747533	0	0	0	0	0	0	0	0.212935	0	0.493367	0.39594	0.665259	0	0	0	0.0618457	0.184758
ASPHD1	0.0277285	0	0	0	0	0.136493	0	0	0	0	0.230122	0.284213	0.347351	0	0	0	0	0	0.0243502	0.140945	0	0	0.515355	0.464882	0.458461	0.538056	0.422243	0	0	0	0.534948	0.258084	0	0	0	0	0	0	0	0.344265	0.361216	0.311939	0.421379	0.0411827	0	0	0	0.40791	0
ASPHD2	0.286158	0.0048011	0	0	0	0.192417	0	0	0.189635	0.11447	0.235577	0.188427	0.00957946	0	0	0	0	0	0	0	0	0	0.115856	0.179568	0.259146	0.102839	0.418763	0	0	0	0.654254	0	0	0	0	0	0	0	0	0.554912	0.622679	0.464826	0.370502	0	0	0	0	0	0.120092
ASPM	0.840949	0.841015	0	0	0	0	0	0	0.96917	0.950192	0.969859	0.419884	0.763004	0.167527	0	0	0.476683	0	0.579573	0.574055	0	0.871335	0	0	0.0454426	0.29779	0.249848	0	0	0	0.231622	0	0	0	0	0	0	0	0	0	0	0	0	0	0	0	0	0.456088	0
ASPN	0	0	0	0	0	0	0	0	0.0345191	0.00847606	0	0	0	0	0	0	0	0	0	0	0	0	0	0	0	0	0	0	0	0	0	0	0	0	0	0	0	0	0	0	0	0	0	0	0	0	0	0	0
ASPRV1	0	0	0	0	0	0	0	0	0	0	0	0	0.186129	0	0	0	0	0	0.274036	0.290186	0	0	0	0.0675238	0	0	0	0	0	0	0	0	0	0	0	0	0	0	0	0	0	0	0	0	0	0	0	0	0
ASPSCR1	0.947981	0.9631	0	0	0.414956	0.132701	0	0	0.987879	0.996068	0.992049	0.79998	0.3098	0	0	0	0.918202	0.663594	0.844913	0.791081	0	0	0.511505	0.683285	0.618037	0.858874	0.850579	0.294525	0	0.472349	0.569053	0.826628	0	0	0	0	0	0	0	0.364552	0.273295	0	0	0	0	0	0.727895	0.750679	0
ASRGL1	0.591282	0.153772	0	0	0	0.123629	0	0	0.678173	0.599616	0.830159	0.452598	0.693074	0	0	0	0	0	0.530969	0.482417	0	0	0.789328	0.743462	0.815159	0.498382	0.624837	0.300069	0	0	0.0777296	0.0707454	0	0	0	0	0	0	0	0	0	0.114967	0	0	0	0	0.309401	0.367003	0
ASS1	0	0	0	0	0	0.486256	0	0	0.701186	0.438134	0	0	0.346681	0	0	0	0	0	0.20601	0.304327	0	0	0	0.0134698	0	0.0209008	0	0	0	0	0	0	0	0	0	0	0	0	0	0.343655	0	0.415651	0.480954	0	0	0	0	0	0
ASTE1	0	0	0	0	0	0	0	0	0	0	0	0	0.470639	0	0	0	0.77059	0	0.478694	0.550768	0	0	0.429045	0.379865	0.418721	0.422454	0.368027	0	0	0	0	0	0	0	0	0	0	0	0	0	0	0	0	0	0	0	0	0	0
ASTL	0	0	0	0	0	0	0	0	0	0.0820517	0	0	0	0	0	0	0	0	0.206493	0.195814	0	0	0	0	0.202298	0	0	0	0	0	0	0	0	0	0	0	0	0	0	0	0	0	0	0	0	0	0	0	0
ASTN1	0	0	0	0	0	0.631144	0	0	0	0	0	0.0823264	0	0	0	0	0	0	0	0	0	0	0.567553	0.258025	0.578472	0.426801	0.690366	0	0	0	0.3631	0.205101	0	0	0	0	0	0	0	0.124924	0.0493016	0	0	0	0	0	0.160078	0.60285	0
ASTN2	0.58984	0.46941	0.893079	0	0	0.268111	0	0	0.379183	0.435512	0.512482	0.619805	0	0	0	0	0.901279	0.396697	0	0	0	0	0.588325	0.318464	0.792789	0.23555	0.258463	0	0	0	0.67221	0	0	0	0	0	0	0	0	0.0637584	0	0.164009	0.0253064	0	0	0	0.379103	0.289066	0
ASXL1	0.987356	0.968999	0.523618	0	0	0.422072	0	0	0.888889	0.829256	0.913554	0.909421	0.578312	0.271788	0	0	0.540053	0.559908	0.909267	0.873763	0	0.759572	0.745635	0.854281	0.788139	0.807639	0.91341	0	0	0	0.426729	0.00409898	0	0	0	0	0	0	0	0.685937	0.56023	0.690607	0.621985	0	0	0	0	0	0
ASXL2	0.828083	0.331413	0.689125	0.83958	0	0	0	0	0.880105	0.913579	0.923077	0.696434	0.669221	0.515494	0	0	0	0	0.763939	0.840483	0	0.703346	0.946369	0.836176	0.945522	0.862573	0.891741	0.306999	0	0.234096	0.765004	0.660847	0	0	0	0	0	0	0	0	0	0	0	0	0	0	0.477581	0.588988	0
ASXL3	0.783052	0.457339	0	0	0.392595	0	0	0	0.322881	0.204998	0.396912	0.485608	0	0	0	0	0	0	0	0	0	0	0.746352	0.545439	0.616633	0.767317	0.754504	0	0	0	0.338997	0.404737	0	0	0	0	0	0	0	0	0	0.0265309	0.141558	0	0	0	0	0	0
ASZ1	0	0	0	0	0	0	0	0	0	0	0	0	0	0	0	0	0	0	0	0	0.340584	0	0	0	0	0	0	0	0	0	0	0	0	0	0	0	0	0	0	0	0	0	0	0	0	0	0	0	0
ATAD1	0.507542	0.446914	0.745881	0	0	0	0	0	0.757839	0.837994	0.639516	0.603596	0.741163	0	0	0	0.705152	0.592934	0.466132	0.459885	0.171353	0.785443	0.709643	0.797691	0.840337	0.65486	0.684449	0	0	0.494802	0.809713	0.753454	0	0	0	0	0	0	0	0.262203	0.44963	0.394881	0.354158	0	0	0	0.496438	0.738658	0
ATAD2	0.96362	0.962826	0	0	0.545455	0.211781	0	0	0.96794	0.973873	0.972541	0.932999	0.969154	0.208522	0	0	0.842798	0.812212	0.971205	0.972094	0.966048	0.930666	0.534784	0.573165	0.786297	0.604088	0.756331	0	0	0	0.32538	0.629573	0	0	0	0	0	0	0	0	0	0	0.018189	0	0	0	0.892862	0.960062	0
ATAD2B	0.703971	0.659945	0	0	0.401393	0.948274	0	0	0.776636	0.858791	0.872596	0.954612	0.481176	0.49193	0	0	0	0	0.633878	0.62355	0	0.384615	0.826484	0.605703	0.89657	0.826413	0.798103	0.967429	0	0.0827443	0.987105	0.987703	0	0	0	0	0	0	0	0.984899	0.98258	0.988075	0.988797	0.117212	0	0	0.503981	0.818244	0
ATAD3A	0.767303	0.645816	0	0	0.655792	0	0	0	0.816601	0.934376	0.671135	0.882503	0.660408	0.287282	0	0	0	0	0.332303	0.388234	0	0	0.0947265	0.222076	0.269322	0.269768	0.358106	0	0	0	0.3255	0.250645	0	0	0	0	0	0	0	0	0.0159408	0	0.127455	0	0	0	0.133678	0.682338	0
ATAD3B	0.581522	0.0310014	0	0	0	0	0	0	0.841195	0.680182	0.594305	0.555654	0	0	0	0	0	0	0	0	0	0	0	0	0	0	0	0	0	0	0	0	0	0	0	0	0	0	0	0	0	0	0	0	0	0	0	0	0
ATAD3C	0	0	0	0	0	0	0	0	0	0	0	0	0	0	0	0	0	0	0	0	0	0	0	0	0	0	0	0	0	0	0	0	0	0	0	0	0	0	0	0	0	0	0	0	0	0	0	0	0
ATAD5	0.598381	0.640878	0	0	0.171554	0	0	0	0.914712	0.861063	0.864737	0.545928	0.815691	0.0600387	0	0	0.652313	0.481567	0.639482	0.552183	0.0371353	0	0.0841615	0.535205	0.189578	0.275317	0.395179	0	0	0	0.194866	0	0	0	0	0	0	0	0	0	0	0	0	0	0	0	0.671742	0.730613	0
ATAT1	0.552351	0.534294	0	0	0	0.220582	0	0	0.625384	0.685075	0.574334	0.822871	0.888782	0.0558425	0	0	0.528018	0	0.311141	0.418969	0	0	0.995434	0.268783	0.0965874	0.525016	0.41415	0	0.220808	0	0.913594	0.949598	0	0	0	0	0	0	0	0.575046	0.772884	0.542945	0.603928	0	0	0	0.152675	0.489919	0
ATCAY	0.0136424	0	0	0	0	0.261611	0	0	0.0745718	0.0775952	0.107249	0.0682778	0	0	0	0	0	0	0	0	0	0	0.409347	0.53022	0.602772	0.565431	0.600557	0	0	0.126819	0.257532	0.322757	0	0	0	0	0	0	0	0.33374	0	0.294252	0.293528	0	0	0	0.443079	0.415277	0
ATE1	0.895408	0.773663	0	0	0	0.315369	0	0	0.925604	0.933764	0.964959	0.740741	0.882843	0	0	0	0	0	0.700068	0.628359	0	0.405657	0.908407	0.935625	0.951048	0.91464	0.901488	0	0	0.742204	0.743432	0.800213	0	0	0	0	0	0	0	0.290268	0.769104	0.596409	0.55516	0	0	0	0.605811	0.837631	0.819861
ATF1	0.988021	0.964609	0.171366	0	0	0.621666	0	0	0.968028	0.979553	0.961538	0.840456	0.664048	0.89929	0	0	0.977435	0.333717	0.87651	0.907985	0	0	0.804459	0.975247	0.889376	0.851198	0.844487	0	0	0	0.703543	0.622742	0	0	0	0	0	0	0	0.811623	0.856039	0.844969	0.864637	0	0	0	0.877637	0.880089	0
ATF2	0	0	0	0	0.519428	0.736764	0	0	0	0	0	0	0.69796	0.201743	0	0	0	0	0.817953	0.822287	0.492308	0.903415	0.573283	0.944197	0.631722	0.856562	0.878775	0	0	0	0.681731	0.529224	0	0	0	0	0	0	0	0.268151	0.289236	0.364197	0.311454	0	0	0	0.812264	0.853238	0
ATF3	0.241349	0.0584362	0.355914	0	0	0	0	0	0.314712	0.400122	0.360854	0.621672	0	0	0	0	0.453742	0	0.0134312	0.13444	0	0	0.419823	0.320913	0.462321	0.0849903	0.164825	0	0	0	0.0395276	0	0	0	0	0	0	0	0	0	0	0	0	0	0	0	0	0.210934	0
ATF4	0.941327	0.962414	0	0	0.65176	0.524577	0	0	0.980501	0.988902	0.9473	0.710875	0.831401	0.0752098	0	0	0.277548	0	0.847232	0.856698	0	0	0.828275	0.881833	0.787876	0.898178	0.968497	0.710326	0.960155	0.631601	0.832008	0.60255	0	0	0	0	0	0	0	0.714002	0.630731	0.732413	0.795703	0.443506	0	0	0.961866	0.93292	0
ATF5	0.955634	0.973114	0	0	0	0	0	0	0.964778	0.979203	0.98872	0.815404	0.5968	0	0	0	0.498684	0	0.848971	0.83426	0	0	0.614469	0.669641	0.662076	0.732729	0.79175	0	0	0	0.507713	0.764536	0	0	0	0	0	0	0	0	0	0	0.0196389	0	0	0	0.823718	0.834917	0
ATF6	0.687777	0.837311	0.845478	0.467766	0.911657	0.928639	0	0	0.939833	0.972125	0.883229	0.045977	0.624772	0.182376	0	0	0.881534	0	0.794376	0.723956	0.0291777	0.966885	0.823888	0.892329	0.877533	0.835383	0.814376	0	0	0	0	0	0	0	0	0	0	0	0	0.0454545	0.138537	0	0	0	0	0	0.879592	0.895211	0
ATF6B	0.740018	0.606447	0	0	0	0	0	0	0.710672	0.665676	0.608728	0.45142	0.705911	0.438347	0	0	0.274163	0	0.704899	0.720091	0	0	0.244874	0.707251	0.783928	0.348932	0.189105	0	0	0	0.639552	0	0	0	0	0	0	0	0	0	0	0	0	0	0	0	0.57061	0.217235	0
ATF7	0.568545	0.266392	0.346027	0	0	0	0	0	0.678261	0.675551	0.358913	0.927891	0.877574	0	0	0	0.934186	0	0.707798	0.627604	0.879045	0.969645	0.321604	0.700429	0.477059	0.394988	0.343138	0.264726	0	0	0.191371	0.659936	0	0	0	0	0	0	0	0	0.477403	0.71419	0.608014	0	0	0	0.69046	0.622625	0
ATF7IP	0.849601	0.288889	0.543025	0	0.0634164	0.451049	0	0	0.809838	0.866568	0.838295	0.0498084	0.921353	0.957069	0	0	0	0	0.816601	0.85585	0.614324	0.457399	0.880204	0.942797	0.811212	0.622861	0.527804	0	0.955174	0	0.18643	0.165629	0	0	0	0	0	0	0	0	0	0	0	0	0	0	0.849281	0.656456	0
ATF7IP2	0.380989	0	0	0	0	0	0	0	0.320949	0.229378	0.346431	0.734355	0.300795	0	0	0	0.949793	0	0	0	0	0	0	0	0	0	0	0	0	0	0	0	0	0	0	0	0	0	0	0	0	0	0	0	0	0	0	0.265704	0
ATG10	0.505435	0.545542	0.0952032	0	0.517229	0.397427	0	0	0.922442	0.83878	0.917622	0.769722	0.44602	0	0	0	0.761376	0.234639	0.354914	0.450646	0	0	0.741964	0.976472	0.885692	0.932026	0.829954	0	0.188157	0	0.419619	0.645058	0	0	0	0	0	0	0	0.374009	0.428431	0.14793	0.250297	0	0	0	0.127671	0.275494	0
ATG101	0	0	0	0	0	0	0	0	0	0	0	0	0	0	0	0	0	0	0	0	0	0	0	0	0	0	0	0	0	0	0	0	0	0	0	0	0	0	0	0	0	0	0	0	0	0	0	0	0
ATG12	0	0	0	0	0	0.438456	0	0	0.0866052	0	0	0	0.924131	0.212718	0	0	0	0	0.64441	0.644103	0.361804	0	0.623959	0.643051	0.853057	0.517803	0.547385	0	0	0	0.862497	0.807651	0	0	0	0	0	0	0	0	0	0.245612	0.127587	0	0	0	0.910323	0.910624	0
ATG13	0.844388	0.901235	0	0	0.131965	0	0	0	0.9278	0.958144	0.93186	0.763926	0.812913	0.712072	0	0	0.720572	0.324885	0.732341	0.769209	0.555968	0.507761	0.43003	0.705677	0.639267	0.684361	0.887738	0	0.113448	0	0.0679682	0.100046	0	0	0	0	0	0	0	0.750458	0.533607	0.53169	0.618294	0	0	0	0.722727	0.754556	0
ATG14	0.563665	0.680796	0	0	0	0	0	0	0.827492	0.6946	0.846339	0.776894	0.706198	0	0	0	0.820421	0	0.521596	0.677571	0	0	0.214433	0.7418	0.320028	0.75474	0.338178	0	0	0	0.83249	0	0	0	0	0	0	0	0	0	0.118652	0.245076	0.525504	0	0	0	0	0	0
ATG16L1	0.493345	0.346228	0	0	0	0.894787	0	0	0.942205	0.951765	0.552607	0.518519	0.563751	0.675597	0	0	0.767018	0	0.813412	0.825681	0	0	0.72549	0.895565	0.722958	0.760289	0.698112	0	0	0	0.309231	0.541369	0	0	0	0	0	0	0	0.838469	0.687921	0.848184	0.871359	0	0	0	0.81422	0.898992	0
ATG16L2	0.631322	0.524554	0	0	0	0	0	0	0.672464	0.672405	0.69351	0.876412	0.599866	0.0761782	0	0	0.214366	0.229647	0.772055	0.693316	0	0	0.19778	0.557684	0.457672	0.169796	0.398573	0	0.566685	0	0.168836	0.236982	0	0	0	0	0	0	0	0.0414887	0.264914	0.457457	0.424015	0	0	0	0.425059	0.679527	0
ATG2A	0.790816	0.846228	0	0	0	0	0	0	0.765393	0.747029	0.59449	0.382454	0.606667	0.230148	0	0	0	0	0.518021	0.623928	0	0	0.359477	0.221989	0.165014	0.32128	0.672004	0	0	0	0.262714	0.624108	0	0	0	0	0	0	0	0.116229	0	0	0	0	0	0	0	0	0
ATG2B	0.335404	0.0662551	0	0	0	0.0854435	0	0	0.447958	0.477543	0.586538	0.625896	0.588945	0	0	0	0.0528394	0	0.606049	0.603941	0	0	0.966873	0.82463	0.896833	0.812633	0.888086	0.588358	0	0	0.279344	0.115682	0	0	0	0	0	0	0	0.584808	0.559244	0.321988	0.384737	0	0	0	0.791312	0.837728	0
ATG3	0.685448	0.681481	0	0	0	0.38524	0	0	0.91278	0.883607	0.865754	0.967973	0.373982	0	0	0	0.717751	0.881336	0.719683	0.725559	0	0	0.846092	0.835739	0.889815	0.594655	0.671221	0	0.0531267	0.597921	0.202579	0.347503	0	0	0	0	0	0	0	0.350976	0.340181	0.293448	0.375247	0	0	0	0.667551	0.290713	0
ATG4A	0.259871	0.251989	0	0	0	0	0	0	0.385771	0.267039	0.414571	0.102269	0.574001	0	0	0	0	0	0.133636	0.290657	0	0	0.0960695	0.342167	0.0888674	0.143901	0.375337	0	0	0	0	0	0	0	0	0	0	0	0	0	0	0	0	0	0	0	0	0.0837534	0
ATG4B	0.990794	0.942798	0	0	0	0.165064	0	0	0.990953	0.98864	0.970044	0.728952	0.0295047	0	0	0	0.837345	0.232335	0.812929	0.848119	0	0	0.959799	0.801364	0.933678	0.981134	0.957184	0.430353	0	0.729314	0.962883	0.979505	0	0	0	0	0	0	0	0.814369	0.827773	0.725714	0.76038	0.897571	0	0	0.536388	0.856437	0
ATG4C	0.826087	0.949794	0.156719	0.65967	0.534824	0.905619	0	0	0.93184	0.926861	0.891087	0.363002	0.748443	0	0	0	0.797104	0	0.762199	0.800792	0.288064	0.462228	0.934999	0.979533	0.973156	0.876815	0.837525	0.251559	0	0	0.883707	0.360559	0	0	0	0	0	0	0	0.971324	0.874281	0.932869	0.968631	0.908131	0	0	0.906132	0.968108	0
ATG4D	0.812223	0.682716	0	0	0	0	0	0	0.724286	0.663579	0.640348	0.490913	0.621515	0	0	0	0	0.361367	0.473572	0.402376	0	0	0.438804	0.570891	0.527327	0.401739	0.387956	0	0	0	0.269824	0.331866	0	0	0	0	0	0	0	0.312843	0	0.140426	0	0	0	0	0.518788	0.579003	0
ATG5	0.364574	0.152126	0	0	0	0	0	0	0.839174	0.852936	0.893584	0.9274	0.871156	0	0	0	0.58161	0.0387865	0.372886	0.340247	0.559151	0	0.570239	0.645937	0.601193	0.687043	0.593769	0	0	0.806653	0.522415	0.551996	0	0	0	0	0	0	0	0	0	0.381884	0.0814551	0	0	0	0.426596	0.455409	0
ATG7	0.17114	0.163923	0.579641	0	0	0.703995	0	0	0.66816	0.634394	0.505178	0.66814	0	0	0	0	0	0.230799	0	0	0	0	0	0.0614012	0	0.186535	0.169089	0	0	0	0	0	0	0	0	0	0	0	0	0	0	0	0	0	0	0	0.406202	0.677104	0
ATG9A	0	0	0	0	0.304619	0.0356127	0	0	0	0	0	0	0.970304	0	0	0	0	0	0.801527	0.770152	0	0	0.527979	0.590046	0.556452	0.422177	0.436167	0	0.060321	0.214137	0.447216	0	0	0	0	0	0	0	0	0.703935	0.726048	0.464424	0.536971	0	0	0	0.389999	0.704827	0
ATG9B	0.0395963	0	0	0	0	0	0	0	0.25516	0.34411	0.256102	0.120346	0.680525	0	0	0	0	0	0.332786	0.893655	0	0	0.258215	0.207819	0.211159	0.0929437	0.11026	0	0	0	0.171126	0	0	0	0	0	0	0	0	0	0	0.0046898	0	0	0	0	0	0	0
ATIC	0.00454747	0	0	0	0	0	0	0	0.177251	0.303915	0.585799	0.369388	0.592107	0	0	0	0	0	0.159436	0.171585	0	0	0.347211	0.521735	0.266339	0.616018	0.608041	0	0	0.681913	0.26645	0.094732	0	0	0	0	0	0	0	0.602807	0.187675	0.550583	0.533149	0	0	0	0.40704	0.496898	0
ATL1	0.821318	0.759396	0.678872	0.206897	0.0322581	0.838186	0	0	0.919807	0.90021	0.805104	0.875037	0.0734745	0	0	0	0.883791	0.626344	0.659194	0.635429	0	0.114177	0.633181	0.420362	0.660935	0.723943	0.76895	0	0	0.533472	0.772716	0.917869	0	0	0	0	0	0	0	0.921141	0.954807	0.948144	0.955187	0.345301	0	0	0.573404	0.871656	0
ATL2	0.814219	0.73882	0	0	0.582845	0.909546	0	0	0.892314	0.838693	0.733543	0.96424	0.255484	0	0	0	0.506017	0	0.372307	0.442915	0.0519894	0	0.813949	0.351089	0.582683	0.823546	0.90523	0	0	0.57422	0.836346	0.278427	0	0	0	0	0	0	0	0.88133	0.895974	0.846442	0.905628	0	0	0	0.782931	0.78354	0
ATL3	0.353372	0.041701	0	0	0	0	0	0	0.425033	0.54037	0.955899	0.473622	0.68474	0	0	0	0.255359	0.614823	0.731762	0.759027	0	0	0.937506	0.952681	0.964207	0.936373	0.928553	0	0.626453	0.453638	0.956255	0.969637	0	0	0	0	0	0	0	0.840909	0.798521	0.796999	0.874918	0.697994	0	0	0.37617	0.724312	0
ATM	0.319321	0.237174	0.858294	0	0	0.194042	0	0	0.738516	0.664453	0.821653	0.837607	0.942619	0.344416	0	0	0.565438	0	0.486327	0.535213	0	0	0.636315	0.520073	0.659532	0.397485	0.215821	0	0	0	0.289106	0	0	0	0	0	0	0	0	0	0	0.138282	0.0102807	0	0	0	0.289426	0.564075	0
ATMIN	0.454525	0	0.00622483	0	0	0.65457	0	0	0.379271	0.402569	0.230399	0.164653	0.273206	0	0	0	0.334148	0	0.449029	0.38946	0	0	0.417405	0.257675	0.246425	0.464441	0.5332	0	0	0	0.26404	0.374677	0	0	0	0	0	0	0	0.704393	0.481019	0.859306	0.864505	0	0	0	0	0.0423614	0
ATN1	0.644077	0.609328	0	0	0.0971408	0.476777	0	0	0.653316	0.474747	0.552515	0.703212	0.662611	0.410265	0	0	0	0	0.625954	0.563024	0	0	0.435222	0.356075	0.596982	0.467308	0.612914	0.299376	0.448257	0	0.0730296	0.568848	0	0	0	0	0	0	0	0.651159	0.0861134	0.919067	0.871491	0.631468	0	0	0	0	0
ATOH1	0.0730923	0	0	0	0	0.137982	0	0	0.246465	0.0931492	0.141272	0.305629	0.0827665	0	0	0	0	0	0	0	0	0	0	0.345579	0	0	0.0288922	0	0	0	0	0	0	0	0	0	0	0	0	0	0	0	0	0	0	0	0	0	0
ATOH7	0.179791	0	0	0	0	0	0	0	0.220817	0.279535	0.538277	0.932803	0.1549	0	0	0	0.46164	0.730031	0	0	0.444562	0	0.657624	0.771451	0.83367	0.019976	0.147507	0	0	0	0	0	0	0	0	0	0	0	0	0	0	0.246282	0	0	0	0	0	0.116421	0
ATOH8	0.401065	0.491907	0	0	0	0.936222	0	0	0.369609	0.480339	0.500277	0.233716	0.201648	0	0	0	0	0	0.0237704	0.169794	0	0	0.277106	0.209831	0.310378	0.157681	0.27056	0	0	0	0.235237	0.00470624	0	0	0	0	0	0	0	0	0	0	0.210755	0	0	0	0.0349211	0.31931	0
ATOX1	0.839175	0.724966	0	0.928036	0	0.298849	0	0	0.941414	0.913142	0.852903	0.966598	0.430118	0	0	0	0.994171	0.968894	0.23152	0.28962	0	0	0.10932	0.544914	0.213264	0.193471	0.229136	0	0.872717	0	0.54013	0	0	0	0	0	0	0	0	0	0	0.257403	0.291815	0	0	0	0.293197	0.150155	0
ATP10A	0.096606	0	0	0	0	0	0	0	0.13913	0.0668473	0.118621	0.155909	0	0	0	0	0	0	0.367958	0.43047	0.285942	0.0334598	0.157221	0.0631505	0.0854461	0.0286692	0.125838	0	0	0	0.281755	0	0	0	0	0	0	0	0	0	0	0	0	0	0	0	0	0	0
ATP10B	0	0	0	0	0	0	0	0	0.0589372	0.0523418	0.0305104	0	0	0	0	0	0	0	0	0	0	0	0	0	0	0	0	0	0	0	0	0	0	0	0	0	0	0	0	0	0	0	0	0	0	0	0	0	0
ATP10D	0	0	0	0	0	0.167095	0	0	0.10303	0.248078	0.528014	0.558699	0.401092	0.556165	0	0	0	0	0.258576	0.296314	0	0.446706	0.0787	0.342867	0.0984297	0.0660316	0.0945087	0	0	0	0	0	0	0	0	0	0	0	0	0	0	0	0	0	0	0	0	0.125048	0
ATP11A	0.229703	0.0293553	0	0	0	0	0	0	0.569258	0.398812	0.328217	0.613027	0	0	0	0	0.0248214	0	0.0129481	0.0722165	0	0.688513	0.199033	0.384851	0.337398	0	0.42877	0	0	0	0	0	0	0	0	0	0	0	0	0.421599	0.50567	0.670642	0.714248	0	0	0	0	0.179527	0
ATP11B	0.89441	0.624691	0.865983	0	0	0.58348	0	0	0.768379	0.760661	0.803717	0.526476	0	0	0	0	0.0979692	0.697389	0.378684	0.301122	0	0.242497	0.893097	0.492872	0.818142	0.548414	0.575842	0	0	0	0.782839	0.700774	0	0	0	0	0	0	0	0.896736	0.923254	0.832373	0.838276	0.0454065	0	0	0.171951	0.785479	0
ATP11C	0.260093	0	0	0	0	0	0	0	0.16469	0.135617	0.283469	0.00579625	0	0	0	0	0	0	0.0336264	0.0020741	0	0	0.297162	0.304907	0.428634	0.49163	0.470281	0	0	0	0.456616	0	0	0	0	0	0	0	0	0	0	0	0	0	0	0	0	0	0
ATP12A	0	0	0	0	0	0	0	0	0.256829	0.141646	0.0921783	0.0539346	0.162468	0	0	0	0	0	0	0	0	0	0	0	0	0	0	0	0	0	0	0	0	0	0	0	0	0	0	0	0	0	0	0	0	0	0	0	0
ATP13A1	0.82287	0.687106	0	0	0	0	0	0	0.93386	0.964086	0.93824	0.748207	0.631382	0.341833	0	0	0.297104	0	0.922988	0.913548	0	0	0.792103	0.840024	0.773226	0.897253	0.831259	0	0	0	0	0.381509	0	0	0	0	0	0	0	0.279744	0.34281	0.181964	0.176222	0	0	0	0.853471	0.906262	0
ATP13A2	0.13598	0	0	0	0	0.153961	0	0	0.141063	0.132209	0.224297	0.417428	0	0	0	0	0	0	0.152285	0.176487	0	0	0.365744	0.360623	0.548294	0.466106	0.465495	0	0	0	0.582188	0.837407	0	0	0	0	0	0	0	0.320317	0.635826	0.286748	0.250033	0	0	0	0	0.261245	0
ATP13A3	0.380878	0	0	0	0	0.146649	0	0	0.268511	0.324799	0.357249	0.710581	0.513842	0	0	0	0.610192	0.941628	0.842207	0.804469	0.061008	0.585374	0.614737	0.428147	0.812878	0.61611	0.661213	0	0	0	0.41046	0	0	0	0	0	0	0	0	0.695394	0.504026	0.688731	0.599578	0	0	0	0	0.185537	0
ATP13A4	0.766193	0.775446	0	0	0	0.498984	0	0	0.883267	0.851363	0.919749	0.779841	0	0	0	0	0.977999	0.995392	0.00212581	0	0	0	0	0.0100586	0	0	0	0	0	0	0	0	0	0	0	0	0	0	0	0	0	0	0	0	0	0	0	0	0
ATP13A5	0	0	0	0	0	0	0	0	0	0	0	0	0	0	0	0	0.269462	0.466206	0	0	0	0.669196	0	0	0	0	0	0	0	0	0	0	0	0	0	0	0	0	0	0	0	0	0	0	0	0	0	0	0
ATP1A1	0.625998	0.398628	0	0	0	0.589709	0	0	0.535881	0.351538	0.467641	0.52068	0.150493	0	0	0	0	0	0.503913	0.458848	0	0	0.485719	0.355025	0.415036	0.66753	0.382386	0	0	0.572973	0.846107	0.918172	0	0	0	0	0	0	0	0.481849	0.677239	0.653625	0.778832	0.319958	0	0	0.0501467	0.618457	0
ATP1A2	0.0663265	0	0	0	0	0	0	0	0.102679	0.00620412	0	0	0	0	0	0	0	0	0	0	0	0	0.0386785	0	0.437495	0	0.045949	0	0	0	0	0	0	0	0	0	0	0	0	0	0	0	0	0	0	0	0.355078	0.113222	0
ATP1A3	0.0933895	0	0	0	0	0	0	0	0.0823891	0.0808284	0.0224667	0.233422	0.199636	0	0	0	0	0	0.672335	0.68945	0	0	0.52198	0.296685	0.683481	0.562009	0.479593	0	0	0.26736	0.241383	0	0	0	0	0	0	0	0	0.578707	0.196549	0.276028	0.225781	0	0	0	0	0.301861	0
ATP1A4	0	0.190672	0	0	0	0	0	0	0.188845	0.304614	0.237334	0.281069	0	0	0	0	0.451862	0	0.0655136	0.0806071	0	0	0	0	0	0	0	0	0	0	0	0	0	0	0	0	0	0	0	0	0	0	0	0	0	0	0	0	0
ATP1B1	0.412156	0	0	0	0	0	0	0	0.454545	0.365257	0.393306	0.416151	0.139285	0	0	0	0	0	0.0665765	0.167908	0	0.0627803	0.949861	0.772938	0.939907	0.672431	0.731964	0.792793	0	0.176715	0.498313	0.645362	0	0	0	0	0	0	0	0.54759	0.281183	0.4391	0.216686	0	0	0	0.0217908	0.331621	0
ATP1B2	0.229481	0.094513	0	0	0	0.146378	0	0	0.213527	0.28871	0.487611	0.368013	0	0	0	0	0	0	0	0	0	0	0.548661	0.470393	0.632775	0.65375	0.745018	0.205128	0.0265634	0	0.37262	0.397753	0	0	0	0	0	0	0	0	0	0	0	0	0	0	0.0597849	0.437864	0
ATP1B3	0.680013	0.359259	0	0	0	0	0	0	0.731401	0.563702	0.686945	0.430494	0.0900469	0	0	0	0.0763445	0	0.38052	0.330254	0	0	0.549825	0.410216	0.494429	0.625266	0.649465	0	0	0	0.256568	0.291483	0	0	0	0	0	0	0	0.168548	0.389811	0.533298	0.396731	0	0	0	0	0.202501	0
ATP1B4	0	0	0	0	0	0	0	0	0	0	0	0	0	0	0	0	0	0	0.25703	0.333836	0	0	0	0	0	0	0	0	0	0	0	0	0	0	0	0	0	0	0	0	0	0	0	0	0	0	0	0	0
ATP23	0	0	0	0	0	0	0	0	0	0	0	0	0	0	0	0	0	0	0	0	0	0	0	0	0	0	0	0	0	0	0	0	0	0	0	0	0	0	0	0	0	0	0	0	0	0	0	0	0
ATP2A1	0.106145	0	0	0	0	0	0	0	0.223013	0.155016	0.313887	0.134787	0	0	0	0	0.181835	0	0	0	0	0	0	0	0	0	0	0	0	0	0	0	0	0	0	0	0	0	0	0	0	0	0	0	0	0	0	0	0
ATP2A2	0.775621	0.532099	0	0	0.190249	0.579959	0	0	0.696443	0.652394	0.625462	0.993123	0.170131	0	0	0	0.439263	0.432796	0.717364	0.690582	0	0.327699	0.812785	0.517362	0.58935	0.741977	0.945436	0	0	0.106861	0.957219	0.418855	0	0	0	0	0	0	0	0.928462	0.877732	0.890661	0.901279	0	0	0	0.412627	0.842769	0
ATP2A3	0	0	0	0	0	0	0	0	0	0	0	0.0906769	0.168407	0	0	0	0	0	0.512707	0.59291	0	0	0	0	0	0	0	0	0	0	0	0	0	0	0	0	0	0	0	0	0	0	0	0	0	0	0	0	0
ATP2B1	0.535936	0.227984	0	0	0.595674	0.305484	0	0	0.509267	0.532331	0.589312	0.95029	0	0	0	0	0.347875	0.358295	0.306696	0.341661	0.677984	0.986892	0.893903	0.569317	0.833406	0.797096	0.84614	0	0.465966	0.778794	0.868884	0.963565	0	0	0	0	0	0	0	0.457138	0	0.47166	0.509688	0	0	0	0.00516832	0.470143	0
ATP2B2	0	0	0	0.0524738	0	0.00920785	0	0	0.0477822	0.125655	0.0165496	0	0.0415749	0	0	0	0	0	0	0	0	0	0.140747	0.182542	0.17677	0.525849	0.00443826	0.68815	0.350304	0.0698545	0.487346	0.348717	0	0	0	0	0	0	0	0.692648	0.321282	0.154228	0.604982	0	0	0	0.21246	0.40442	0
ATP2B3	0	0.0746228	0	0	0	0	0	0	0	0.0922754	0	0	0	0	0	0	0	0	0	0	0	0	0.370221	0.164524	0.225546	0	0.0217562	0	0	0	0	0	0	0	0	0	0	0	0	0.269067	0	0.307115	0.293397	0	0	0	0	0	0
ATP2B4	0.0812999	0	0.644819	0	0	0.379418	0	0	0.729996	0.440493	0.237703	0.289419	0.422742	0	0	0	0.228469	0	0.112378	0.0987084	0	0	0.164115	0.170034	0.361172	0.0517895	0.10208	0	0	0	0	0	0	0	0	0	0	0	0	0	0	0	0	0	0	0	0.382037	0.161594	0
ATP2C1	0.663376	0.51701	0.736726	0	0	0.332972	0	0	0.697409	0.758738	0.794286	0.63297	0	0	0	0	0.51918	0	0.0323703	0.516074	0.460477	0.29148	0.805981	0.647424	0.744013	0.673356	0.733705	0.363825	0	0.883992	0.802362	0.865796	0	0	0	0	0	0	0	0.557505	0.416927	0.535977	0.694609	0	0	0	0.566979	0.645308	0
ATP2C2	0	0	0	0	0	0	0	0	0.0411946	0.10713	0.21348	0.0261322	0	0	0	0	0.312335	0	0.420137	0.488451	0	0	0	0	0	0	0	0	0	0	0	0	0	0	0	0	0	0	0	0	0	0	0	0	0	0	0	0	0
ATP4A	0.781167	0.923868	0.99524	0.98051	0	0	0	0	0.666755	0.648549	0.459042	0.998526	0.0754862	0	0	0	0	0.874808	0	0	0	0	0	0	0	0	0	0	0	0	0	0	0	0	0	0	0	0	0	0	0	0	0	0	0	0	0	0	0
ATP4B	0	0	0	0	0	0	0	0	0	0	0	0	0	0	0	0	0	0	0	0	0	0	0	0	0	0	0	0	0	0	0	0	0	0	0	0	0	0	0	0	0	0	0	0	0	0	0	0	0
ATP5A1	0.99024	0.968176	0	0	0.903226	0.790928	0	0	0.972069	0.965834	0.955159	0.782788	0.459718	0.735959	0	0	0.817789	0	0.991883	0.993589	0	0	0.985854	0.989329	0.989297	0.997503	0.99678	0	0	0.709356	0.926006	0.907849	0	0	0	0	0	0	0	0.574436	0.326376	0.636339	0.623039	0.809926	0	0	0.974717	0.984587	0
ATP5B	0.758984	0.304252	0	0	0.226173	0.665132	0	0	0.903294	0.905715	0.736501	0.594066	0.78063	0	0	0	0.99135	0	0.812639	0.793438	0	0	0.713314	0.679699	0.705851	0.539073	0.723349	0	0	0.740956	0.326103	0.402004	0	0	0	0	0	0	0	0.656193	0.835661	0.718612	0.694346	0	0	0	0.481352	0.823478	0
ATP5C1	0.629547	0.575583	0.943244	0	0.47544	0	0	0	0.476768	0.746592	0.691845	0.687789	0.799885	0	0	0	0.811395	0.914747	0.715721	0.788253	0	0	0.843048	0.734103	0.888762	0.748728	0.682447	0.0852391	0	0.587942	0.553025	0.721573	0	0	0	0	0	0	0	0.560708	0.644864	0.61892	0.590879	0	0	0	0.578572	0.579876	0
ATP5D	0	0	0	0	0	0	0	0	0.284409	0.399161	0.711076	0	0.488553	0	0	0	0	0	0.786453	0.0487414	0	0	0.756827	0.693081	0.697605	0.790437	0.744061	0	0	0	0.349241	0.50797	0	0	0	0	0	0	0	0.709579	0.338373	0.773148	0.255173	0	0	0	0.250035	0.365646	0
ATP5E	0.877884	0.802058	0	0	0.153592	0.313338	0	0	0.841634	0.793079	0.871209	0.727969	0.9066	0	0	0	0.757428	0.447773	0.936129	0.929763	0	0	0.749217	0.95373	0.853408	0.82595	0.963711	0	0	0	0.203423	0	0	0	0	0	0	0	0	0.454088	0.379786	0.279244	0.424674	0	0	0	0.931555	0.908395	0
ATP5EP2	0.0266193	0	0	0	0	0	0	0	0	0	0	0	0	0	0	0	0	0	0	0	0	0	0	0	0	0	0	0	0	0	0	0	0	0	0	0	0	0	0	0	0	0	0	0	0	0	0	0	0
ATP5F1	0.995009	0.991632	0.781399	0	0.968475	0.987271	0	0	0.990865	0.982436	0.983635	0.49553	0.925376	0.878309	0	0	0	0	0.953522	0.951259	0	0.383925	0.994538	0.960203	0.968243	0.979192	0.986946	0	0	0.723493	0.324054	0.543039	0	0	0	0	0	0	0	0.654057	0.248973	0.685381	0.634375	0.966209	0	0	0	0	0
ATP5G1	0.56677	0.562414	0	0	0	0	0	0	0.724989	0.579518	0.539663	0.874644	0.937925	0.685926	0	0	0.466717	0	0.715045	0.686245	0	0	0.801056	0.925042	0.789806	0.598539	0.64755	0	0	0	0	0	0	0	0	0	0	0	0	0.233069	0.138702	0.23851	0.250692	0	0	0	0.749127	0.400349	0
ATP5G2	0.890528	0.903018	0	0	0.938783	0.988084	0	0	0.981906	0.982786	0.98003	0.978976	0.82575	0.273079	0	0	0.976871	0.847542	0.988405	0.992364	0	0	0.98084	0.965801	0.990789	0.973273	0.959185	0.775468	0.660764	0.24948	0.625211	0.644755	0	0	0	0	0	0	0	0.855247	0.776007	0.791505	0.753526	0	0	0	0.879732	0.914308	0.294457
ATP5G3	0	0.688889	0	0	0	0.30413	0	0	0.798331	0.799196	0.855399	0	0.718555	0.80439	0	0	0	0	0.447579	0.45206	0	0	0.781449	0.855681	0.907799	0.85388	0.866765	0.030492	0	0	0.797301	0.547897	0	0	0	0	0	0	0	0.870958	0.595234	0.616374	0.681956	0	0	0	0.95153	0.818147	0
ATP5H	0.93933	0.929081	0.812523	0	0	0.212729	0	0	0.977251	0.950367	0.863628	0.829158	0.612032	0	0	0	0.973486	0	0.960479	0.965966	0	0	0.343988	0.521036	0.692868	0.846943	0.879732	0	0	0	0.882622	0.39669	0	0	0	0	0	0	0	0.647651	0.28332	0.698647	0.612759	0	0	0	0.478978	0.353722	0
ATP5I	0.857587	0.734705	0	0	0	0.71415	0	0	0.766886	0.308371	0.683062	0.323902	0.796341	0	0	0	0.330199	0	0.845782	0.865089	0	0	0.522249	0.591446	0.617247	0.544807	0.510138	0	0	0	0	0	0	0	0	0	0	0	0	0.183191	0	0	0.166996	0	0	0	0.846766	0.862931	0
ATP5J	0.994676	0.980521	0.755401	0	0.695381	0.664861	0	0	0.994203	0.996243	0.988443	0.912074	0.922502	0.671724	0.220238	0	0.990034	0	0.986472	0.986424	0	0	0.976542	0.967725	0.978595	0.991862	0.985641	0.767152	0.794134	0.746778	0.932996	0.909822	0	0	0	0	0	0	0	0.912142	0.958094	0.934745	0.942401	0.357973	0	0	0.997765	0.999709	0
ATP5J2	0.604481	0.9369	0	0	0.457478	0.0101557	0	0	0.876241	0.637277	0.880178	0.819727	0.738864	0.221756	0	0	0.814592	0	0.874674	0.876968	0	0	0.732742	0.51054	0.570489	0.660964	0.544861	0	0.54953	0	0	0	0	0	0	0	0	0	0	0	0.227773	0.0400643	0	0	0	0	0.769381	0.546433	0
ATP5J2-PTCD1	0	0	0	0	0	0	0	0	0	0	0	0	0.391704	0	0	0	0	0	0.708281	0.737815	0	0	0.374608	0.29791	0.237477	0.194396	0.415369	0	0.572773	0	0.610027	0	0	0	0	0	0	0	0	0	0	0	0	0	0	0	0.214834	0.383288	0
ATP5L	0.760426	0.422634	0.679238	0	0	0	0	0	0.740272	0.571479	0.878143	0.554278	0.901236	0.962234	0	0	0.628244	0	0.608658	0.561799	0	0	0.518757	0.822619	0.431266	0.680385	0.529893	0	0	0	0.393227	0.081676	0	0	0	0	0	0	0	0.337248	0.495316	0.505427	0.487544	0	0	0	0.525492	0.857503	0
ATP5O	0.31433	0.50823	0.564262	0	0	0	0	0	0.53957	0.339217	0.494175	0.731015	0	0	0	0	0.480444	0.15553	0	0	0	0	0	0	0	0	0	0	0	0	0	0	0	0	0	0	0	0	0	0	0	0	0	0	0	0	0	0	0
ATP5S	0.608807	0.55775	0	0	0	0.45782	0	0	0.771454	0.854684	0.913369	0.901857	0.405978	0	0	0	0.638022	0	0.183303	0.296031	0	0	0.20154	0.422199	0.392491	0.32091	0.388739	0	0	0.671102	0.292119	0.0657355	0	0	0	0	0	0	0	0	0	0.127295	0.042441	0	0	0	0.156726	0.332784	0
ATP6AP1	0.236136	0.0951989	0	0	0	0	0	0	0.100395	0.259787	0.364275	0.606052	0	0	0	0	0.701203	0	0	0.0379938	0	0	0.799982	0.211581	0.194403	0.166374	0.179271	0	0	0	0	0	0	0	0	0	0	0	0	0.475442	0.296795	0.381482	0.329511	0	0	0	0	0.078228	0
ATP6AP1L	0.826642	0.433745	0	0	0	0.721327	0	0	0.619675	0.500699	0.828217	0.819137	0	0	0	0	0.373449	0	0	0	0	0	0.0632107	0.114143	0.0118431	0.0100805	0.107911	0	0	0	0	0	0	0	0	0	0	0	0	0	0	0	0	0	0	0	0	0.470434	0
ATP6AP2	0.182564	0	0	0	0	0	0	0	0.276856	0.149511	0.147652	0.183319	0.233451	0	0	0	0.890748	0	0	0	0	0	0.277733	0.580687	0.322046	0.341256	0.406144	0	0	0	0	0	0	0	0	0	0	0	0	0	0	0	0	0	0	0	0	0.163823	0
ATP6V0A1	0.400399	0.642524	0.887221	0	0	0.214489	0	0	0.487132	0.540283	0.411612	0.590824	0.763675	0.91317	0	0	0.707409	0	0.744613	0.764307	0.96817	0.959986	0.980213	0.88297	0.953154	0.892907	0.848316	0	0	0	0.286334	0.26947	0	0	0	0	0	0	0	0	0	0	0	0	0	0	0.687666	0.612544	0
ATP6V0A2	0.21606	0.205487	0	0	0	0	0	0	0.555556	0.431842	0.35882	0.614992	0	0	0	0	0.578789	0.585637	0.334718	0.396813	0	0	0.330826	0.425698	0.267831	0.315084	0.280828	0	0	0.810811	0	0	0	0	0	0	0	0	0	0.536303	0.186524	0.118987	0.340978	0	0	0	0	0.394048	0
ATP6V0A4	0	0	0	0	0	0	0	0	0.60202	0.51302	0.109098	0	0	0	0	0	0	0	0	0	0	0	0	0	0	0	0	0	0	0	0	0	0	0	0	0	0	0	0	0	0	0	0	0	0	0	0	0.318728	0
ATP6V0B	0.472937	0.721262	0	0	0	0	0	0	0.525692	0.719591	0.407175	0.589547	0.375515	0	0	0	0.378338	0	0.5043	0.509286	0	0	0.279792	0.373305	0.186946	0.633959	0.787051	0	0	0	0.887925	0	0	0	0	0	0	0	0	0.655583	0.483977	0.402251	0.509292	0	0	0	0.24794	0.55981	0
ATP6V0C	0	0	0	0	0.413123	0.603521	0	0	0	0	0	0	0.76971	0.316979	0	0	0	0	0.873514	0.683228	0.709814	0	0.864983	0.94166	0.76147	0.942199	0.894613	0	0.329275	0.455301	0.130995	0.325945	0	0	0	0	0	0	0	0.191885	0	0.373844	0.300119	0	0	0	0.952787	0.991373	0
ATP6V0D1	0	0.196433	0	0	0.444282	0.984292	0	0	0.873079	0.274205	0.900795	0.222615	0.772584	0	0	0	0	0	0.369794	0.419346	0	0	0.497359	0.721158	0.413545	0.648849	0.625794	0.352737	0.44715	0	0.0159074	0.202216	0	0	0	0	0	0	0	0.816504	0.926541	0.832775	0.877817	0	0	0	0.678586	0.617584	0.879908
ATP6V0D2	0	0	0	0	0	0.0766418	0	0	0.107686	0.184289	0.112241	0	0	0	0	0	0.367995	0	0.00647406	0.0989912	0	0	0	0	0	0	0	0	0	0	0	0	0	0	0	0	0	0	0	0	0	0	0	0	0	0	0	0	0
ATP6V0E1	0.387311	0	0	0	0	0.562492	0	0	0.674308	0.714348	0.645987	0.909913	0.919437	0.709167	0	0	0.454682	0	0.505363	0.52833	0	0	0.392873	0.680924	0.485569	0.676501	0.526847	0	0	0	0.130513	0.107484	0	0	0	0	0	0	0	0.0639109	0.329992	0.142168	0.139844	0	0	0	0.457047	0.321733	0
ATP6V0E2	0.577085	0.717421	0	0	0	0	0	0	0.543347	0.72763	0.830714	0.85421	0.704761	0	0	0	0	0	0.0712146	0	0	0	0.282389	0.397971	0.209843	0.234717	0.266643	0	0.217488	0	0	0	0	0	0	0	0	0	0	0.630415	0.616598	0.354013	0.346382	0	0	0	0.24766	0.630768	0
ATP6V1A	0.97571	0.933608	0	0	0.92522	0.922546	0	0	0.992271	0.986019	0.986132	0.902151	0.903631	0.97224	0	0	0.651749	0.365591	0.820079	0.824738	0.399469	0.604001	0.892023	0.928978	0.934556	0.926477	0.906187	0.479556	0	0.527651	0.832851	0.354182	0	0	0	0	0	0	0	0.308877	0.0821693	0.0592255	0.230394	0	0	0	0.882386	0.921384	0
ATP6V1B1	0	0	0	0	0	0	0	0	0	0	0	0.511936	0	0	0	0	0	0	0	0	0	0	0	0	0	0	0	0	0	0	0	0	0	0	0	0	0	0	0	0	0	0	0	0	0	0	0	0	0
ATP6V1B2	0.522516	0.111934	0.50714	0	0.17522	0	0	0	0.470268	0.503583	0.634708	0.576186	0.728901	0	0	0	0	0	0.610977	0.661073	0	0	0.786821	0.843261	0.876568	0.757977	0.675137	0	0	0	0.0557966	0	0	0	0	0	0	0	0	0	0.491208	0.13319	0.294187	0	0	0	0.587512	0.608666	0
ATP6V1C1	0.19421	0.102606	0	0	0	0.273798	0	0	0.507949	0.690056	0.580067	0.914235	0.409043	0	0	0	0.382287	0.900922	0.47048	0.355237	0.437666	0.331149	0.484376	0.849733	0.572506	0.346712	0.526325	0	0	0	0.355025	0	0	0	0	0	0	0	0	0.566656	0.34774	0.718076	0.739027	0	0	0	0.192625	0.53703	0
ATP6V1C2	0	0	0	0	0	0	0	0	0	0	0	0.21957	0.250982	0	0	0	0	0	0	0	0	0	0	0	0	0	0	0	0	0	0	0	0	0	0	0	0	0	0	0	0	0	0	0	0	0	0	0	0
ATP6V1D	0.568878	0.619204	0.451849	0	0.327346	0.817874	0	0	0.670356	0.716358	0.741217	0.417821	0.911965	0.24532	0	0	0.609064	0.761521	0.829066	0.781277	0	0	0.779479	0.809411	0.638477	0.826968	0.860325	0	0	0	0.409255	0.640808	0	0	0	0	0	0	0	0.392923	0.489236	0.318505	0.406221	0	0	0	0.920659	0.898313	0
ATP6V1E1	0.536047	0.647599	0	0	0	0	0	0	0.769082	0.684726	0.811853	0.3687	0.930549	0.272434	0	0	0	0	0.405933	0.331479	0	0	0.639448	0.654246	0.63681	0.690188	0.736228	0.849619	0	0	0	0	0	0	0	0	0	0	0	0	0	0	0	0	0	0	0.70806	0.724506	0
ATP6V1E2	0.498336	0.0443073	0.248261	0	0	0	0	0	0.238296	0.340178	0.350592	0.112879	0	0	0	0	0	0	0	0	0	0	0	0.338231	0.0604439	0.0725978	0.0717953	0	0	0	0	0	0	0	0	0	0	0	0	0	0	0	0	0	0	0	0	0.135324	0
ATP6V1F	0.217613	0	0	0	0	0	0	0	0.347826	0.410958	0.439534	0.429512	0.970878	0.584893	0	0	0	0	0.820176	0.846988	0	0	0.43567	0.412578	0.322835	0.362712	0.539466	0	0.26342	0	0	0	0	0	0	0	0	0	0	0.0112874	0.305177	0.374648	0.356663	0	0	0	0.55329	0.72499	0
ATP6V1G1	0.723492	0.673525	0	0	0	0	0	0	0.781379	0.788885	0.759246	0.88437	0	0	0	0	0.510906	0	0.476375	0.564533	0	0	0.542752	0.3559	0.486622	0.571257	0.727874	0	0	0	0.0518197	0	0	0	0	0	0	0	0	0.802624	0.818899	0.789227	0.849479	0	0	0	0.379802	0.67468	0
ATP6V1G2	0.76087	0.801235	0	0	0.52676	0.936087	0	0	0.935968	0.945998	0.944804	0.410944	0.842226	0.892834	0	0	0.727529	0	0.693014	0.68813	0	0	0.924434	0.954867	0.927362	0.960788	0.961448	0	0	0	0	0	0	0	0	0	0	0	0	0.492221	0.655382	0.331636	0.459207	0	0	0	0.95586	0.845774	0
ATP6V1G2-DDX39B	0	0	0	0	0	0	0	0	0	0	0	0	0	0	0	0	0	0	0	0	0	0	0	0	0	0	0	0	0	0	0	0	0	0	0	0	0	0	0	0	0	0	0	0	0	0	0	0	0
ATP6V1G3	0	0	0	0	0	0	0	0	0.0336408	0.249738	0	0	0	0	0	0	0	0	0.0700551	0.0236636	0.84244	0.48672	0	0	0	0	0.0442955	0	0	0	0	0	0	0	0	0	0	0	0	0	0	0	0	0	0	0	0	0	0
ATP6V1H	0.707742	0.0144033	0	0	0.717742	0.864455	0	0	0.838032	0.917511	0.643768	0.852441	0.76013	0	0	0	0.672433	0.283026	0.559281	0.636466	0.851459	0.106933	0.969469	0.628444	0.866392	0.969481	0.930989	0	0	0	0.75006	0.791407	0	0	0	0	0	0	0	0.783099	0.910929	0.872839	0.852511	0.18585	0	0	0.522978	0.744087	0
ATP7A	0	0	0	0	0	0	0	0	0.255863	0.072964	0.205806	0	0.391417	0	0	0	0	0	0	0	0	0	0	0.242019	0.15475	0.318968	0.298581	0	0	0	0	0	0	0	0	0	0	0	0	0	0	0	0	0	0	0	0	0.123304	0
ATP7B	0	0	0	0	0	0.249289	0	0	0.00219587	0	0	0	0.697097	0.782117	0	0	0.158706	0	0.550681	0.532573	0	0	0.455636	0.540278	0.547329	0.423657	0.384997	0	0	0	0.137262	0	0	0	0	0	0	0	0	0	0	0	0	0	0	0	0.796061	0.605176	0
ATP8A1	0.0912822	0	0	0	0	0.190792	0	0	0.253843	0.0422055	0.213295	0.908242	0.447073	0	0	0	0	0	0.420814	0.443104	0.596817	0	0.674546	0.624858	0.790947	0.634791	0.620399	0	0.785279	0	0.690046	0.637923	0	0	0	0	0	0	0	0.0723002	0	0.23985	0.32068	0	0	0	0	0.432823	0
ATP8A2	0	0	0	0	0	0.121462	0	0	0.543434	0.415065	0	0.223991	0.000287384	0	0	0	0	0	0	0.0251721	0	0	0.00644641	0.572378	0.203965	0.202534	0.666783	0	0	0	0.771632	0.106725	0	0	0	0	0	0	0	0.483221	0.727855	0.683103	0.691973	0	0	0	0	0.359151	0
ATP8B1	0	0	0	0.578711	0	0	0	0	0	0	0.0815459	0.231653	0	0	0	0	0	0	0	0	0	0	0.408631	0.135747	0.163962	0.00952557	0.0591767	0	0	0	0	0.772582	0	0	0	0	0	0	0	0	0	0	0.131014	0	0	0	0	0	0
ATP8B2	0.647405	0.330453	0	0	0.0153959	0.261476	0	0	0.772683	0.59813	0.661982	0.411828	0.211419	0.174629	0	0	0.0658142	0.549155	0.1404	0.650797	0	0	0.885308	0.487099	0.786209	0.684916	0.751893	0	0	0.50104	0.71234	0.77152	0	0	0	0	0	0	0	0.0256254	0.0568611	0.337532	0.211151	0	0	0	0.528007	0.732939	0
ATP8B3	0.0976043	0	0	0	0	0	0	0	0.318753	0.439182	0.227071	0.409667	0.218029	0	0	0	0.264761	0.22427	0.144458	0.1565	0	0	0	0	0	0	0	0	0	0	0	0	0	0	0	0	0	0	0	0	0	0	0	0	0	0	0	0	0
ATP8B4	0	0	0	0	0	0	0	0	0.0623628	0.175376	0.13064	0.254151	0.337484	0	0	0	0.0409929	0	0.151802	0.291034	0.869496	0.554674	0	0.0131199	0	0	0	0	0	0	0	0	0	0	0	0	0	0	0	0	0	0	0	0	0	0	0	0	0
ATP9A	0.567879	0.33155	0.256683	0	0	0.882464	0	0	0.25964	0.431318	0.237981	0.238825	0.247342	0	0	0	0	0	0	0	0	0	0.442296	0.0137322	0.302746	0.60381	0.657558	0	0.413946	0	0.265004	0.702141	0	0	0	0	0	0	0	0.954393	0.973541	0.955916	0.952287	0	0	0	0	0.283443	0
ATP9B	0.572538	0.467627	0	0.970015	0	0.0714963	0	0	0.743083	0.70561	0.713388	0.746439	0.519398	0	0	0	0.523129	0.965822	0.450865	0.471481	0	0	0.845913	0.804163	0.798316	0.723481	0.875207	0	0	0.826611	0.88925	0.946258	0	0	0	0	0	0	0	0.974375	0.963846	0.968779	0.971926	0	0	0	0.762257	0.715297	0
ATPAF1	0.886646	0.85679	0.697913	0	0	0.293974	0	0	0.702855	0.661832	0.558432	0.858925	0.34419	0.222402	0	0	0.394321	0	0.939414	0.950033	0	0	0.794521	0.730255	0.905957	0.832239	0.851101	0	0	0.172141	0.359725	0.224381	0	0	0	0	0	0	0	0.694173	0.0387839	0.333244	0.279557	0	0	0	0.912837	0.931272	0
ATPAF2	0.702862	0.775309	0.284145	0	0	0	0	0	0.752306	0.877403	0.779956	0.826113	0.740109	0	0	0	0.568823	0	0.754469	0.754785	0	0	0.669084	0.903175	0.62602	0.763525	0.723523	0	0	0	0.39154	0	0	0	0	0	0	0	0	0.48917	0.68069	0.732815	0.661263	0.76452	0	0	0.446291	0.849651	0
ATPIF1	0.436668	0.22085	0	0	0	0.70237	0	0	0.697672	0.770535	0.653199	0.630514	0.647572	0.239187	0	0	0.849756	0	0.57735	0.601018	0	0.300103	0.707583	0.597918	0.814984	0.704522	0.697502	0	0	0.730561	0.403712	0.276302	0	0	0	0	0	0	0	0.210342	0	0.0364465	0	0	0	0	0.176701	0.453373	0
ATR	0.904503	0.859122	0	0	0	0.136899	0	0	0.928063	0.909385	0.842456	0.626093	0.665294	0	0	0	0.874389	0	0.239347	0.250966	0	0.801656	0.771779	0.660632	0.368804	0.707019	0.70255	0	0	0	0	0.451344	0	0	0	0	0	0	0	0.0617755	0.309942	0.27576	0.563991	0	0	0	0.467384	0.82183	0
ATRAID	0.80457	0.891084	0.628707	0	0	0	0	0	0.857005	0.909647	0.902367	0.758915	0	0	0	0	0.455998	0	0	0	0	0	0	0	0	0	0	0	0	0	0	0	0	0	0	0	0	0	0	0	0	0	0	0	0	0	0	0	0
ATRIP	0.548802	0.175034	0	0	0	0	0	0	0.6722	0.614121	0.631287	0.820022	0.616822	0	0	0	0	0	0.699005	0.66277	0	0	0.354553	0.184466	0.494956	0.453343	0.551562	0	0	0	0.124849	0	0	0	0	0	0	0	0	0	0.103369	0.51293	0.458943	0	0	0	0	0	0
ATRN	0.537933	0.633471	0	0	0.810484	0.359106	0	0	0.584365	0.639374	0.502959	0.915807	0.634735	0.360878	0	0	0.342046	0	0.862306	0.744791	0	0.0617454	0.726744	0.757019	0.446179	0.772404	0.676181	0	0	0	0.530851	0	0	0	0	0	0	0	0	0.697987	0.718981	0.825405	0.85976	0	0	0	0.598408	0.752133	0
ATRNL1	0.890195	0.757613	0.0256316	0	0.364003	0.0993907	0	0	0.836891	0.793953	0.852718	0.564594	0.252515	0.881536	0	0	0	0	0.590878	0.635807	0.405836	0.760952	0.693527	0.300184	0.427669	0.903912	0.873553	0	0	0	0.988431	0.848489	0	0	0	0	0	0	0	0.316046	0.0634347	0.328554	0.50257	0	0	0	0	0.110217	0.615473
ATRX	0.639086	0.6369	0	0	0	0.307244	0	0	0.501449	0.561866	0.541975	0	0.305489	0	0	0	0	0	0.539666	0.426605	0	0	0.84063	0.625383	0.793052	0.894756	0.849883	0	0	0	0.143047	0	0	0	0	0	0	0	0	0.587248	0.28562	0.581536	0.566495	0	0	0	0.0377148	0.374079	0
ATXN1	0.313554	0.370919	0	0	0.330645	0.654164	0	0	0.298814	0.275778	0.456176	0.482562	0	0	0	0	0.369312	0	0.2235	0.289526	0	0.218696	0.893545	0.759118	0.906483	0.734949	0.67331	0	0	0.365489	0.696312	0.875968	0	0	0	0	0	0	0	0.788133	0.573377	0.799678	0.648741	0	0	0	0.232714	0.17216	0.0681293
ATXN10	0.946539	0.915364	0.714756	0.863568	0.875367	0.505755	0	0	0.954677	0.905103	0.816845	0.975538	0.663474	0	0	0	0.753479	0	0.859407	0.898463	0	0	0.981377	0.852095	0.965874	0.865162	0.915151	0	0	0	0.707399	0.729619	0	0	0	0	0	0	0	0.544539	0.531964	0.508911	0.538816	0	0	0	0.680402	0.88862	0
ATXN1L	0.876886	0.676543	0	0	0	0.534191	0	0	0.902064	0.841139	0.690274	0.785146	0.0193505	0	0	0	0.76683	0	0.767224	0.801546	0	0	0.643298	0.414764	0.501009	0.880699	0.797233	0	0	0	0.188479	0.320935	0	0	0	0	0	0	0	0.681818	0.550041	0.663942	0.719388	0	0	0	0.690599	0.632997	0
ATXN2	0.960626	0.922497	0	0	0	0	0	0	0.92657	0.941105	0.9375	0.725612	0.871923	0	0	0	0.738436	0	0.872451	0.909211	0	0	0.439968	0.652322	0.496798	0.767225	0.820816	0	0.114001	0.516008	0.324777	0.224533	0	0	0	0	0	0	0	0.915955	0.909778	0.959534	0.940029	0	0	0	0	0.0274331	0
ATXN2L	0.989574	0.923594	0	0	0.826246	0.850643	0	0	0.960738	0.965309	0.964127	0.942823	0.770955	0	0	0	0.694998	0	0.947338	0.93608	0.931565	0.311487	0.803832	0.953206	0.941925	0.97762	0.967366	0.015246	0.84062	0	0.950711	0.978746	0	0	0	0	0	0	0	0.856467	0.777157	0.908482	0.906814	0.106653	0	0	0.506216	0.850136	0
ATXN3L	0	0	0	0	0	0	0	0	0	0	0	0	0.397643	0.0936088	0	0	0	0	0.695816	0.773263	0	0	0.705256	0.841686	0.771208	0.440211	0.628753	0	0	0.920582	0.471077	0.0584485	0	0	0	0	0	0	0	0	0	0	0	0	0	0	0.133957	0.336661	0
ATXN7	0.685781	0.78834	0	0	0	0.749628	0	0	0.696618	0.662618	0.707748	0.622556	0	0	0	0	0	0	0.52005	0.563684	0.486472	0	0.89829	0.545701	0.716115	0.574956	0.755461	0.666667	0	0.353015	0.781996	0.479733	0	0	0	0	0	0	0	0.935326	0.948562	0.955112	0.952155	0	0	0	0.268473	0	0
ATXN7L1	0.263199	0	0	0	0	0.843331	0	0	0.546157	0.432716	0.544841	0.73239	0.40933	0	0	0	0	0	0.649918	0.651928	0	0	0.593339	0.552698	0.048513	0.292981	0.421721	0	0.286663	0	0.60388	0	0	0	0	0	0	0	0	0.814063	0.397206	0.760552	0.695795	0	0	0	0.544769	0.135421	0
ATXN7L2	0.795918	0.46118	0	0	0.640762	0.848883	0	0	0.727624	0.76634	0.711538	0.297377	0.716352	0	0	0	0	0	0.700454	0.77892	0	0	0.307995	0.230036	0.304676	0.844354	0.886172	0	0.522966	0.960083	0.914196	0.909215	0	0	0	0	0	0	0	0	0	0	0	0.711721	0	0	0.693533	0.881834	0
ATXN7L3	0.884206	0.848148	0	0	0	0.299661	0	0	0.649275	0.748078	0.515625	0.671284	0.540377	0.192382	0	0	0	0	0.603923	0.687565	0	0	0.347838	0.520161	0.545311	0.903819	0.920808	0	0	0	0.937575	0.991347	0	0	0	0	0	0	0	0.0924344	0.268036	0.37706	0.284566	0	0	0	0.258556	0.548275	0
ATXN7L3B	0.904392	0.909053	0	0	0.896994	0.963169	0	0	0.87993	0.924415	0.828402	0.104431	0.593064	0	0	0	0.673938	0	0.498309	0.518148	0.133156	0.298034	0.656549	0.461209	0.676901	0.529085	0.682708	0	0	0	0.831164	0.883559	0	0	0	0	0	0	0	0.996797	0.996713	0.996784	0.997232	0.916579	0	0	0.821763	0.75223	0
AUH	0.288154	0.378189	0	0	0	0.369127	0	0	0.591744	0.730164	0.438332	0.810885	0	0	0	0	0	0	0.151126	0.317243	0	0	0.645179	0.75457	0.677165	0.65301	0.57445	0	0.714997	0.893555	0.63449	0	0	0	0	0	0	0	0	0	0.581923	0.70816	0.726506	0	0	0	0.234251	0.647538	0
AUNIP	0.435892	0.165706	0	0	0	0	0	0	0.538164	0.561954	0.694157	0.802928	0	0	0	0	0	0	0	0	0	0	0	0	0	0	0	0	0	0	0	0	0	0	0	0	0	0	0	0	0	0	0	0	0	0	0	0	0
AUP1	0.7124	0.711248	0	0	0	0.047935	0	0	0.840668	0.873995	0.872689	0.639847	0.766261	0	0	0	0	0	0.895449	0.882813	0	0	0.589757	0.573515	0.683744	0.719134	0.773388	0	0	0	0.599301	0.363899	0	0	0	0	0	0	0	0.699969	0.5765	0.58234	0.622908	0	0	0	0.740327	0.880768	0
AURKA	0.925133	0.885322	0	0	0.828812	0.594854	0	0	0.968906	0.950629	0.965052	0.335102	0.976243	0.638799	0	0	0.631252	0	0.976326	0.962855	0	0	0.814576	0.987405	0.929906	0.803662	0.895832	0.855856	0	0	0	0.220434	0	0	0	0	0	0	0	0.503508	0.23484	0.211845	0.252801	0.61246	0	0	0.962984	0.991857	0
AURKAIP1	0.839729	0.946228	0	0	0.65066	0.56872	0	0	0.89776	0.933852	0.962186	0.578151	0.864834	0.727566	0	0	0	0.911674	0.964248	0.961629	0	0	0.50873	0.8388	0.642337	0.669194	0.453398	0	0	0	0.180405	0.643085	0	0	0	0	0	0	0	0.604179	0.465242	0.603511	0.578358	0	0	0	0.988825	0.953664	0
AURKB	0.333185	0.300686	0	0	0.08761	0.235071	0	0	0.481774	0.585547	0.508136	0.338049	0.758214	0.668496	0	0	0	0	0.426708	0.338456	0	0	0.653684	0.0225663	0.692166	0.626468	0.667479	0.786556	0	0.767983	0.399614	0	0	0	0	0	0	0	0	0.122483	0.0496302	0.152218	0.122446	0	0	0	0.181171	0.636681	0
AURKC	0	0	0	0	0	0	0	0	0	0	0	0	0	0	0	0	0	0	0	0	0	0	0	0	0	0	0	0	0	0	0	0	0	0	0	0	0	0	0	0	0	0	0	0	0	0	0	0	0
AUTS2	0.795586	0.5738	0.774075	0	0.165323	0.511848	0	0	0.447606	0.595858	0.728735	0.720405	0.447457	0	0	0	0.667732	0.243472	0.0653203	0.176582	0	0	0.0556003	0.470218	0.0389508	0.870526	0.804108	0	0	0	0.575319	0.657204	0	0	0	0	0	0	0	0.356925	0.139852	0.257671	0.184922	0	0	0	0.0988965	0.303315	0.095843
AVEN	0.745563	0.809053	0	0	0	0.434936	0	0	0.786386	0.817372	0.754808	0.775223	0.275026	0	0	0	0.642911	0	0.639385	0.742811	0	0	0.954607	0.871075	0.959733	0.526681	0.657384	0	0	0.698545	0.942155	0.631395	0	0	0	0	0	0	0	0.958664	0.978307	0.980571	0.981811	0.276663	0	0	0.730828	0.75727	0
AVIL	0	0	0	0	0	0	0	0	0	0	0	0	0.14944	0	0	0	0	0	0	0	0	0	0	0	0	0	0	0	0	0	0	0	0	0	0	0	0	0	0	0	0	0	0	0	0	0	0	0	0
AVL9	0.764197	0.795199	0	0	0.747067	0.971429	0	0	0.664734	0.681842	0.789479	0.860202	0.588658	0	0	0	0.592328	0	0.49686	0.439144	0	0	0.860686	0.799265	0.577331	0.945344	0.932904	0	0	0	0.591709	0.523911	0	0	0	0	0	0	0	0.897041	0.805588	0.921881	0.945433	0	0	0	0.81408	0.763765	0
AVP	0	0	0	0	0	0	0	0	0	0	0.0351331	0.0304549	0.0313248	0	0	0	0	0	0	0	0	0	0	0	0	0	0	0	0	0	0	0	0	0	0	0	0	0	0	0	0	0	0	0	0	0	0	0	0
AVPI1	0.104925	0	0	0	0	0	0	0	0.388845	0.386578	0.657729	0.642303	0.678801	0.0529374	0	0	0.528206	0.433564	0.285728	0.275573	0	0	0.190259	0.298609	0.241074	0.196985	0.185449	0	0	0	0	0.175345	0	0	0	0	0	0	0	0.28798	0.00624486	0	0	0	0	0	0	0.278693	0
AVPR1A	0	0	0	0	0	0.644414	0	0	0.148704	0.253146	0.295026	0.392769	0	0	0	0	0	0	0.151029	0.197982	0.815915	0.767851	0	0.0750459	0	0	0	0	0	0	0	0	0	0	0	0	0	0	0	0	0	0	0	0	0	0	0	0	0
AVPR1B	0	0	0.413768	0	0	0	0	0	0.28722	0.0574974	0	0.206307	0	0	0	0	0	0	0.00618417	0	0.248276	0	0	0	0	0	0	0	0	0	0	0	0	0	0	0	0	0	0	0	0	0	0	0	0	0	0	0	0
AVPR2	0	0	0	0	0	0	0	0	0	0	0	0	0	0	0	0	0	0	0	0	0	0	0	0	0	0	0	0	0	0	0	0	0	0	0	0	0	0	0	0	0	0	0	0	0	0	0	0	0
AWAT1	0	0	0	0	0	0	0	0	0	0	0	0	0	0	0	0	0	0	0	0	0	0	0	0	0	0	0	0	0	0	0	0	0	0	0	0	0	0	0	0	0	0	0	0	0	0	0	0	0
AWAT2	0	0	0	0	0	0	0	0	0	0	0	0	0	0	0	0	0	0	0	0	0	0	0	0	0	0	0	0	0	0	0	0	0	0	0	0	0	0	0	0	0	0	0	0	0	0	0	0	0
AXDND1	0.42724	0.239506	0.201758	0	0	0	0	0	0.680545	0.669958	0.91642	0.666175	0	0	0	0	0.768334	0.680876	0	0	0	0	0	0	0	0	0	0	0	0	0	0	0	0	0	0	0	0	0	0	0	0	0	0	0	0	0	0	0
AXIN1	0.348935	0.288203	0	0	0	0.875559	0	0	0.139482	0.277787	0.286428	0.584635	0.344765	0	0	0	0.175254	0.391705	0.432409	0.435373	0	0	0.0409168	0.546926	0.163874	0	0.269776	0	0	0	0.359364	0	0	0	0	0	0	0	0	0.982001	0.982087	0.990218	0.990774	0	0	0	0.430228	0.72121	0
AXIN2	0.746229	0.753224	0	0	0.380865	0.503724	0	0	0.629952	0.761622	0.443879	0.223205	0.223872	0	0	0	0	0	0	0	0	0	0.774376	0.563981	0.482937	0.513549	0.425202	0.598753	0	0	0.712702	0.919994	0	0	0	0	0	0	0	0.320165	0.529334	0.506097	0.511928	0	0	0	0.258137	0.401997	0
AXL	0.234916	0.355281	0	0	0	0	0	0	0.585859	0.355645	0.319157	0.494449	0	0	0	0	0	0	0.0979805	0.113793	0	0	0.0621363	0.0592146	0.0184227	0.0775918	0.168654	0	0	0	0.0772475	0	0	0	0	0	0	0	0	0	0	0	0	0	0	0	0	0	0
AZGP1	0	0	0	0	0	0	0	0	0	0	0	0	0	0	0	0	0	0	0	0	0	0	0	0	0	0	0	0	0	0	0	0	0	0	0	0	0	0	0	0	0	0	0	0	0	0	0	0	0
AZI2	0.771406	0.807956	0.448554	0	0	0.915369	0	0	0.787791	0.640161	0.884985	0.833677	0.636364	0	0	0	0.693682	0	0.915741	0.949656	0.927851	0	0.836601	0.915945	0.930871	0.794877	0.891828	0.844768	0.13337	0.248649	0.494456	0.353272	0	0	0	0	0	0	0	0.732611	0.764503	0.85609	0.814024	0	0	0	0.827211	0.926328	0
AZIN1	0.929902	0.753772	0	0.56072	0.100073	0.516317	0	0	0.941678	0.91821	0.926868	0.872286	0.341125	0.00225952	0	0	0.867431	0	0.745193	0.73131	0.552255	0.0265609	0.924613	0.905974	0.902097	0.9016	0.939257	0.921691	0.0558937	0	0.580983	0.609989	0	0	0	0	0	0	0	0.522575	0.647329	0.701327	0.749703	0	0	0	0.254505	0.775882	0.248268
AZIN2	0	0	0	0	0	0	0	0	0	0	0	0	0	0	0	0	0	0	0	0	0	0	0	0	0	0	0	0	0	0	0	0	0	0	0	0	0	0	0	0	0	0	0	0	0	0	0	0	0
B2M	0.284938	0.40535	0	0	0	0.134191	0	0	0.330523	0.40152	0.629161	0.701051	0.538462	0	0	0	0	0	0.375302	0.313472	0.5687	0.392204	0.263587	0.263186	0.234582	0.291131	0.156731	0	0	0	0	0	0	0	0	0	0	0	0	0	0	0	0	0	0	0	0	0.189221	0
B3GALNT1	0	0	0.461369	0.245877	0	0	0	0	0	0	0.021912	0	0	0	0	0	0.628808	0.308756	0	0	0	0	0.67571	0.395609	0.634003	0.576528	0.605082	0	0	0	0.534105	0.871565	0	0	0	0	0	0	0	0.794387	0.592276	0.638349	0.595492	0	0	0	0	0.562815	0
B3GALNT2	0.506322	0.256653	0.45368	0	0.492302	0.988355	0	0	0.682653	0.744582	0.861039	0.992042	0.878341	0.0719819	0	0	0.561113	0.87596	0.341869	0.336099	0	0	0.492166	0.612525	0.511887	0.543975	0.326952	0	0	0	0.325018	0.687111	0	0	0	0	0	0	0	0.033252	0.29433	0.325874	0.536312	0	0	0	0.890068	0.8924	0
B3GALT1	0	0	0.621018	0.737631	0	0	0	0	0.0418094	0	0.0145155	0	0	0	0	0	0	0	0	0	0	0	0	0	0	0	0	0	0	0	0	0	0	0	0	0	0	0	0	0	0	0	0	0	0	0	0	0	0
B3GALT2	0.133651	0	0	0	0.0579179	0.503182	0	0	0.126394	0.291769	0.299926	0	0	0	0.303571	0	0	0	0.209972	0.201188	0.285411	0.768886	0.52789	0.396221	0.591719	0.340609	0.391089	0	0	0	0	0	0	0	0	0	0	0	0	0	0	0	0	0	0	0	0	0.181563	0
B3GALT4	0.171251	0	0	0	0	0	0	0	0	0	0	0.119462	0.836191	0	0	0	0.620534	0	0.490386	0.581126	0	0	0.728713	0.719409	0.798052	0.828262	0.779567	0	0	0	0.258376	0	0	0	0	0	0	0	0	0	0	0.106392	0.151575	0	0	0	0	0.360896	0
B3GALT5	0	0	0.65141	0	0	0	0	0	0.121036	0.0774205	0.220969	0	0	0	0	0	0	0	0.142816	0.15716	0	0	0.037425	0.129625	0.0796561	0	0.0169698	0	0	0	0	0	0	0	0	0	0	0	0	0	0	0	0.041782	0	0	0	0.0972203	0	0
B3GALT6	0.854814	0.68299	0	0	0	0.939743	0	0	0.837681	0.902656	0.792807	0.468514	0.947217	0.0987734	0	0	0	0	0.99256	0.9967	0	0	0.956934	0.948832	0.95561	0.96199	0.964233	0	0.496403	0.365073	0.928055	0.935175	0	0	0	0	0	0	0	0.950732	0.863435	0.885167	0.894293	0.910243	0	0	0.957396	0.974603	0
B3GAT1	0.445763	0	0	0	0	0.184563	0	0	0.255775	0.161657	0.367973	0.237351	0	0	0	0	0.505829	0.280722	0	0	0	0	0.105739	0.137234	0.153785	0.340239	0.510661	0	0	0	0.362979	0.00971611	0	0	0	0	0	0	0	0.167633	0.332457	0.436554	0.490971	0	0	0	0.210504	0.366227	0.909931
B3GAT2	0.0809672	0.290398	0	0	0	0.948003	0	0	0.492578	0.198969	0.273299	0.737892	0.184021	0	0	0	0.50771	0	0	0	0	0	0.193034	0.150879	0.166067	0.21206	0.255417	0	0	0	0.142323	0.546227	0	0	0	0	0	0	0	0	0.24092	0	0.268881	0	0	0	0.339573	0.500388	0
B3GAT3	0.442103	0.267078	0	0	0	0	0	0	0.491173	0.436735	0.777737	0.80224	0.470735	0.112008	0	0	0.232982	0	0.487004	0.425097	0	0	0.61805	0.680224	0.477586	0.661888	0.7505	0	0	0	0.715835	0.0532868	0	0	0	0	0	0	0	0	0.566804	0.200724	0.400554	0	0	0	0.430367	0.648604	0
B3GLCT	0	0	0	0	0	0	0	0	0	0	0	0	0	0	0	0	0	0	0	0	0	0	0	0	0	0	0	0	0	0	0	0	0	0	0	0	0	0	0	0	0	0	0	0	0	0	0	0	0
B3GNT2	0.405169	0.42332	0	0	0	0	0	0	0.30101	0.447309	0.534486	0.726594	0.0464604	0	0	0	0	0	0.434052	0.445461	0	0	0.288656	0.122365	0.220195	0.133358	0.132887	0	0	0	0	0.060422	0	0	0	0	0	0	0	0.251678	0	0.326544	0.401476	0	0	0	0	0.20318	0.743649
B3GNT3	0	0	0	0	0	0	0	0	0	0	0	0	0	0	0	0	0	0	0	0	0	0	0	0	0	0	0	0	0	0	0	0	0	0	0	0	0	0	0	0	0	0	0	0	0	0	0	0	0
B3GNT4	0.0249556	0	0	0	0	0	0	0	0	0.0474484	0.12463	0.300717	0.071846	0	0	0	0	0	0	0	0	0	0	0	0	0.178674	0.165956	0	0	0	0	0	0	0	0	0	0	0	0	0	0	0	0	0	0	0	0	0	0
B3GNT5	0.645963	0.534156	0.0933724	0	0.733504	0.740284	0	0	0.52253	0.659822	0.56287	0.35082	0	0	0	0	0.371004	0.314132	0	0	0	0.35633	0	0	0.0343013	0.851753	0.835785	0	0	0	0.377802	0.738272	0	0	0	0	0	0	0	0	0	0	0	0	0	0	0	0	0
B3GNT6	0	0	0	0	0	0	0	0	0.13834	0.172492	0.164294	0	0.334802	0	0	0	0.809327	0	0	0.0710851	0.806366	0.896516	0	0.143619	0.00500044	0.0823083	0.1053	0	0	0	0	0	0	0	0	0	0	0	0	0	0	0	0	0	0	0	0	0	0
B3GNT7	0.0126442	0	0	0	0	0	0	0	0.272112	0.33677	0.212278	0.43462	0.190535	0	0	0	0	0	0	0	0	0	0.11129	0	0.119747	0.272357	0.209207	0	0	0	0	0	0	0	0	0	0	0	0	0	0	0	0	0	0	0	0	0.212001	0
B3GNT8	0	0	0	0	0	0	0	0	0	0	0	0	0	0	0	0	0	0	0.340129	0.366739	0	0	0	0	0.0137731	0	0	0	0	0	0.139311	0	0	0	0	0	0	0	0	0.0765711	0.771734	0.965697	0.964149	0	0	0	0	0	0
B3GNT9	0.146628	0	0	0	0	0	0	0	0.000702679	0	0.169656	0.273504	0	0	0	0	0	0	0	0	0	0	0	0	0	0	0	0	0	0	0	0	0	0	0	0	0	0	0	0	0	0	0	0	0	0	0	0	0
B3GNTL1	0.605368	0.102195	0	0	0	0.0789438	0	0	0.170487	0.163055	0.328125	0.964633	0.890315	0	0	0	0.34449	0.217358	0.633684	0.566041	0	0	0.501567	0.729642	0.374682	0.481273	0.428422	0.365904	0.68124	0	0	0	0	0	0	0	0	0	0	0.217816	0.549712	0.237974	0.396995	0	0	0	0.20366	0.368069	0
B4GALNT1	0.435559	0.0832647	0	0	0.0487537	0.882735	0	0	0.371542	0.224048	0.540773	0.451813	0.47016	0.237573	0	0	0	0	0.758721	0.742057	0	0	0.520637	0.383889	0.699096	0.648479	0.60778	0	0	0.814969	0.788383	0.585851	0	0	0	0	0	0	0	0.815894	0.817913	0.730537	0.762488	0	0	0	0.0365973	0.193098	0
B4GALNT2	0	0	0	0	0	0	0	0	0	0	0	0.0273111	0.539132	0	0	0	0	0	0.00164267	0.203545	0	0.423594	0	0	0	0	0	0	0	0	0	0	0	0	0	0	0	0	0	0	0	0	0	0	0	0	0	0	0
B4GALNT3	0.0414818	0	0	0	0	0	0	0	0.62152	0.640423	0.0534393	0.142057	0.541527	0.578115	0	0	0	0	0	0	0	0	0.0170114	0	0.0845688	0.230556	0.115308	0	0	0	0	0	0	0	0	0	0	0	0	0	0	0	0	0	0	0	0	0.383094	0
B4GALNT4	0.538376	0.526475	0	0	0	0.489235	0	0	0.101537	0.279448	0.565366	0.404657	0.0824792	0	0	0	0.0122226	0.383641	0.166393	0.214575	0	0	0.336825	0.374792	0.261339	0.818274	0.843443	0	0	0	0.54471	0.898588	0	0	0	0	0	0	0	0.0257779	0.262284	0.322792	0.277844	0	0	0	0	0.112931	0
B4GALT1	0.145297	0.11893	0	0	0	0	0	0	0.374089	0.245718	0.433987	0.775125	0.333557	0.552615	0	0	0	0	0.447483	0.533138	0	0.0327699	0.152476	0.298434	0.184051	0.296495	0.454095	0	0	0	0.270909	0.240474	0	0	0	0	0	0	0	0.0875534	0	0	0.102807	0	0	0	0	0.319116	0
B4GALT2	0.566548	0.576406	0	0	0	0	0	0	0.128151	0.288099	0	0	0	0	0	0	0	0	0	0	0	0	0.279703	0.373218	0.186858	0.633867	0.304934	0	0	0	0.378284	0.35312	0	0	0	0	0	0	0	0.34579	0.659819	0.576176	0.702649	0	0	0	0.124319	0.642691	0
B4GALT3	0.739574	0.221674	0.285244	0	0	0	0	0	0.570487	0.850839	0.831916	0.280676	0.8246	0.390252	0	0	0.61903	0.0165131	0.808484	0.724804	0	0	0.347569	0.796379	0.658917	0.696014	0.519537	0.465696	0	0.0328482	0	0	0	0	0	0	0	0	0	0.081147	0	0	0	0	0	0	0.695349	0.708608	0
B4GALT4	0.277839	0	0	0	0	0.067434	0	0	0.464734	0.444075	0.453402	0.589645	0.2688	0	0	0	0.323054	0.573349	0.0827133	0.146507	0	0	0.741069	0.238695	0.844899	0.371867	0.393177	0	0	0	0.428899	0.0672537	0	0	0	0	0	0	0	0.807962	0.805259	0.793917	0.789113	0	0	0	0	0.455991	0
B4GALT5	0.647072	0.59465	0	0	0.416056	0.138659	0	0	0.384102	0.311604	0.659393	0.645741	0.641153	0.763073	0	0	0.0443776	0	0.25732	0.291411	0	0	0.323843	0.458497	0.394947	0.185795	0.455139	0	0	0	0.682213	0.455898	0	0	0	0	0	0	0	0.329927	0.721118	0.61289	0.615527	0	0	0	0	0.0732842	0
B4GALT6	0.685337	0.386557	0	0	0.108871	0.794854	0	0	0.544401	0.520972	0.65625	0.744277	0.0224159	0	0	0	0	0	0.24843	0.279721	0.714589	0.202139	0.605515	0.268433	0.589525	0.734394	0.778348	0	0	0	0.674018	0.437377	0	0	0	0	0	0	0	0.813911	0.807888	0.846308	0.818769	0	0	0	0.00949853	0.480031	0
B4GALT7	0.965284	0.99273	0	0	0	0	0	0	0.913219	0.943639	0.920026	0.696041	0.379538	0.543254	0	0	0.366679	0	0.759107	0.733289	0	0	0.451697	0.634129	0.402755	0.461482	0.42616	0	0	0	0.414919	0.669197	0	0	0	0	0	0	0	0	0	0	0	0	0	0	0.954044	0.953567	0
B4GAT1	0	0	0	0	0	0	0	0	0	0	0	0	0	0	0	0	0	0	0	0	0	0	0	0	0	0	0	0	0	0	0	0	0	0	0	0	0	0	0	0	0	0	0	0	0	0	0	0	0
B9D1	0.881322	0.64225	0	0	0.608504	0.899932	0	0	0.810101	0.887976	0.861132	0.490716	0.755149	0.286637	0	0	0.492102	0.519969	0.535801	0.461488	0	0	0.326171	0.579725	0.361523	0.502728	0.519363	0	0.801328	0	0.565317	0.446637	0	0	0	0	0	0	0	0.0625381	0.0880855	0.450891	0.440359	0	0	0	0	0	0
B9D2	0.778727	0.593416	0	0	0	0.120244	0	0	0.947211	0.827683	0.820266	0.811966	0.922215	0.579083	0	0	0.514291	0	0.707508	0.63213	0	0	0.0651804	0.585498	0.126151	0.221863	0.154121	0	0.511345	0.972973	0	0	0	0	0	0	0	0	0	0	0	0.160391	0.131541	0	0	0	0	0.379895	0
BAALC	0.161713	0.316598	0	0	0	0	0	0	0.219148	0.221688	0.23419	0.279399	0	0	0	0	0	0	0	0	0	0	0	0	0.058163	0	0	0	0	0	0	0	0	0	0	0	0	0	0	0	0	0	0	0	0	0	0	0	0
BAAT	0	0	0	0	0	0	0	0	0	0	0	0	0	0	0	0	0	0	0	0	0	0	0	0	0	0	0	0	0	0	0	0	0	0	0	0	0	0	0	0	0	0	0	0	0	0	0	0	0
BABAM1	0.316659	0.286968	0	0	0	0	0	0	0.74361	0.668997	0.390348	0.593673	0	0	0	0	0	0	0	0	0	0	0	0	0	0	0	0	0	0	0	0	0	0	0	0	0	0	0	0	0	0	0	0	0	0	0	0	0
BABAM2	0	0	0	0	0	0	0	0	0	0	0	0	0	0	0	0	0	0	0	0	0	0	0	0	0	0	0	0	0	0	0	0	0	0	0	0	0	0	0	0	0	0	0	0	0	0	0	0	0
BACE1	0.109472	0	0	0	0	0	0	0	0.218884	0.234009	0.362056	0.44022	0	0	0	0	0	0	0.0917963	0.18271	0.528912	0.738186	0.172621	0.214992	0.291868	0.233978	0.300061	0	0	0	0.357436	0	0	0	0	0	0	0	0	0	0.177814	0	0.313035	0	0	0	0.329655	0.44145	0
BACE2	0	0	0	0	0	0.904672	0	0	0	0.092188	0.0698964	0	0	0	0	0	0.211358	0	0.0505363	0.167719	0	0	0.0230101	0.0522173	0.000350908	0.0503098	0.0427291	0	0	0	0	0	0	0	0	0	0	0	0	0	0	0	0.0125214	0	0	0	0	0	0
BACH1	0.55335	0.553498	0	0	0.123167	0.575491	0	0	0.510145	0.677997	0.610022	0.605757	0.00565188	0	0	0	0	0	0.389796	0.479966	0	0	0.731937	0.560308	0.871305	0.916304	0.944739	0.779626	0	0.334719	0.894673	0.671778	0	0	0	0	0	0	0	0.526236	0.858176	0.545491	0.489258	0	0	0	0	0	0
BACH2	0.431012	0.126886	0	0.005997	0	0.427488	0	0	0.566535	0.689182	0.475222	0.63857	0.352045	0	0	0	0	0	0.284762	0.262562	0	0	0.485272	0.0784571	0.3188	0.351059	0.369855	0	0	0.0216216	0.730658	0.65857	0	0	0	0	0	0	0	0.348536	0.391454	0.280584	0.314749	0	0	0	0.287889	0.518515	0
BAD	0.948203	0.92524	0	0	0.64956	0.77847	0	0	0.933773	0.94058	0.961816	0.682582	0.753233	0.63654	0	0	0.616585	0.154762	0.964828	0.972	0	0	0.660847	0.808362	0.739363	0.993341	0.96023	0.875953	0.680133	0.642827	0.736201	0.544102	0	0	0	0	0	0	0	0.810708	0.70797	0.682969	0.717807	0.0770855	0	0	0.967733	0.919349	0
BAG1	0.446096	0.504801	0	0	0	0	0	0	0.721124	0.655715	0.665773	0.817566	0.886771	0.613299	0	0	0	0	0.376848	0.507778	0	0	0.412123	0.568967	0.543732	0.812818	0.44661	0	0	0	0.551338	0	0	0	0	0	0	0	0	0.457444	0.225472	0.511725	0.332543	0.0380148	0	0	0.306886	0.464812	0
BAG2	0.160492	0	0	0	0	0	0	0	0.302152	0.36884	0.464405	0.427056	0	0	0	0	0	0	0.0923761	0.0566607	0	0	0.190706	0.146331	0.140626	0.170813	0.259246	0	0	0	0.703302	0.359344	0	0	0	0	0	0	0	0.125534	0.256697	0.263299	0.20232	0	0	0	0	0	0
BAG3	0.653394	0.266667	0	0	0	0	0	0	0.687835	0.840091	0.846061	0.903232	0.533193	0	0	0	0	0	0.445937	0.467333	0.534748	0	0.178888	0.143882	0.385122	0.0798113	0.112523	0	0	0	0	0	0	0	0	0	0	0	0	0	0	0.387378	0.337024	0	0	0	0	0.0462389	0
BAG4	0.897294	0.907956	0	0	0	0	0	0	0.910496	0.938046	0.951368	0.406032	0.814446	0	0	0	0	0	0.650111	0.620628	0	0	0.725311	0.705064	0.715414	0.776935	0.798277	0	0	0	0.156664	0.718233	0	0	0	0	0	0	0	0.28615	0.112901	0.294788	0.391854	0	0	0	0.696606	0.759209	0
BAG5	0	0	0	0	0	0.254299	0	0	0	0	0	0	0.223776	0	0	0	0	0	0.804039	0.7463	0	0	0.227684	0.269308	0.233968	0.750208	0.58115	0	0	0.0378378	0.563027	0.282526	0	0	0	0	0	0	0	0.943868	0.877896	0.835321	0.831554	0.725449	0	0	0.879313	0.905196	0
BAG6	0	0	0	0	0.793255	0.781584	0	0	0	0	0	0	0.99272	0.968367	0	0	0	0	0.999034	0.999152	0	0	0.535948	0.845447	0.50057	0.97392	0.971543	0	0.926397	0.674844	0.592311	0.731896	0	0	0	0	0	0	0	0.204393	0.0376335	0.484256	0.609595	0.944034	0	0	0.948317	0.959868	0
BAHCC1	0	0	0	0	0.70088	0.0528097	0	0	0	0	0	0	0.475046	0.416398	0	0	0	0	0.244082	0.263882	0	0	0.899902	0.448614	0.874024	0.968186	0.967714	0.10395	0.0426121	0.204574	0.808147	0.797176	0	0	0	0	0	0	0	0.209274	0.482334	0.194962	0.252933	0	0	0	0.516972	0.465878	0.881062
BAHD1	0.434894	0.217284	0	0	0	0.119702	0	0	0.192271	0.235931	0.240015	0.248453	0	0	0	0	0	0	0.245917	0.308947	0	0	0.229027	0.0711099	0.338977	0.49274	0.666348	0	0	0	0.411063	0.143768	0	0	0	0	0	0	0	0.403905	0.392112	0.529278	0.643074	0	0	0	0	0.442613	0
BAIAP2	0.398514	0	0	0	0	0.160054	0	0	0.413087	0.680269	0.353735	0.440908	0	0	0	0	0	0.200845	0.00666731	0.0604318	0	0	0.416958	0.201347	0.346434	0.216869	0.235054	0	0	0.604574	0.811039	0.582511	0	0	0	0	0	0	0	0.308115	0.292851	0.24052	0.339924	0	0	0	0	0.330942	0
BAIAP2L1	0.08374	0	0	0	0	0	0	0	0	0.12583	0.249815	0.49779	0.544497	0	0	0	0.623543	0	0.161851	0.245687	0	0	0	0	0.207474	0.124572	0.0985119	0	0	0	0	0	0	0	0	0	0	0	0	0	0	0	0	0	0	0	0	0	0
BAIAP2L2	0	0	0	0	0	0.111848	0	0	0	0	0.170211	0.13184	0.246096	0	0	0	0	0	0.0658035	0.0179127	0	0	0.103232	0	0.00596544	0.127717	0.0474284	0	0	0	0.402627	0	0	0	0	0	0	0	0	0	0	0	0	0	0	0	0	0	0
BAIAP3	0.0573425	0.097668	0	0	0	0	0	0	0.00281072	0.00323314	0.0850592	0.2179	0	0	0	0	0	0	0	0	0	0	0	0	0	0.00323684	0.0466452	0	0	0	0	0	0	0	0	0	0	0	0	0	0	0	0	0	0	0	0	0	0
BAK1	0.923137	0.879835	0	0	0	0.85958	0	0	0.831884	0.849703	0.823132	0.23853	0.0438739	0	0	0	0.419519	0	0.496087	0.566796	0	0	0.236727	0.248841	0.277042	0.175529	0.290662	0	0.5285	0	0	0	0	0	0	0	0	0	0	0.779591	0.717338	0.570012	0.558455	0	0	0	0.589887	0.534509	0
BAMBI	0	0	0	0	0	0.948409	0	0	0.311902	0.226407	0.317862	0.737106	0	0	0	0	0.00112824	0	0.422263	0.412086	0	0.619869	0.279882	0.324149	0.359768	0.347915	0.31677	0	0	0	0.380212	0.0185213	0	0	0	0	0	0	0	0.539048	0	0.430256	0.398708	0	0	0	0	0.249031	0
BANF1	0.994787	0.993416	0	0	0	0.810156	0	0	0.992885	0.988553	0.993713	0.758129	0.871731	0	0	0	0.953366	0	0.96734	0.98105	0	0	0.749127	0.907898	0.809018	0.955332	0.927508	0	0.00996126	0.0740125	0.819113	0.579778	0	0	0	0	0	0	0	0	0	0.399035	0.365362	0	0	0	0.896075	0.986526	0
BANF2	0	0	0.462834	0	0	0	0	0	0	0	0	0	0	0	0	0	0	0.617127	0	0	0	0	0	0	0	0	0	0	0	0	0	0	0	0	0	0	0	0	0	0	0	0	0	0	0	0	0	0.61613	0
BANK1	0	0	0.506774	0.853073	0	0	0	0	0	0	0.0625	0.193536	0	0	0	0	0	0	0.504203	0.435279	0.266844	0.444636	0.0116394	0.00559783	0.0871129	0	0	0	0	0	0	0	0	0	0	0	0	0	0	0	0	0	0	0	0	0	0	0	0.732102
BANP	0.971384	0.824143	0	0	0	0.101828	0	0	0.926482	0.873646	0.931213	0.915414	0.922981	0.922208	0	0	0.485333	0	0.946082	0.950316	0	0	0.386785	0.822706	0.65304	0.583927	0.618832	0	0.18207	0.215385	0.554953	0.806437	0	0	0	0	0	0	0	0.566351	0.594577	0.726249	0.595888	0	0	0	0.850677	0.925649	0
BAP1	0.660382	0.768176	0	0	0	0.266351	0	0	0.521212	0.609315	0.465699	0.711465	0.603027	0	0	0	0	0	0.9427	0.957952	0	0	0.824335	0.924692	0.736819	0.796356	0.81516	0	0	0	0.616052	0.0279338	0	0	0	0	0	0	0	0.832825	0.605916	0.695565	0.686306	0	0	0	0.801788	0.723245	0
BARD1	0	0	0	0	0	0	0	0	0	0	0	0	0.600057	0	0	0	0	0	0.300512	0.356463	0	0.713694	0.130629	0.222339	0.0803579	0.435124	0.417283	0	0	0	0	0.158039	0	0	0	0	0	0	0	0	0	0	0	0	0	0	0.135214	0.516382	0
BARHL1	0.0800799	0.000274348	0	0	0	0	0	0	0.857444	0.769399	0.259153	0.173986	0	0	0	0	0	0.0245776	0	0	0	0	0.192855	0.0800315	0.409685	0.0351429	0.1006	0	0	0	0.378525	0.32716	0	0	0	0	0	0	0	0	0	0	0	0	0	0	0	0	0.123557
BARHL2	0.149734	0	0	0	0	0.355721	0	0	0.655512	0.331353	0.284948	0.100796	0.634065	0	0	0	0	0	0	0	0	0	0.535231	0.196711	0.695763	0.102007	0.179706	0	0	0	0.185346	0.0409898	0	0	0	0	0	0	0	0	0	0	0	0	0	0	0	0	0.518476
BARX1	0	0	0	0	0	0	0	0	0	0	0	0	0	0	0	0	0	0	0	0	0	0	0	0	0	0	0.0180141	0	0	0	0.324174	0	0	0	0	0	0	0	0	0	0	0	0	0	0	0	0	0	0
BARX2	0	0.241289	0	0	0	0	0	0	0.828722	0.742048	0.0636095	0.187936	0.0071846	0	0	0	0.998872	0.473886	0	0	0	0	0	0	0	0	0.0764076	0	0	0	0	0.0497951	0	0	0	0	0	0	0	0	0	0	0	0	0	0	0	0	0
BASP1	0	0	0	0	0.599707	0.73392	0	0	0	0	0	0	0.684069	0.485474	0	0	0	0	0.227848	0.250118	0	0.0248362	0.7947	0.711099	0.669532	0.976047	0.98712	0	0	0	0.774886	0.541218	0	0	0	0	0	0	0	0	0.155464	0.115235	0.0760511	0	0	0	0	0.492245	0.401848
BATF	0	0	0	0	0	0.541368	0	0	0.472903	0.390947	0	0	0	0	0	0	0	0	0.0617451	0.0311115	0	0	0	0	0	0	0	0	0	0	0	0	0	0	0	0	0	0	0	0	0	0	0	0	0	0	0	0	0
BATF2	0	0	0	0	0.642595	0.953419	0	0	0	0.0276127	0	0.0238727	0.911198	0.46643	0	0	0	0	0.925017	0.940605	0	0	0.558868	0.957229	0.772173	0.715713	0.883822	0	0.884339	0	0.775127	0.706999	0	0	0	0	0	0	0	0.917175	0.872145	0.85006	0.767497	0	0	0	0.930298	0.960934	0
BATF3	0.191437	0	0	0	0	0	0	0	0.105051	0.182803	0.373613	0.451616	0	0	0	0	0.275668	0.102535	0.132283	0.0805129	0	0	0	0	0	0	0.0154034	0	0	0	0	0	0	0	0	0	0	0	0	0.0472849	0	0	0	0	0	0	0.302836	0.153742	0
BAX	0.825532	0.713169	0	0	0	0.07109	0	0	0.860518	0.895316	0.730862	0.828667	0.449373	0.370884	0	0	0.0844302	0	0.437337	0.443292	0	0.367023	0.492524	0.576227	0.450917	0.440026	0.69376	0	0	0	0.957098	0.744345	0	0	0	0	0	0	0	0.11867	0.308956	0.624548	0.473573	0	0	0	0.556502	0.565142	0
BAZ1A	0.734472	0.516461	0.0699378	0.415292	0	0	0	0	0.709003	0.711727	0.859837	0.780332	0.11754	0	0	0	0.588943	0.647081	0.457725	0.353257	0.580902	0.992756	0.20727	0.0833552	0.396789	0.530195	0.725263	0	0	0	0.775006	0.873083	0	0	0	0	0	0	0	0.139414	0.205916	0.0911162	0.192303	0	0	0	0.0409275	0.286545	0
BAZ1B	0.949978	0.964746	0.549616	0	0.187317	0.342316	0	0	0.980061	0.96496	0.919933	0.994204	0.817128	0.293415	0	0	0.987401	0.416283	0.840854	0.873291	0	0	0.777509	0.772501	0.569348	0.831592	0.823601	0	0.815717	0	0.841167	0.884621	0	0	0	0	0	0	0	0.816962	0.727034	0.878065	0.880717	0.947202	0	0	0.929459	0.914211	0
BAZ2A	0.0127551	0.601235	0	0	0.13893	0.830467	0	0	0.618972	0.58345	0.641457	0.58493	0.289875	0	0	0	0.385483	0.176267	0.607692	0.616668	0.595756	0	0.902767	0.784221	0.705764	0.782392	0.664694	0	0	0	0.819836	0.725975	0	0	0	0	0	0	0	0.73795	0.470173	0.787485	0.792935	0.639916	0	0	0.709596	0.766188	0
BAZ2B	0	0	0.372025	0	0.539589	0.777928	0	0	0.451471	0.407637	0.431398	0.0325179	0.237475	0	0	0	0	0	0.580249	0.360328	0.339523	0.233184	0.598084	0.554798	0.668392	0.659484	0.888347	0	0	0	0.491926	0.304084	0	0	0	0	0	0	0	0.800488	0.728513	0.729465	0.844471	0	0	0	0.0139684	0.375145	0
BBOF1	0	0	0	0	0	0	0	0	0	0	0	0	0	0	0	0	0	0	0	0	0	0	0	0	0	0	0	0	0	0	0	0	0	0	0	0	0	0	0	0	0	0	0	0	0	0	0	0	0
BBOX1	0.0897294	0	0.879897	0.782609	0	0	0	0	0.0534914	0	0.043824	0	0	0	0	0	0	0.0526114	0	0	0	0	0	0	0	0	0	0	0	0	0	0	0	0	0	0	0	0	0	0	0	0	0	0	0	0	0	0	0
BBS1	0.917813	0.9893	0	0	0	0	0	0	0.944049	0.980252	0.967456	0.367718	0	0	0	0	0.709853	0	0	0	0	0	0	0	0	0	0	0	0	0	0	0	0	0	0	0	0	0	0	0	0	0	0	0	0	0	0	0	0
BBS10	0.611912	0.813992	0	0	0	0.946784	0	0	0.842424	0.817109	0.819342	0.486688	0.976339	0	0	0	0.958819	0.58871	0.458788	0.420854	0.69443	0.463263	0.218283	0.564331	0.259847	0.208175	0.541032	0	0	0	0.316582	0	0	0	0	0	0	0	0	0.514796	0.600986	0.512394	0.347173	0	0	0	0.598268	0.591993	0
BBS12	0.130989	0	0.297693	0	0	0	0	0	0.445938	0.509175	0.416975	0.22959	0	0	0	0	0.738624	0	0.361098	0.382389	0	0.751638	0.711881	0.548587	0.527152	0.578193	0.595423	0	0	0.650312	0	0.623804	0	0	0	0	0	0	0	0.484442	0.304191	0.129841	0.0395413	0	0	0	0.418075	0.505235	0
BBS2	0.704747	0.651852	0	0	0	0.579418	0	0	0.798682	0.726756	0.766734	0.558994	0.988792	0.413815	0	0	0.781685	0	0.692531	0.748279	0	0.35219	0.773659	0.967987	0.862795	0.614076	0.752937	0	0	0	0.0873705	0	0	0	0	0	0	0	0	0.0927395	0.257025	0.357229	0.25201	0.304118	0	0	0.658612	0.748352	0
BBS4	0.47449	0.550892	0.346393	0	0	0	0	0	0.766711	0.865956	0.834967	0.540525	0.330108	0	0	0	0.558669	0	0.318098	0.428585	0	0	0.782881	0.714511	0.67234	0.669287	0.491863	0	0	0	0	0.531501	0	0	0	0	0	0	0	0	0	0.0535977	0.168446	0	0	0	0.0889789	0.205991	0
BBS5	0.336513	0.248422	0.82717	0	0.443548	0	0	0	0.338691	0.460678	0.41189	0.507221	0.941086	0	0	0	0	0	0.633395	0.642406	0	0	0.519474	0.710837	0.527766	0.278184	0.247063	0	0	0	0	0	0	0	0	0	0	0	0	0.171904	0.148398	0.447005	0.432977	0	0	0	0.319458	0.490403	0
BBS7	0.270408	0.297119	0.434273	0	0	0	0	0	0.442161	0.533729	0.553717	0.380096	0	0	0	0	0	0	0	0	0	0	0.558331	0.707601	0.685674	0.270138	0.347576	0	0	0	0	0	0	0	0	0	0	0	0	0.196004	0	0.00629774	0	0	0	0	0	0	0
BBS9	0	0	0	0	0	0.363846	0	0	0.184453	0.0685075	0	0	0.664527	0.3357	0	0	0.153817	0.301459	0.0639675	0.0547751	0.0180371	0.750949	0.101621	0.382052	0.423721	0.126237	0.145853	0	0	0	0	0	0	0	0	0	0	0	0	0	0	0.0542677	0	0	0	0	0.0223495	0.219465	0.279446
BBX	0.627884	0.169547	0.694617	0	0.325147	0.154773	0	0	0.783575	0.751223	0.783376	0.286767	0.54124	0	0	0	0.650621	0	0.376365	0.359385	0.388859	0.0434633	0.919688	0.609814	0.961576	0.778877	0.903055	0	0	0	0.464931	0.0100197	0	0	0	0	0	0	0	0.719799	0.295645	0.774085	0.771715	0	0	0	0	0.363416	0
BCAM	0.0625555	0	0	0	0	0	0	0	0.285551	0.280846	0.20784	0.294528	0.110355	0	0	0	0.171681	0	0	0	0	0	0	0	0	0	0	0	0	0	0	0	0	0	0	0	0	0	0	0	0	0	0	0	0	0	0	0	0
BCAN	0.279725	0.13251	0.124863	0	0.784091	0.974543	0	0	0.42556	0.480426	0.148576	0.532469	0.205479	0	0	0	0	0	0.794956	0.0331856	0	0	0.082729	0.100848	0.0957979	0.132156	0.028196	0	0	0	0	0.214362	0	0	0	0	0	0	0	0.670531	0.368283	0.28045	0.131409	0	0	0	0.184523	0.313784	0
BCAP29	0.744787	0.573663	0	0	0	0	0	0	0.784892	0.829518	0.868251	0.664702	0.145895	0	0	0	0	0	0.495507	0.490431	0.0546419	0.740945	0.759961	0.591883	0.880604	0.663553	0.602471	0	0	0	0.904555	0.187035	0	0	0	0	0	0	0	0.735662	0.891044	0.71888	0.727428	0	0	0	0.253248	0.387359	0
BCAP31	0	0	0	0	0	0	0	0	0	0	0	0	0.172813	0	0	0	0	0	0.128418	0	0	0	0.313546	0.368582	0.242302	0.150652	0.278566	0	0	0	0	0	0	0	0	0	0	0	0	0	0.0797042	0	0	0	0	0	0	0.428461	0
BCAR1	0.276841	0.701783	0	0	0	0	0	0	0.578041	0.63151	0.458118	0.430592	0.0963694	0	0	0	0	0	0	0	0	0.220766	0.377205	0.205108	0.232827	0.591418	0.473414	0	0.328168	0.500208	0.322849	0.667375	0	0	0	0	0	0	0	0.170531	0.0220214	0.149806	0.0844866	0	0	0	0.194441	0.0197751	0
BCAR3	0.82764	0.772977	0.679605	0	0	0	0	0	0.907773	0.936735	0.903384	0.963061	0.316218	0	0	0	0.0265137	0	0	0.0345055	0	0	0.302713	0.21849	0.0755329	0.131878	0.111392	0	0	0	0.213425	0.336572	0	0	0	0	0	0	0	0	0	0	0	0	0	0	0	0	0
BCAS1	0	0	0	0	0.421921	0.521598	0	0	0.0117699	0.129325	0	0	0.641345	0	0	0	0.139338	0	0.0679293	0.0589234	0	0.378061	0.0704629	0.0182804	0.0383367	9.24813e-05	8.70246e-05	0	0	0	0	0	0	0	0	0	0	0	0	0	0	0	0	0	0	0	0.191926	0.40316	0
BCAS2	0.492791	0.393827	0	0	0	0.119431	0	0	0.484585	0.518787	0.379808	0.0925435	0.673053	0.439638	0	0	0	0	0.518504	0.512492	0	0	0.342197	0.819033	0.539609	0.230926	0.375859	0	0	0	0	0	0	0	0	0	0	0	0	0	0.272309	0.0635133	0	0	0	0	0.413326	0.658201	0
BCAS3	0.75	0.382716	0	0.698651	0	0.299932	0	0	0.86693	0.867616	0.726239	0.803124	0.930357	0.295997	0	0	0.990222	0.825653	0.74326	0.697652	0	0.54743	0.222312	0.837575	0.220546	0.162027	0.14829	0	0	0.434511	0	0	0	0	0	0	0	0	0	0	0	0	0	0	0	0	0.444196	0.713746	0
BCAT1	0.228483	0	0	0	0.689883	0.620041	0	0	0.493544	0.408161	0.644601	0.437371	0.70045	0	0	0	0	0	0.0399072	0.489394	0.803183	0.971024	0.167249	0.524534	0.21072	0.888283	0.165869	0	0	0	0.0449506	0.124184	0	0	0	0	0	0	0	0	0	0.0661932	0	0	0	0	0.0230479	0.193292	0
BCAT2	0.796473	0.898903	0	0	0	0.355179	0	0	0.976987	0.982611	0.997226	0.359859	0.370055	0	0	0	0.626363	0	0.529616	0.599887	0	0	0.552422	0.482288	0.612422	0.50467	0.614046	0	0.546209	0	0.738491	0.658722	0	0	0	0	0	0	0	0	0	0.186788	0.242125	0	0	0	0.753318	0.829294	0
BCCIP	0.722826	0.161728	0.368729	0	0	0	0	0	0.534827	0.638937	0.549926	0.924059	0.953923	0.186572	0	0	0	0.31298	0.80259	0.780239	0	0	0.485451	0.870375	0.581981	0.553223	0.569054	0.873874	0.852241	0.404574	0.608098	0	0	0	0	0	0	0	0	0.0959426	0.607231	0.615302	0.743113	0	0	0	0.77008	0.911594	0
BCDIN3D	0.380102	0	0	0	0	0.173053	0	0	0.490294	0.434289	0.687223	0.585617	0.660312	0.178502	0	0	0.759308	0.112135	0.777466	0.764967	0	0	0.532098	0.165923	0.797702	0.51697	0.533896	0	0	0	0.489636	0.404433	0	0	0	0	0	0	0	0	0	0	0	0	0	0	0.484705	0.566886	0
BCHE	0.112689	0.293278	0.376053	0	0	0	0	0	0.177602	0.29238	0.418177	0	0	0	0	0	0.0996615	0.620584	0	0	0.775597	0.852018	0.19957	0.0604391	0.0502676	0	0.106344	0	0	0	0	0	0	0	0	0	0	0	0	0	0	0	0.0786872	0	0	0	0	0	0
BCKDHA	0.315661	0.0980796	0	0	0	0	0	0	0.535617	0.522981	0.862888	0.607231	0	0	0	0	0	0	0	0	0	0	0	0	0	0	0	0	0	0	0	0	0	0	0	0	0	0	0	0	0	0	0	0	0	0	0	0	0
BCKDHB	0.172249	0.172565	0.0930062	0.31934	0	0.49736	0	0	0.338076	0.490126	0.327755	0.699185	0.213143	0	0	0	0	0	0.0339163	0.124635	0	0	0.64115	0.746961	0.505132	0.407195	0.32817	0	0	0	0.0525428	0	0	0	0	0	0	0	0	0	0.460805	0.324266	0.299591	0	0	0	0.206872	0.536739	0
BCKDK	0	0	0	0	0	0	0	0	0	0	0	0	0.919341	0.0997418	0	0	0	0	0.773891	0.784482	0	0	0.168592	0.636753	0.041758	0.295015	0.242799	0	0	0	0.0439865	0	0	0	0	0	0	0	0	0	0	0.131448	0.1264	0	0	0	0.675513	0.733036	0
BCL10	0.656056	0	0	0	0	0	0	0	0.63206	0.708668	0.631657	0.86983	0.598812	0	0	0	0.182023	0	0.564112	0.615348	0	0	0.757364	0.698417	0.642162	0.575049	0.494996	0	0	0	0.446493	0.20085	0	0	0	0	0	0	0	0.239323	0	0.334316	0.44774	0	0	0	0.600782	0.642594	0.766744
BCL11A	0.39563	0.239781	0	0	0.651026	0.488829	0	0	0.591129	0.549458	0.472448	0.475685	0	0	0	0	0.152125	0	0	0	0	0	0.527084	0.329747	0.508992	0.885138	0.879558	0	0.904261	0	0.451434	0.488538	0	0	0	0	0	0	0	0.291031	0.0371405	0.311269	0.306577	0	0	0	0.111328	0.498352	0.0623557
BCL11B	0.0626664	0	0	0	0.173754	0.500474	0	0	0.268599	0.250087	0.157359	0.102073	0.241019	0	0	0	0	0	0	0	0	0.591928	0.259379	0.115193	0.154136	0.604273	0.589853	0	0	0	0.485057	0.424472	0	0	0	0	0	0	0	0	0	0.14123	0.00738105	0	0	0	0	0.131349	0
BCL2	0.670475	0.383951	0	0	0.0183284	0.33893	0	0	0.529996	0.49065	0.498983	0.184596	0	0	0	0	0	0	0.30602	0.287452	0.226525	0	0.684842	0.408817	0.832529	0.46703	0.734923	0	0	0	0.656905	0.57067	0	0	0	0	0	0	0	0.532184	0.682334	0.686051	0.744168	0	0	0	0.317782	0.181853	0
BCL2L1	0	0.21893	0	0	0.39956	0.869194	0	0	0	0	0	0	0.589616	0	0	0	0	0	0.935259	0.950599	0	0	0.744471	0.494184	0.368541	0.917784	0.936646	0.181566	0.516325	0.864033	0.890576	0.867011	0	0	0	0	0	0	0	0.841977	0.87691	0.760954	0.81297	0	0	0	0.705126	0.851881	0
BCL2L10	0	0	0	0	0	0	0	0	0	0	0	0	0.525817	0	0	0	0	0	0.556576	0.535873	0	0	0	0	0	0	0	0	0	0	0	0	0	0	0	0	0	0	0	0	0	0	0	0	0	0	0	0	0
BCL2L11	0.293478	0	0	0	0	0.520244	0	0	0.394818	0.429745	0.625	0.87317	0.122809	0	0	0	0	0	0.262441	0.26228	0	0	0.446325	0.342255	0.268532	0.469435	0.405274	0	0	0.216632	0.326585	0.512525	0	0	0	0	0	0	0	0	0	0.446335	0.219454	0	0	0	0.192485	0.473439	0
BCL2L12	0.557564	0.881344	0	0	0.681452	0	0	0	0.551427	0.583712	0.716808	0.211514	0.788773	0	0	0	0.534976	0	0.681322	0.709909	0	0	0.309159	0.358611	0.216949	0.546102	0.409625	0	0	0	0	0	0	0	0	0	0	0	0	0.362111	0	0	0.125082	0	0	0	0.242492	0.373982	0
BCL2L13	0.667036	0.714129	0	0	0.346774	0.353148	0	0	0.911375	0.898637	0.950351	0.766185	0.780247	0.860878	0	0	0.431929	0	0.388153	0.518997	0	0	0.897932	0.840549	0.568559	0.709516	0.862588	0	0	0	0.454447	0.576438	0	0	0	0	0	0	0	0	0	0	0	0	0	0	0.53541	0.680012	0
BCL2L14	0	0	0.793116	0	0	0	0	0	0.512516	0.751748	0.228458	0	0.202127	0	0	0	0	0	0.00821335	0.467616	0	0	0.0248008	0.239395	0.114747	0	0.196502	0	0	0	0	0	0	0	0	0	0	0	0	0	0	0	0	0	0	0	0	0	0
BCL2L15	0	0	0	0	0	0	0	0	0	0	0	0	0	0	0	0	0	0	0	0	0	0.780269	0	0.0136447	0.00701816	0	0	0	0	0	0	0	0	0	0	0	0	0	0	0	0	0	0	0	0	0	0	0	0
BCL2L2	0.488021	0.203292	0	0	0	0.263101	0	0	0.905314	0.935337	0.727163	0.997642	0	0	0	0	0	0	0	0	0.962865	0.973784	0.35885	0.681711	0.448197	0.609359	0.428509	0	0	0	0.33008	0.238956	0	0	0	0	0	0	0	0.606925	0.613804	0.163071	0.158561	0	0	0	0.0421847	0.515025	0
BCL2L2-PABPN1	0	0	0	0	0	0	0	0	0	0	0	0	0	0	0	0	0	0	0	0	0	0	0	0	0	0	0	0	0	0	0	0	0	0	0	0	0	0	0	0	0	0	0	0	0	0	0	0	0
BCL3	0.0977152	0	0	0	0	0	0	0	0.109794	0.167686	0.200906	0.0938206	0.466137	0	0	0	0	0	0.399362	0.394174	0	0	0	0.0741713	0	0	0	0	0	0	0.155459	0	0	0	0	0	0	0	0	0	0	0	0	0	0	0	0	0	0
BCL6	0.0931677	0.158436	0	0	0.566349	0.141503	0	0	0.602723	0.670919	0.596524	0.243344	0	0	0	0	0.418202	0.326421	0.441782	0.399076	0.613793	0.629872	0.830065	0.82603	0.926485	0.543143	0.577234	0.889813	0.698395	0.974636	0.70752	0.708517	0	0	0	0	0	0	0	0.304454	0	0.260351	0.296824	0	0	0	0.373236	0.243214	0
BCL6B	0	0	0	0	0	0.808802	0	0	0.228019	0.209892	0.216069	0	0.550436	0	0	0	0	0	0.109189	0.118789	0	0	0.651446	0.659582	0.667427	0.201979	0.0441215	0	0	0	0	0	0	0	0	0	0	0	0	0	0	0	0	0	0	0	0	0	0
BCL7A	0.551464	0.303155	0	0	0	0.229248	0	0	0.32578	0.406851	0.526627	0.120739	0.181914	0	0	0	0.327379	0.53725	0.691468	0.637409	0	0	0.92891	0.77355	0.967892	0.970683	0.966757	0	0	0.49605	0.958183	0.795051	0	0	0	0	0	0	0	0.645668	0.664749	0.710974	0.729142	0	0	0	0	0.418961	0
BCL7B	0.766304	0.745816	0	0	0	0.792146	0	0	0.744752	0.615694	0.87537	0.957068	0.554172	0.85184	0	0	0.630124	0.53341	0.97449	0.974262	0	0	0.130361	0.995539	0.805685	0.98918	0.920547	0.474705	0.764804	0.456965	0.666064	0.829209	0	0	0	0	0	0	0	0.946919	0.912572	0.922819	0.921313	0.38226	0	0	0.870652	0.941159	0
BCL7C	0	0	0	0	0	0.782532	0	0	0.489504	0.147326	0	0	0.577258	0.537444	0	0	0	0	0.446517	0.56227	0	0	0.502015	0.259162	0.47627	0.427911	0.662083	0	0	0	0.985298	0.974799	0	0	0	0	0	0	0	0.35662	0.720624	0.884229	0.814947	0	0	0	0.394049	0.782474	0
BCL9	0.761313	0.681344	0.0655438	0	0	0.522139	0	0	0.591392	0.580391	0.562777	0.781707	0.0902385	0	0	0	0.5	0.387097	0.227462	0.268313	0	0	0.348823	0.236946	0.321607	0.555073	0.718562	0	0	0	0.544589	0.510399	0	0	0	0	0	0	0	0.00137279	0.123418	0.133324	0	0	0	0	0	0.35159	0
BCL9L	0.653172	0.414266	0	0	0	0.56195	0	0	0.453228	0.564837	0.44314	0.355634	0	0	0	0	0.276044	0.149002	0	0.0297916	0	0	0.38956	0.140733	0.451443	0.112272	0.108085	0	0	0	0.222222	0.0696827	0	0	0	0	0	0	0	0	0	0	0	0	0	0	0	0.139589	0
BCLAF1	0.937001	0.869136	0.340168	0	0	0.138118	0	0	0.935881	0.920308	0.943417	0.929659	0.50206	0	0	0	0.481384	0	0.786163	0.795701	0	0.299069	0.886203	0.947958	0.92666	0.976972	0.967801	0.96535	0.872164	0.925988	0.966498	0.861849	0	0	0	0	0	0	0	0.766016	0.538044	0.680825	0.586925	0.674762	0	0	0.895376	0.944843	0
BCLAF3	0	0	0	0	0	0.870007	0	0	0	0	0	0	0.000670562	0	0	0	0	0	0.395304	0.39917	0	0	0.116841	0.11047	0	0.364839	0.414237	0	0	0	0.0361533	0	0	0	0	0	0	0	0	0.352349	0	0.523114	0.637274	0	0	0	0	0.211322	0
BCO1	0	0	0	0	0	0	0	0	0	0	0	0	0	0	0	0	0	0	0	0	0	0	0	0	0	0	0	0	0	0	0	0	0	0	0	0	0	0	0	0	0	0	0	0	0	0	0	0	0
BCO2	0	0	0	0	0	0	0	0	0.347738	0.301118	0.221154	0	0	0	0	0	0	0	0	0	0	0.905485	0.0672397	0.178343	0	0	0	0	0	0	0	0	0	0	0	0	0	0	0	0	0	0	0	0	0	0	0	0.055254	0
BCOR	0.31555	0	0	0	0	0	0	0	0.540799	0.175463	0.383783	0.106199	0	0	0	0	0	0	0.0267659	0.326577	0	0	0.239771	0.0963876	0.0663216	0.138999	0.325646	0	0	0	0.0983369	0.396235	0	0	0	0	0	0	0	0	0.0488085	0.0355085	0.0059312	0	0	0	0	0.152385	0
BCORL1	0.22937	0	0	0	0	0	0	0	0.495125	0.211028	0.406712	0.128795	0	0	0	0	0	0	0.106387	0.00509098	0	0	0.00743128	0.09665	0.0972015	0.275224	0.289618	0	0	0	0	0	0	0	0	0	0	0	0	0	0	0.0611014	0.0171346	0	0	0	0	0.0737689	0
BCR	0.259982	0.277366	0.0479678	0	0	0.64631	0	0	0.826175	0.85582	0.388776	0.214265	0	0	0	0	0	0	0.307759	0.330442	0	0	0.403349	0.0802939	0.367313	0.414501	0.450526	0	0	0	0.708363	0.00485805	0	0	0	0	0	0	0	0.324283	0.373213	0.591183	0.649928	0	0	0	0.0405085	0.179042	0
BCS1L	0.551575	0.331962	0	0	0	0	0	0	0.751252	0.634918	0.697485	0.350034	0.881215	0	0	0	0	0	0.894483	0.936551	0	0	0.635599	0.824193	0.530046	0.519097	0.371073	0	0	0	0	0	0	0	0	0	0	0	0	0.491763	0.626952	0.356023	0.432846	0	0	0	0.723006	0.876503	0.982679
BDH1	0.410714	0	0	0	0.465909	0.702099	0	0	0.115854	0.232961	0.272097	0.353964	0.425807	0.595546	0	0	0.685972	0.937404	0	0.107099	0	0	0.800698	0.166361	0.8163	0.760196	0.80228	0	0	0.508108	0.775488	0.0289965	0	0	0	0	0	0	0	0.019219	0.534429	0.584617	0.555556	0	0	0	0.175164	0.371946	0
BDH2	0	0	0	0	0	0.512932	0	0	0.444708	0.411132	0.258691	0	0.0414791	0	0	0	0	0	0.00154604	0.0223437	0	0	0	0	0	0	0	0	0	0	0	0	0	0	0	0	0	0	0	0	0	0	0	0	0	0	0	0	0
BDKRB1	0	0	0	0	0	0	0	0	0	0	0	0	0.589424	0	0	0	0	0	0	0.0341284	0	0	0	0	0	0	0	0	0	0	0	0	0	0	0	0	0	0	0	0	0	0	0	0	0	0	0.0807375	0	0
BDKRB2	0	0	0	0	0	0	0	0	0	0.0200979	0.100222	0	0.686656	0	0	0	0	0	0.0870616	0.00952201	0	0	0.0309786	0.151491	0.368629	0.598354	0.681664	0	0	0	0.110629	0.277365	0	0	0	0	0	0	0	0	0	0	0	0	0	0	0	0.0645599	0
BDNF	0.174246	0.179287	0.358477	0	0	0	0	0	0.319631	0.46129	0.3076	0.390019	0.210557	0	0	0	0.139714	0	0	0	0	0	0.859074	0.153503	0.951487	0.621844	0.588461	0.0651421	0	0	0.634852	0.755124	0	0	0	0	0	0	0	0.0314216	0	0.0982179	0	0	0	0	0	0.0822993	0.953811
BDP1	0.348159	0.466529	0.240205	0	0	0	0	0	0.791392	0.744844	0.677607	0.379016	0.43098	0	0	0	0.718691	0	0.755532	0.796078	0	0.398758	0.854956	0.719671	0.370822	0.721816	0.603429	0	0	0	0.330562	0	0	0	0	0	0	0	0	0	0	0.437358	0.451957	0	0	0	0.604693	0.586468	0
BEAN1	0.0679902	0	0	0	0	0	0	0	0.0609574	0.356169	0.102718	0.0299637	0.0545071	0	0	0	0	0	0	0	0	0	0.235473	0	0.171506	0.219273	0.248803	0	0	0	0.0585683	0.22347	0	0	0	0	0	0	0	0.851129	0.635168	0.7501	0.748254	0	0	0	0	0	0
BECN1	0.905612	0.684088	0.0941047	0	0	0.71889	0	0	0.894071	0.967319	0.925666	0.89439	0.769327	0	0	0	0.906168	0.97043	0.691275	0.761761	0	0	0.0642851	0.360273	0.180016	0.159438	0.176573	0	0	0	0	0	0	0	0	0	0	0	0	0.109823	0	0	0	0	0	0	0.155748	0.581427	0
BECN2	0	0	0	0	0	0	0	0	0	0	0	0	0	0	0	0	0	0	0	0	0	0	0	0	0	0	0	0	0	0	0	0	0	0	0	0	0	0	0	0	0	0	0	0	0	0	0	0	0
BEGAIN	0	0	0	0	0	0.299391	0	0	0.0530523	0.233135	0.017659	0	0	0	0	0	0	0	0	0	0	0	0.144507	0.0848421	0.181683	0.160178	0.084675	0	0	0	0	0	0	0	0	0	0	0	0	0.820775	0.913558	0.766314	0.687228	0	0	0	0	0.630865	0
BEND2	0	0	0	0	0	0	0	0	0	0	0	0	0	0	0	0	0	0	0	0	0	0	0	0	0	0	0	0	0	0	0	0	0	0	0	0	0	0	0	0	0	0	0	0	0	0	0	0	0
BEND3	0.87622	0.821674	0	0.461769	0.174487	0.875288	0	0	0.734739	0.761447	0.791328	0.635426	0.362678	0.362815	0	0	0	0	0.664702	0.657585	0	0	0.635688	0.321438	0.668567	0.912605	0.958924	0	0	0	0.80429	0.754365	0	0	0	0	0	0	0	0.813301	0.891537	0.801822	0.740741	0	0	0	0.273362	0.681078	0
BEND4	0.00210736	0	0	0	0	0	0	0	0	0	0.121857	0.143629	0.526775	0	0	0	0	0	0.113054	0.145847	0	0	0.096159	0.0903525	0.0804457	0.0979377	0.186581	0	0	0	0.434442	0.212388	0	0	0	0	0	0	0	0	0	0.362857	0.384869	0	0	0	0	0.244668	0
BEND5	0.560781	0.2631	0	0	0	0.518077	0	0	0.442776	0.619276	0.633876	0.203065	0	0	0	0	0	0	0	0	0	0	0.332348	0.219627	0.334415	0.641358	0.751023	0	0	0	0.930827	0.659481	0	0	0	0	0	0	0	0.22468	0.538209	0.345437	0.27468	0	0	0	0	0.355952	0
BEND6	0.37256	0	0	0	0	0.0553825	0	0	0.416601	0.387015	0.43787	0.487278	0.288246	0	0	0	0.0103422	0	0.0319838	0.079193	0	0	0.721282	0.794717	0.855514	0.160547	0.263511	0	0	0	0	0	0	0	0	0	0	0	0	0.378279	0.246672	0.37974	0.165283	0	0	0	0	0.183792	0
BEND7	0.518079	0.544444	0.384475	0	0	0	0	0	0.612209	0.630898	0.220692	0.18381	0	0	0	0	0.460323	0.59639	0	0	0	0	0	0	0	0	0.107824	0	0	0	0	0	0	0	0	0	0	0	0	0	0	0.0552057	0	0	0	0	0	0	0
BEST1	0.0537933	0	0	0	0	0.292485	0	0	0.213614	0.374782	0.00554734	0.54858	0	0	0	0	0	0	0.235288	0.0763647	0	0	0	0.0352488	0	0.0740775	0	0	0	0	0	0	0	0	0	0	0	0	0	0	0	0	0.2644	0	0	0	0	0	0
BEST2	0	0	0	0	0	0	0	0	0.285375	0.246155	0.227996	0.265841	0.229428	0	0	0	0	0	0	0.0091449	0	0	0.118184	0	0.0354417	0	0.0596989	0	0	0	0	0	0	0	0	0	0	0	0	0	0	0.32507	0.25056	0	0	0	0	0.0769678	0
BEST3	0.0454747	0	0.708166	0	0	0	0	0	0.109091	0.00838868	0.131934	0.0384124	0.0350608	0	0	0	0	0	0	0	0	0	0	0.163124	0	0	0	0	0	0	0	0	0	0	0	0	0	0	0	0	0	0	0	0	0	0	0	0	0
BET1	0.281721	0	0	0	0	0	0	0	0.673606	0.629937	0.626664	0.378524	0.847878	0	0	0	0	0	0.458692	0.494485	0.851989	0.433253	0.254365	0.450713	0.251601	0.277999	0.362806	0	0	0	0.378163	0	0	0	0	0	0	0	0	0	0	0	0	0	0	0	0.496159	0.443874	0
BET1L	0	0.733471	0	0	0	0	0	0	0.557839	0	0.706268	0.693781	0.598237	0.551323	0	0	0	0	0.866847	0.885924	0	0	0.901424	0.816759	0.753575	0.79053	0.857019	0	0	0.791268	0.0682092	0	0	0	0	0	0	0	0	0	0.0662284	0.095806	0	0	0	0	0.691856	0.726444	0
BEX1	0	0	0	0	0	0	0	0	0.0706192	0.0831003	0.145987	0.0487278	0	0	0	0	0	0	0	0	0	0	0	0	0	0	0	0	0	0	0	0	0	0	0	0	0	0	0	0	0	0	0	0	0	0	0	0	0
BEX2	0	0	0	0	0	0	0	0	0.131489	0	0	0	0	0	0	0	0	0	0	0	0	0	0.131167	0	0.120537	0.052067	0.240101	0	0	0	0	0	0	0	0	0	0	0	0	0	0	0	0	0	0	0	0.0743121	0.642303	0
BEX3	0	0	0	0	0	0	0	0	0	0	0	0	0	0	0	0	0	0	0	0	0	0	0	0	0	0	0	0	0	0	0	0	0	0	0	0	0	0	0	0	0	0	0	0	0	0	0	0	0
BEX4	0.63831	0.149108	0	0	0	0	0	0	0.745103	0.686998	0.706453	0	0	0	0	0	0	0	0	0	0	0	0	0	0	0	0	0	0	0	0	0	0	0	0	0	0	0	0	0	0	0	0	0	0	0	0	0	0
BFAR	0.604148	0.526886	0	0	0.585044	0.15694	0	0	0.56267	0.68324	0.778754	0.57206	0.923173	0.780504	0	0	0.387364	0	0.956807	0.973131	0.797347	0	0.661921	0.97481	0.70936	0.607602	0.586807	0	0	0	0.449024	0	0	0	0	0	0	0	0	0.172819	0.805094	0.635133	0.556215	0	0	0	0.737813	0.628829	0
BFSP1	0.694987	0.668861	0	0	0	0.246581	0	0	0.580061	0.6392	0.739922	0.870714	0	0	0	0	0.269274	0.0303379	0.308629	0.266805	0	0	0.0996508	0	0	0.277074	0.481681	0	0	0	0	0.61591	0	0	0	0	0	0	0	0.19219	0	0.270803	0.472123	0	0	0	0	0.182629	0
BFSP2	0	0	0	0	0	0	0	0	0	0	0	0	0	0	0	0	0	0	0	0	0	0	0	0	0	0	0.0358541	0	0	0	0	0	0	0	0	0	0	0	0	0	0	0	0	0	0	0	0	0.0809422	0
BGLAP	0	0	0.994508	0	0	0	0	0	0	0	0	0	0	0	0	0	0	0	0	0	0	0	0	0	0	0	0	0	0	0	0	0	0	0	0	0	0	0	0	0	0	0	0	0	0	0	0	0	0
BGN	0	0	0	0	0	0	0	0	0.118226	0.0813527	0	0	0	0	0	0	0	0	0	0	0	0	0	0	0	0	0	0	0	0	0	0	0	0	0	0	0	0	0	0	0	0	0	0	0	0	0	0	0
BHLHA15	0	0	0.587331	0	0	0	0	0	0	0.0959455	0	0	0	0	0	0	0	0	0	0	0	0	0	0	0	0	0	0	0.0520199	0	0	0	0	0	0	0	0	0	0	0	0	0	0	0	0	0	0	0	0
BHLHA9	0.815328	0.695473	0	0	0	0	0	0	0.318489	0.455959	0.571838	0	0.0121659	0	0	0	0	0	0	0	0	0	0.194556	0.152541	0.207036	0	0	0	0	0	0	0	0	0	0	0	0	0	0	0	0.0979458	0.0514538	0.0614209	0	0	0	0	0	0
BHLHB9	0	0	0	0	0	0	0	0	0	0	0	0	0.28566	0	0	0	0	0	0	0	0	0	0.52395	0.326161	0.418984	0.746416	0.685232	0	0	0	0	0	0	0	0	0	0	0	0	0.145668	0	0.281254	0.277975	0	0	0	0.455511	0.634936	0
BHLHE22	0	0	0	0	0	0.0525389	0	0	0	0	0.0491864	0.148246	0	0	0	0	0	0	0	0	0	0	0.584296	0.279717	0.573998	0.229354	0.290836	0	0	0	0.149795	0.206164	0	0	0	0	0	0	0	0	0.148726	0.157443	0.217477	0	0	0	0	0.0241373	0
BHLHE23	0	0	0	0	0	0.44956	0	0	0.405358	0	0	0.0973573	0	0	0	0	0	0	0.0275389	0.0449703	0	0	0	0.0577276	0	0	0	0	0	0	0	0	0	0	0	0	0	0	0	0	0	0	0	0	0	0	0	0	0
BHLHE40	0.00199645	0	0	0	0	0.347461	0	0	0.101449	0.108791	0.19804	0.439434	0.215538	0	0	0	0.292967	0	0.58595	0.595833	0	0	0.704092	0.743724	0.833757	0.385647	0.612218	0.480249	0.489209	0.794595	0.422391	0.263398	0	0	0	0	0	0	0	0.134076	0.175185	0.048506	0.0979307	0.540655	0	0	0.174326	0.534316	0
BHLHE41	0.238798	0.0318244	0	0	0	0	0	0	0.244532	0.210853	0.361501	0.409274	0.198965	0	0	0	0	0	0	0	0	0.805105	0.9213	0.856293	0.919203	0.273282	0.479854	0	0	0.295218	0.38925	0.344922	0	0	0	0	0	0	0	0.461562	0.323254	0.046898	0.181231	0	0	0	0.44699	0.713552	0
BHMG1	0	0	0	0	0	0	0	0	0	0	0	0	0.479452	0	0	0	0	0	0.774084	0.816159	0	0	0.538634	0.415202	0.474077	0.0583557	0.259594	0	0	0	0	0	0	0	0	0	0	0	0	0	0	0	0	0	0	0	0	0.10634	0
BHMT	0	0	0	0	0	0	0	0	0.688098	0.343848	0.359745	0.0400825	0	0	0	0	0	0	0	0	0	0	0	0	0	0	0	0	0	0	0	0	0	0	0	0	0	0	0	0	0	0	0	0	0	0	0	0	0
BHMT2	0	0	0	0	0	0	0	0	0	0	0	0	0	0	0	0	0	0.00806452	0	0	0	0	0	0	0	0	0	0	0	0	0	0	0	0	0	0	0	0	0	0	0	0	0	0	0	0	0	0	0
BICC1	0.151841	0	0.915049	0	0	0	0	0	0.319543	0.298934	0.31814	0.373809	0.145225	0	0	0	0.87909	0	0	0	0	0.918593	0.0909661	0.0469693	0.167295	0.051882	0.0473414	0	0	0	0	0	0	0	0	0	0	0	0	0	0.0331964	0	0	0	0	0	0	0	0
BICD1	0.511646	0	0.603076	0	0	0.179418	0	0	0.678349	0.637365	0.723373	0.87543	0.673724	0.64009	0	0	0.629184	0.181644	0	0	0	0.957572	0.912526	0.911834	0.966751	0.570887	0.556435	0.0602911	0	0	0.25235	0	0	0	0	0	0	0	0	0.583893	0.792112	0.716736	0.638329	0	0	0	0	0	0
BICD2	0.546362	0.475446	0	0	0.00183284	0.500745	0	0	0.606324	0.449318	0.52672	0.684547	0.690775	0	0	0	0	0	0.596966	0.606863	0	0	0.5201	0.618735	0.472848	0.61685	0.521626	0	0	0	0.627862	0	0	0	0	0	0	0	0	0.33191	0.0999178	0.249632	0.190853	0	0	0	0.537924	0.671384	0.546189
BICDL1	0	0	0	0	0	0	0	0	0	0	0	0	0	0	0	0	0	0	0	0	0	0	0	0	0	0	0	0	0	0	0	0	0	0	0	0	0	0	0	0	0	0	0	0	0	0	0	0	0
BICDL2	0	0	0	0	0	0	0	0	0	0	0	0	0	0	0	0	0	0	0	0	0	0	0	0	0	0	0	0	0	0	0	0	0	0	0	0	0	0	0	0	0	0	0	0	0	0	0	0	0
BICRA	0	0	0	0	0	0	0	0	0	0	0	0	0	0	0	0	0	0	0	0	0	0	0	0	0	0	0	0	0	0	0	0	0	0	0	0	0	0	0	0	0	0	0	0	0	0	0	0	0
BICRAL	0	0	0	0	0	0	0	0	0	0	0	0	0	0	0	0	0	0	0	0	0	0	0	0	0	0	0	0	0	0	0	0	0	0	0	0	0	0	0	0	0	0	0	0	0	0	0	0	0
BID	0.221717	0.363237	0	0	0	0	0	0	0.348353	0.508301	0.299649	0.293153	0.252994	0	0	0	0	0	0.520437	0.441595	0	0	0.269048	0.0941135	0.0883411	0.0920189	0.220346	0	0	0	0	0	0	0	0	0	0	0	0	0	0	0	0	0	0	0	0	0.457348	0
BIK	0.136313	0	0	0	0	0	0	0	0.0433904	0.0934114	0.180011	0.448865	0.0109206	0	0	0	0	0	0	0	0	0	0	0	0	0.0569685	0	0	0	0	0	0	0	0	0	0	0	0	0	0	0	0	0	0	0	0	0	0	0
BIN1	0.356477	0.338683	0	0	0	0	0	0	0.496531	0.594984	0.617234	0.537676	0	0	0	0	0.0167356	0	0.139434	0.151598	0	0.837875	0.76766	0.426747	0.602246	0.852215	0.621791	0	0	0	0.158231	0.453469	0	0	0	0	0	0	0	0.101891	0	0.070615	0.107025	0	0	0	0.107278	0.509306	0
BIN2	0	0	0	0	0	0	0	0	0.0146684	0	0.115662	0	0.024715	0	0	0	0	0.0691244	0.194028	0.22042	0	0	0	0	0	0	0	0	0	0	0	0	0	0	0	0	0	0	0	0	0	0	0	0	0	0	0	0	0
BIN3	0.149845	0.146091	0.938484	0	0	0	0	0	0.345455	0.502447	0.478365	0.542195	0.762621	0	0	0	0	0.0913978	0.304377	0.412558	0	0	0.0992032	0.197848	0.220897	0.259225	0.14594	0	0	0	0	0	0	0	0	0	0	0	0	0	0	0	0	0	0	0	0.328398	0.263862	0
BIRC2	0.514752	0.364472	0.740754	0	0	0	0	0	0.750285	0.746417	0.774316	0.896552	0.937446	0	0	0	0.525762	0.545699	0	0.839917	0	0	0.970723	0.978746	0.947188	0.836956	0.935776	0	0	0	0	0	0	0	0	0	0	0	0	0	0	0	0	0	0	0	0	0	0
BIRC3	0	0	0	0	0	0.184292	0	0	0	0	0	0	0.404062	0.8357	0	0	0	0	0.505943	0.546054	0	0	0.0759244	0.126126	0.0565839	0.0214557	0.038726	0	0	0	0	0	0	0	0	0	0	0	0	0	0	0	0	0	0	0	0	0	0
BIRC5	0.728372	0.442112	0	0	0.155792	0	0	0	0.358718	0.513806	0.682877	0.819629	0.854009	0	0	0	0.137082	0	0.423906	0.415198	0	0	0.440057	0.671302	0.331959	0.248312	0.350361	0	0.775318	0	0.360569	0.383938	0	0	0	0	0	0	0	0.0912142	0.157436	0	0	0	0	0	0.295851	0.434568	0
BIRC6	0.874113	0.866941	0.341999	0.4003	0	0.467028	0	0	0.89697	0.865519	0.908839	0.980155	0.638567	0	0	0	0.834524	0	0.818437	0.855379	0	0.302518	0.822545	0.732091	0.787525	0.746509	0.861718	0.112266	0	0.466528	0.813087	0.876423	0	0	0	0	0	0	0	0.907261	0.866886	0.893608	0.8736	0.624076	0	0	0.655818	0.843641	0
BIRC7	0.0764197	0.189163	0	0	0	0.256737	0	0	0.140624	0.170919	0.158654	0.0526574	0	0	0	0	0	0	0	0	0	0	0	0	0	0	0	0	0	0	0	0	0	0	0	0	0	0	0	0	0	0	0	0	0	0	0	0	0
BIRC8	0	0	0	0	0	0	0	0	0	0	0	0	0	0	0	0	0	0	0.478114	0.553785	0.835013	0	0.723968	0.849383	0.805071	0.845556	0.832042	0	0	0	0.071945	0	0	0	0	0	0	0	0	0	0.333607	0	0	0	0	0	0	0	0
BIVM	0.570319	0.668176	0.330648	0	0.384531	0.565877	0	0	0.677295	0.692153	0.771542	0.831712	0.967813	0.464493	0	0	0.540993	0.148618	0.656972	0.633732	0	0	0.980034	0.935975	0.980788	0.871636	0.823514	0	0	0	0.519282	0.724761	0	0	0	0	0	0	0	0.639719	0.804601	0.609272	0.754185	0	0	0	0.700517	0.806999	0.224018
BIVM-ERCC5	0	0	0	0	0	0	0	0	0	0	0	0	0	0	0	0	0	0	0	0	0	0	0	0	0	0	0	0	0	0	0	0	0	0	0	0	0	0	0	0	0	0	0	0	0	0	0	0	0
BLCAP	0.490794	0.569684	0	0	0	0.85281	0	0	0.505314	0.58546	0.733635	0.439827	0.931603	0.938025	0	0	0	0	0.905498	0.904497	0	0	0.409705	0.756757	0.339416	0.615278	0.676704	0.714484	0.0929718	0	0.907207	0	0	0	0	0	0	0	0	0	0.123747	0	0.120074	0	0	0	0	0.0764831	0.0923788
BLK	0	0.0452675	0	0	0	0.802031	0	0	0.555731	0.362635	0	0.187641	0	0	0	0	0	0	0	0	0	0	0	0	0	0	0	0	0	0	0	0	0	0	0	0	0	0	0	0	0	0	0	0	0	0	0	0	0
BLM	0.288043	0.01893	0	0	0	0	0	0	0.607642	0.578469	0.82304	0.537381	0.944056	0.713686	0	0	0	0	0.894966	0.908645	0	0.629527	0.462172	0.756669	0.445829	0.534912	0.564964	0	0	0	0	0	0	0	0	0	0	0	0	0	0	0	0	0	0	0	0.622573	0.499612	0
BLMH	0.514641	0.484225	0.485536	0	0.0795455	0.693703	0	0	0.698024	0.652307	0.724945	0.739464	0.827761	0	0	0	0.952614	0	0.700358	0.774206	0.728382	0.833736	0.501656	0.443016	0.665936	0.483492	0.790706	0	0	0	0.0154254	0	0	0	0	0	0	0	0	0.420226	0.461956	0.723034	0.726901	0.365364	0	0	0.793547	0.889104	0
BLNK	0	0	0	0.173913	0	0	0	0	0.171542	0.349179	0.0112796	0	0	0	0	0	0.104739	0	0.0943086	0.000659942	0	0	0	0	0	0	0	0	0	0	0	0	0	0	0	0	0	0	0	0	0	0	0	0	0	0	0	0	0
BLOC1S2	0.445985	0.200823	0	0	0	0	0	0	0.728942	0.751485	0.646542	0.981727	0.530702	0	0	0	0.94622	0.269969	0.134216	0.152352	0	0	0.264482	0.559783	0.423985	0.246185	0.29162	0	0	0	0	0	0	0	0	0	0	0	0	0	0	0	0	0	0	0	0.381059	0.654323	0
BLOC1S3	0	0	0	0	0	0	0	0	0	0	0	0	0	0	0	0	0	0	0	0	0	0	0	0	0	0	0	0	0	0	0	0	0	0	0	0	0	0	0	0	0	0	0	0	0	0	0	0	0
BLOC1S4	0.596495	0.604664	0	0	0	0	0	0	0.679051	0.645491	0.637482	0.966696	0	0	0	0	0.657202	0.520737	0	0	0	0	0	0	0	0	0	0	0	0	0	0	0	0	0	0	0	0	0	0	0	0	0	0	0	0	0	0	0
BLOC1S5	0.654392	0.359671	0	0	0	0	0	0	0.417303	0.722999	0.728643	0.626388	0	0	0	0	0.524633	0	0	0	0	0	0	0	0	0	0	0	0	0	0	0	0	0	0	0	0	0	0	0	0	0	0	0	0	0	0	0	0
BLOC1S5-TXNDC5	0	0	0	0	0	0	0	0	0	0	0	0	0	0	0	0	0	0	0	0	0	0	0	0	0	0	0	0	0	0	0	0	0	0	0	0	0	0	0	0	0	0	0	0	0	0	0	0	0
BLOC1S6	0.926797	0.933745	0	0	0	0	0	0	0.925867	0.921968	0.977441	0.563808	0	0	0	0	0.963708	0	0	0	0	0	0	0	0	0	0	0	0	0	0	0	0	0	0	0	0	0	0	0	0	0	0	0	0	0	0	0	0
BLVRA	0.28161	0	0	0	0	0	0	0	0.242512	0.416638	0.395063	0.342273	0.551011	0	0	0	0	0.741167	0.395497	0.459602	0	0	0.215597	0.513251	0.217475	0.207898	0.268384	0	0	0	0	0	0	0	0	0	0	0	0	0	0	0.242262	0.353631	0	0	0	0.635703	0.170706	0
BLVRB	0.0826309	0	0	0	0	0.0388626	0	0	0.13957	0.110713	0.0520525	0.566067	0	0	0	0	0.268334	0	0	0	0	0	0.303429	0.351351	0.221949	0.254786	0.251849	0	0	0	0	0	0	0	0	0	0	0	0	0	0	0	0	0	0	0	0	0.0694067	0
BLZF1	0.811557	0.80096	0	0	0.832111	0.701557	0	0	0.846904	0.870412	0.8897	0.149327	0.989654	0.987088	0	0	0.661903	0	0.979708	0.990667	0	0	0.810368	0.995189	0.897359	0.843799	0.798973	0	0.621472	0	0	0	0	0	0	0	0	0	0	0	0	0	0	0	0	0	0.984774	0.963746	0
BMF	0.0684339	0	0	0	0	0.388761	0	0	0.373298	0.253408	0.433617	0.158464	0.451193	0	0	0	0	0	0.379264	0.391722	0	0	0.115767	0.434532	0.227388	0.0104504	0.241406	0	0	0	0.414558	0	0	0	0	0	0	0	0	0	0	0.048238	0.0353236	0	0	0	0.18592	0.0224893	0
BMI1	0.964618	0.825652	0	0	0.315616	0.896005	0	0	0.797541	0.830828	0.632951	0.221142	0	0	0	0	0.570327	0	0.776983	0.736966	0	0	0.795684	0.842474	0.874463	0.812448	0.831694	0	0	0	0.853218	0.48535	0	0	0	0	0	0	0	0.801556	0.900082	0.906606	0.90866	0	0	0	0	0.118748	0
BMP1	0.246007	0.279424	0	0	0.0810117	0.677183	0	0	0.291348	0.383782	0.463572	0	0	0	0	0	0	0	0	0	0	0	0.330558	0.332459	0.363804	0.516138	0.55835	0.769231	0	0	0.813931	0.517535	0	0	0	0	0	0	0	0.0784015	0.094166	0.528474	0.224727	0	0	0	0.305769	0.485653	0
BMP10	0	0	0	0	0	0	0	0	0.138779	0.171094	0	0	0	0	0	0	0	0	0	0	0	0	0	0	0	0	0	0	0	0	0	0	0	0	0	0	0	0	0	0	0	0	0	0	0	0	0	0	0
BMP15	0	0	0	0	0	0.487475	0	0	0	0	0	0	0	0	0	0	0	0	0	0	0	0	0	0	0	0	0	0	0	0	0	0	0	0	0	0	0	0	0	0	0	0	0	0	0	0	0	0	0
BMP2	0	0	0	0	0	0	0	0	0	0.00699056	0.00730399	0	0	0	0	0	0	0	0	0	0	0	0.0611514	0	0	0	0.0397703	0	0	0	0	0	0	0	0	0	0	0	0	0	0	0	0	0	0	0	0	0	0.170901
BMP2K	0.871894	0.767215	0	0.91904	0	0.0322275	0	0	0.83733	0.792206	0.839589	0.810001	0	0.424467	0	0	0.356901	0	0.702483	0.765909	0.757029	0.0989997	0.551885	0.692207	0.638214	0.432442	0.773823	0	0	0	0.690166	0	0	0	0	0	0	0	0	0	0.383237	0.302023	0.336101	0	0	0	0	0.662757	0
BMP3	0	0	0	0	0	0	0	0	0.303206	0.284603	0.175943	0.196974	0	0	0	0	0	0	0	0	0	0	0	0	0	0	0.00287181	0	0	0	0	0	0	0	0	0	0	0	0	0	0	0	0	0	0	0	0	0.0467235	0
BMP4	0.0251775	0	0	0	0	0	0	0	0.0950373	0.0705173	0.21311	0.277925	0.165246	0	0	0	0.398458	0	0	0	0	0	0	0	0	0.0442985	0.0351579	0	0	0	0	0	0	0	0	0	0	0	0	0	0	0	0	0	0	0	0.248638	0.829682	0
BMP5	0	0	0	0	0	0	0	0	0	0	0	0	0	0	0	0	0	0	0	0	0.450928	0	0.0783418	0.309805	0.0694798	0	0	0	0	0	0	0	0	0	0	0	0	0	0	0	0	0	0	0	0	0	0	0.615549	0
BMP6	0	0	0	0	0	0	0	0	0.105578	0.0326809	0.144138	0.123391	0.0798927	0	0	0	0	0	0	0	0	0	0.0215776	0.17362	0	0	0.0368114	0	0	0	0	0	0	0	0	0	0	0	0	0	0	0	0	0	0	0	0	0	0
BMP7	0.227706	0	0.113878	0	0	0	0	0	0.17365	0.142957	0.206361	0.486099	0.279433	0	0	0	0	0	0	0	0	0	0.0129824	0	0	0.107648	0.1281	0	0	0	0.198361	0	0	0	0	0	0	0	0	0	0	0	0	0	0	0	0	0.0326677	0
BMP8A	0	0	0	0	0	0	0	0	0	0.246505	0	0.261519	0.788869	0	0	0	0	0	0	0.0182898	0	0	0	0	0	0	0	0	0	0	0	0	0	0	0	0	0	0	0	0	0	0	0	0	0	0	0	0	0
BMP8B	0.0195209	0	0	0	0	0	0	0	0	0	0.0624075	0.0228903	0.45991	0	0	0	0	0	0	0	0	0	0	0	0	0	0	0	0	0	0	0	0	0	0	0	0	0	0	0	0	0	0	0	0	0	0	0	0
BMPER	0	0	0	0	0	0.252133	0	0	0.261836	0.257078	0.168269	0.259947	0	0	0	0	0.377398	0.09447	0.0959513	0.222589	0.615915	0.106244	0.486078	0.103997	0.448373	0.39471	0.477069	0	0	0	0.896602	0.526188	0	0	0	0	0	0	0	0	0	0	0	0	0	0	0.215393	0.346937	0
BMPR1A	0.80823	0.435802	0	0	0	0.471767	0	0	0.539218	0.753932	0.706176	0.314176	0.319571	0	0	0	0.536104	0	0	0	0	0	0.838123	0.76734	0.986139	0.908906	0.955879	0	0	0.520166	0.979272	0.833004	0	0	0	0	0	0	0	0.90421	0.871652	0.915048	0.917095	0	0	0	0.259813	0.663823	0
BMPR1B	0.839618	0.624554	0.637129	0.752624	0	0.308869	0	0	0.684673	0.62749	0.818972	0.737597	0.32666	0	0	0	0	0	0	0	0	0	0	0.0281641	0	0.163692	0.0709251	0	0	0	0.188238	0.00683164	0	0	0	0	0	0	0	0	0	0	0	0	0	0	0	0	0
BMPR2	0.637644	0.525652	0	0	0.109971	0.381449	0	0	0.746509	0.726669	0.845507	0.904018	0.547849	0	0	0	0	0	0.00260895	0.157726	0	0.512935	0.923717	0.789644	0.952891	0.804495	0.917936	0	0	0.700208	0.716076	0.73979	0	0	0	0	0	0	0	0.611653	0.755464	0.75479	0.743904	0	0	0	0.568655	0.584335	0
BMS1	0.920807	0.937449	0	0	0.43805	0.86283	0	0	0.927712	0.957183	0.96949	0.344828	0.764537	0.540026	0	0	0.930425	0.66321	0.942023	0.946828	0	0	0.803026	0.943934	0.892973	0.95006	0.903229	0	0	0	0.465052	0.446941	0	0	0	0	0	0	0	0.117755	0	0.348653	0.467642	0	0	0	0.9025	0.892594	0
BMT2	0	0	0	0	0	0	0	0	0	0	0	0	0	0	0	0	0	0	0	0	0	0	0	0	0	0	0	0	0	0	0	0	0	0	0	0	0	0	0	0	0	0	0	0	0	0	0	0	0
BMX	0	0	0	0	0	0	0	0	0.00887132	0.0353023	0	0	0	0	0	0	0	0	0.209392	0.232959	0	0	0	0	0	0	0	0	0	0	0	0	0	0	0	0	0	0	0	0	0	0	0	0	0	0	0	0	0
BNC1	0	0	0	0	0	0	0	0	0.0249451	0.201066	0.0722078	0	0	0	0	0	0	0	0	0	0	0	0	0	0	0	0	0	0	0	0	0	0	0	0	0	0	0	0	0	0	0	0.151839	0	0	0	0	0	0
BNC2	0.280501	0.11797	0	0	0	0	0	0	0.221871	0.234708	0.431121	0.594164	0.179711	0	0	0	0	0	0	0	0	0	0.0480795	0	0	0.12559	0.125141	0	0	0	0.353579	0.0888113	0	0	0	0	0	0	0	0	0	0	0	0	0	0	0	0.0316983	0
BNIP1	0.993789	0.989163	0	0	0.740469	0.657007	0	0	0.998858	0.999039	0.996857	0.378623	0.903343	0.828599	0	0	0.981572	0	0.953329	0.91713	0	0	0.583311	0.694306	0.626985	0.787848	0.74963	0	0	0	0	0	0	0	0	0	0	0	0	0	0	0	0	0	0	0	0.652745	0.836565	0
BNIP2	0.694321	0.0709191	0	0	0	0.457549	0	0	0.615635	0.627578	0.614183	0.568229	0.738098	0	0	0	0.798232	0	0.774181	0.746017	0	0.629182	0.808935	0.701391	0.68313	0.875983	0.792272	0	0	0	0.960472	0.980264	0	0	0	0	0	0	0	0	0.679047	0.793649	0.756294	0	0	0	0.522838	0.889686	0
BNIP3	0.340506	0	0	0	0	0	0	0	0.179359	0.238466	0.28615	0.419491	0.0599674	0	0	0	0.0791651	0.235407	0.0733404	0.148298	0	0	0.347748	0.377066	0.283007	0.153334	0.215299	0	0	0	0.569776	0.127068	0	0	0	0	0	0	0	0.52166	0	0.512662	0.556874	0	0	0	0	0.399089	0
BNIP3L	0.827751	0.807545	0.0450384	0	0	0.235477	0	0	0.828195	0.804002	0.726886	0.789567	0.251652	0	0	0	0	0	0.19799	0.350618	0	0.271128	0.248276	0.351176	0.158347	0.599649	0.318771	0	0	0	0.405519	0.11629	0	0	0	0	0	0	0	0	0	0	0	0	0	0	0.302975	0.554478	0
BNIPL	0	0	0.57305	0	0	0	0	0	0	0	0	0	0.123192	0	0	0	0.650244	0.384025	0	0	0	0	0	0.0481064	0	0	0	0	0	0	0	0	0	0	0	0	0	0	0	0	0	0	0	0	0	0	0	0	0
BOC	0.451087	0.230727	0	0.011994	0	0	0	0	0.422925	0.476756	0.572485	0.346989	0.0258645	0	0	0	0.168296	0	0	0	0	0	0.444176	0.331322	0.349066	0.269398	0.419546	0	0	0.97131	0.788865	0.38242	0	0	0	0	0	0	0	0	0	0.0584215	0.0826414	0	0	0	0	0.164696	0.0427252
BOD1	0.870674	0.333059	0	0	0	0	0	0	0.80729	0.809857	0.669933	0.62963	0.674681	0.655261	0	0	0.820797	0	0.652817	0.750731	0	0	0.345599	0.373393	0.232915	0.7294	0.817422	0	0.140564	0	0.583876	0.881737	0	0	0	0	0	0	0	0	0.469515	0.433204	0.396072	0	0	0	0.432463	0.713843	0
BOD1L1	0.620896	0.507407	0	0	0	0	0	0	0.892139	0.843411	0.880085	0.312113	0.266213	0	0	0	0.0823618	0	0.627887	0.558688	0.115119	0	0.642134	0.376629	0.306079	0.389624	0.350535	0	0	0	0.611834	0.475482	0	0	0	0	0	0	0	0.352654	0	0.0738309	0.232371	0	0	0	0.861293	0.869232	0
BOD1L2	0	0	0	0	0	0	0	0	0	0	0	0	0	0	0	0	0	0	0	0	0	0	0	0	0	0	0	0	0	0	0	0	0	0	0	0	0	0	0	0	0	0	0	0	0	0	0	0	0
BOK	0.206522	0.0803841	0	0	0.0274927	0.391198	0	0	0.178217	0.12015	0.202293	0.0726987	0.331258	0	0	0	0	0	0	0	0	0	0.272182	0.160238	0.389508	0.729492	0.709773	0	0	0	0.384309	0.0063762	0	0	0	0	0	0	0	0	0.0512736	0.249096	0.303677	0	0	0	0	0.473149	0
BOLA1	0.675466	0.313717	0	0	0.454912	0.470819	0	0	0.632411	0.665851	0.729105	0.14245	0.806112	0.465139	0	0	0.842422	0	0.727123	0.748468	0	0	0.419644	0.832765	0.650934	0.667437	0.761901	0	0	0	0	0.305298	0	0	0	0	0	0	0	0	0	0	0	0	0	0	0	0.790617	0
BOLA2	0	0	0	0	0	0.903047	0	0	0	0	0	0	0.715682	0	0	0	0	0	0.786646	0.785802	0	0	0.457785	0.750372	0.518291	0.642467	0.702202	0	0	0	0.339841	0.189768	0	0	0	0	0	0	0	0.0269982	0.574692	0.689803	0.704231	0	0	0	0.626764	0.874079	0
BOLA2B	0	0	0	0	0	0	0	0	0	0	0	0	0	0	0	0	0	0	0	0	0	0	0	0	0	0	0	0	0	0	0	0	0	0	0	0	0	0	0	0	0	0	0	0	0	0	0	0	0
BOLA3	0.43079	0.225514	0.0651776	0	0	0.911036	0	0	0.5148	0.608266	0.509985	0.405737	0	0	0	0	0.123919	0	0.86849	0.854624	0	0	0.274152	0.139508	0.174401	0.179784	0.235402	0	0	0	0.64859	0.0405344	0	0	0	0	0	0	0	0.828554	0.578143	0.924159	0.919731	0	0	0	0.632351	0.58734	0
BOLL	0	0	0	0	0	0	0	0	0.152745	0.0776826	0	0	0.195134	0	0	0	0	0	0	0	0.90504	0.351156	0	0	0	0	0	0	0	0	0	0.323061	0	0	0	0	0	0	0	0	0	0	0	0	0	0	0	0	0
BOP1	0.629104	0.187106	0	0	0.166789	0.593365	0	0	0.529556	0.600839	0.492696	0.773848	0.951624	0	0	0	0.0633697	0	0.931974	0.952956	0	0	0.606948	0.797254	0.535486	0.721076	0.778696	0	0	0.665281	0.677995	0.663883	0	0	0	0	0	0	0	0.910159	0.91553	0.823127	0.860815	0	0	0	0.793128	0.840345	0
BORA	0.523736	0.478326	0	0	0	0	0	0	0.415371	0.512059	0.630178	0.726103	0	0	0	0	0	0	0	0	0	0	0	0	0	0	0	0	0	0	0	0	0	0	0	0	0	0	0	0	0	0	0	0	0	0	0	0	0
BORCS5	0	0	0	0	0	0	0	0	0	0	0	0	0	0	0	0	0	0	0	0	0	0	0	0	0	0	0	0	0	0	0	0	0	0	0	0	0	0	0	0	0	0	0	0	0	0	0	0	0
BORCS6	0	0	0	0	0	0	0	0	0	0	0	0	0	0	0	0	0	0	0	0	0	0	0	0	0	0	0	0	0	0	0	0	0	0	0	0	0	0	0	0	0	0	0	0	0	0	0	0	0
BORCS7	0	0	0	0	0	0	0	0	0	0	0	0	0	0	0	0	0	0	0	0	0	0	0	0	0	0	0	0	0	0	0	0	0	0	0	0	0	0	0	0	0	0	0	0	0	0	0	0	0
BPGM	0.443323	0.394376	0	0	0	0	0	0	0.837418	0.715135	0.665033	0.309854	0.777948	0.401227	0	0	0.302745	0	0.30631	0.415009	0	0	0.50103	0.570104	0.464953	0.292241	0.366548	0	0	0	0	0	0	0	0	0	0	0	0	0	0	0	0	0	0	0	0.495321	0.32532	0
BPHL	0.518412	0.054321	0	0	0	0.906567	0	0	0.601669	0.572265	0.700721	0.997937	0.596992	0	0	0	0.493983	0	0.200792	0.174602	0	0	0.573194	0.424036	0.604176	0.527051	0.496737	0	0	0	0	0.144679	0	0	0	0	0	0	0	0.126754	0.423993	0.625084	0.665085	0	0	0	0	0	0
BPI	0	0	0	0.154423	0	0	0	0	0.0500659	0	0	0.0211219	0	0	0	0	0	0	0.201082	0.363628	0	0	0	0	0	0	0	0	0	0	0	0	0	0	0	0	0	0	0	0	0	0	0	0	0	0	0	0	0
BPIFA1	0	0	0	0	0	0	0	0	0	0	0	0	0	0	0	0	0	0	0	0	0	0	0	0	0	0	0	0	0	0	0	0	0	0	0	0	0	0	0	0	0	0	0	0	0	0	0	0	0
BPIFA2	0	0	0	0	0	0	0	0	0	0	0	0	0	0	0	0	0	0	0	0	0	0	0	0	0	0	0	0	0	0	0	0	0	0	0	0	0	0	0	0	0	0	0	0	0	0	0	0	0
BPIFA3	0	0	0	0	0	0	0	0	0	0	0	0	0	0	0	0	0	0	0	0	0	0	0	0	0	0	0	0	0	0	0	0	0	0	0	0	0	0	0	0	0	0	0	0	0	0	0	0	0
BPIFB1	0	0	0	0	0	0	0	0	0	0.123121	0	0	0	0	0	0	0	0	0	0	0	0	0	0	0	0	0	0	0	0	0	0	0	0	0	0	0	0	0	0	0	0	0	0	0	0	0	0	0
BPIFB2	0	0	0	0	0	0	0	0	0	0	0.0392012	0	0	0	0	0	0	0	0	0	0	0	0	0	0	0	0	0	0	0	0	0	0	0	0	0	0	0	0	0	0	0	0	0	0	0	0	0	0
BPIFB3	0	0	0	0	0	0	0	0	0	0	0	0	0	0	0	0	0	0	0	0	0	0	0	0	0	0	0	0	0	0	0	0	0	0	0	0	0	0	0	0	0	0	0	0	0	0	0	0	0
BPIFB4	0	0	0	0	0	0	0	0	0.226877	0.323488	0	0	0	0	0	0	0	0	0	0	0	0	0	0	0	0	0	0	0	0	0	0	0	0	0	0	0	0	0	0	0	0	0	0	0	0	0	0	0
BPIFB6	0	0	0	0	0	0	0	0	0	0	0	0	0	0	0	0	0	0	0	0	0	0	0	0	0	0	0	0	0	0	0	0	0	0	0	0	0	0	0	0	0	0	0	0	0	0	0	0	0
BPIFC	0	0	0	0	0	0	0	0	0	0	0	0	0	0	0	0	0	0	0	0	0	0	0	0	0	0	0	0	0	0	0	0	0	0	0	0	0	0	0	0	0	0	0	0	0	0	0	0	0
BPNT1	0.261757	0	0	0	0	0	0	0	0.783838	0.707095	0.769878	0.145692	0.77814	0.506133	0	0	0.141407	0	0.659001	0.651739	0	0	0.387949	0.543165	0.43653	0.418848	0.248281	0	0	0	0	0.679217	0	0	0	0	0	0	0	0.208206	0	0	0	0	0	0	0	0.245056	0
BPTF	0.873558	0.816735	0	0	0.686584	0.975626	0	0	0.759069	0.702552	0.60882	0.512231	0.0944535	0	0	0	0.855021	0	0.833414	0.892712	0	0	0.69299	0.67174	0.72173	0.894664	0.906274	0	0	0	0.404796	0.236375	0	0	0	0	0	0	0	0.987492	0.99129	0.988208	0.988665	0.57339	0	0	0.00139684	0	0
BRAF	0.8689	0.75583	0	0	0.189883	0.319702	0	0	0.868248	0.919521	0.894693	0.796345	0	0	0	0	0.0558481	0	0.66103	0.704818	0.0238727	0.222491	0.71206	0.660369	0.915694	0.513918	0.847881	0	0	0	0.557122	0	0	0	0	0	0	0	0	0.773795	0.535086	0.828621	0.849348	0	0	0	0.377846	0.771132	0
BRAP	0	0	0	0	0	0	0	0	0	0	0	0	0.461251	0	0	0	0	0	0.600251	0.644951	0	0	0.406482	0.756319	0.560225	0.455193	0.305718	0	0.635861	0.537214	0.721981	0.0464551	0	0	0	0	0	0	0	0.598078	0.166968	0.227522	0.335179	0	0	0	0.50873	0.52976	0
BRAT1	0.56067	0.517284	0	0	0	0	0	0	0.532191	0.572702	0.641734	0.780234	0	0	0	0	0.37815	0	0	0	0	0	0	0	0	0	0	0	0	0	0	0	0	0	0	0	0	0	0	0	0	0	0	0	0	0	0	0	0
BRCA1	0.249002	0.340466	0	0	0.28739	0	0	0	0.605182	0.653705	0.548539	0.172217	0.997701	0.94448	0	0	0	0	0.837086	0.840671	0	0	0.735876	0.948482	0.911133	0.526218	0.602907	0.665281	0.986718	0.405821	0.542179	0.0582966	0	0	0	0	0	0	0	0.659091	0.411339	0.347313	0.405826	0	0	0	0.828607	0.921578	0
BRCA2	0.756988	0.658573	0.961186	0	0	0.368314	0	0	0.621695	0.729203	0.818325	0.506631	0.0668646	0.415107	0	0	0	0	0.710793	0.555577	0	0	0.806608	0.648911	0.751031	0.448442	0.787747	0	0	0	0.159798	0.466829	0	0	0	0	0	0	0	0	0	0	0	0	0	0	0.796759	0.821539	0
BRCC3	0.463287	0	0	0	0	0	0	0	0.535529	0.443202	0.601054	0	0.817703	0	0	0	0	0	0.451155	0.373056	0	0	0.818784	0.626345	0.755329	0.675946	0.779915	0	0	0	0	0	0	0	0	0	0	0	0	0	0	0.0203671	0.0504811	0	0	0	0.925409	0.968786	0
BRD1	0.777396	0.830178	0	0	0	0.0858497	0	0	0.47018	0.650035	0.59338	0.0177817	0.455791	0.5	0	0	0	0	0.422939	0.489865	0	0	0.383293	0.357561	0.390122	0.404883	0.518406	0	0	0	0.725356	0.594504	0	0	0	0	0	0	0	0.94219	0.957765	0.978427	0.974957	0	0	0	0.0166224	0.506883	0
BRD2	0.996673	0.984636	0.730502	0	0.76393	0.675559	0	0	0.991129	0.99231	0.989922	0.719029	0.710125	0	0	0	0.713238	0	0.929752	0.933629	0	0	0.997404	0.994839	0.99307	0.99852	0.997389	0.913375	0.55119	0.905198	0.984816	0.97237	0	0	0	0	0	0	0	0.779439	0.820214	0.753852	0.734414	0.414995	0	0	0	0	0
BRD3	0.725044	0.732922	0	0	0	0.251862	0	0	0.535002	0.488378	0.517382	0.089105	0.367564	0	0	0	0	0	0.503527	0.622042	0	0	0.864625	0.698067	0.823142	0.806159	0.832391	0	0	0	0.968547	0.541825	0	0	0	0	0	0	0	0.867602	0.799836	0.862522	0.813892	0	0	0	0	0.631059	0
BRD4	0.932897	0.930316	0	0	0.845674	0.70914	0	0	0.694686	0.675987	0.626017	0.294724	0.842322	0.69787	0	0	0	0	0.798048	0.779108	0.88382	0.835805	0.968932	0.753083	0.884902	0.974475	0.971369	0	0	0	0.687274	0.54896	0	0	0	0	0	0	0	0.936547	0.880033	0.935951	0.955846	0	0	0	0.923453	0.910043	0
BRD7	0.758429	0.803155	0	0	0	0.98673	0	0	0.549319	0.575323	0.507027	0.129973	0.274931	0	0	0	0	0	0.853802	0.856793	0.685411	0	0.883785	0.517974	0.804457	0.956996	0.955617	0	0	0	0.961678	0.715804	0	0	0	0	0	0	0	0.996492	0.995892	0.996248	0.996178	0	0	0	0.874703	0.899961	0
BRD8	0.874445	0.838683	0	0	0.822214	0.839675	0	0	0.883707	0.885005	0.909856	0.325376	0.977392	0.92124	0	0	0.349756	0	0.997681	0.997549	0	0	0.947354	0.99449	0.95368	0.939147	0.993647	0.557866	0	0	0.668956	0.235767	0	0	0	0	0	0	0	0.194783	0	0.62361	0.558719	0.955649	0	0	0.986451	0.981	0
BRD9	0.643079	0.187929	0	0	0	0.83155	0	0	0.711375	0.450017	0.470969	0.671382	0.889261	0.045836	0	0	0.483264	0.597542	0.930815	0.933817	0	0	0.496374	0.842823	0.566541	0.697031	0.776956	0	0	0	0	0	0	0	0	0	0	0	0	0	0	0	0	0	0	0	0.826791	0.817468	0
BRDT	0	0	0	0	0	0.519431	0	0	0.132367	0.0699056	0	0	0	0	0	0	0	0	0	0	0	0	0.707763	0.563632	0.715765	0.445667	0.382473	0	0	0	0.586286	0	0	0	0	0	0	0	0	0	0	0	0	0	0	0	0	0	0
BRF1	0.782165	0.761866	0	0	0	0.366689	0	0	0.635134	0.539497	0.603828	0.973475	0.20251	0	0	0	0.492478	0.549539	0.6705	0.726596	0	0	0.68529	0.567655	0.511097	0.6802	0.842137	0	0.858329	0	0.164859	0.681797	0	0	0	0	0	0	0	0.656498	0.811011	0.714994	0.838144	0.480465	0	0	0.661964	0.858375	0
BRF2	0.915594	0.974623	0	0	0	0.166825	0	0	0.88722	0.922317	0.939996	0.273995	0.941278	0.581343	0	0	0.306882	0.321045	0.873224	0.828132	0	0.581925	0.565136	0.277355	0.269059	0.866642	0.876251	0	0	0	0	0	0	0	0	0	0	0	0	0.447224	0	0	0	0	0	0	0.914932	0.944746	0
BRI3	0.677906	0.412483	0	0	0	0.355992	0	0	0.615898	0.604858	0.471524	0.860301	0	0	0	0	0.304626	0	0.252971	0.186104	0	0	0.47784	0.539578	0.494254	0.794599	0.831085	0	0	0	0.818872	0.84348	0	0	0	0	0	0	0	0.860128	0.663106	0.749699	0.816133	0	0	0	0	0.384257	0
BRI3BP	0.661491	0.353909	0	0	0	0.460528	0	0	0.57242	0.607742	0.766827	0.309362	0.237762	0	0	0	0.0883791	0	0.150353	0.197605	0	0	0.4568	0.424735	0.423107	0.619994	0.287529	0	0	0	0.406966	0.723395	0	0	0	0	0	0	0	0.542099	0.777979	0.80879	0.798998	0	0	0	0	0.316499	0
BRICD5	0.473602	0	0	0	0	0	0	0	0.228986	0	0.465052	0	0	0	0	0	0	0	0	0	0	0	0	0	0	0	0	0	0	0	0	0	0	0	0	0	0	0	0	0	0	0	0	0	0	0	0	0	0
BRINP1	0	0	0	0	0	0	0	0	0.097848	0.0828382	0	0	0	0	0	0	0.0778488	0	0	0	0	0	0	0	0	0	0	0	0	0	0	0	0	0	0	0	0	0	0	0	0	0	0	0	0	0	0	0	0
BRINP2	0	0	0	0	0	0	0	0	0.11357	0.0824013	0	0	0	0	0	0	0	0.465054	0	0	0	0	0	0	0	0	0	0	0	0	0	0	0	0	0	0	0	0	0	0	0	0	0	0	0	0	0	0	0
BRINP3	0	0.151303	0	0	0	0	0	0	0.0795784	0.111237	0.27672	0.198743	0	0	0	0	0.536292	0.132104	0	0	0	0	0	0	0	0	0	0	0	0	0	0	0	0	0	0	0	0	0	0	0	0	0	0	0	0	0	0	0
BRIP1	0.440661	0.141152	0.818382	0	0	0.148274	0	0	0.805094	0.814663	0.832193	0.414579	0.806591	0	0	0	0.846935	0.886713	0.71862	0.764212	0	0	0.506133	0.453774	0.354505	0.744289	0.562092	0	0	0	0	0	0	0	0	0	0	0	0	0	0	0	0	0	0	0	0	0	0
BRIX1	0.858141	0.763923	0.666789	0	0	0.522681	0	0	0.940624	0.943202	0.903014	0.704391	0.808219	0.303422	0	0	0.962204	0	0.879699	0.868766	0	0	0.65073	0.74801	0.708045	0.635439	0.700896	0	0	0	0	0	0	0	0	0	0	0	0	0	0.204601	0.0700791	0.146566	0	0	0	0.973739	0.910527	0
BRK1	0.311779	0.0205761	0.513365	0	0	0	0	0	0.581467	0.651084	0.73345	0.797328	0	0	0	0	0.48364	0	0	0	0	0	0	0	0	0	0	0	0	0	0	0	0	0	0	0	0	0	0	0	0	0	0	0	0	0	0	0	0
BRMS1	0	0.370096	0	0	0	0	0	0	0	0	0	0.290991	0.687614	0	0	0	0	0	0.771572	0.690393	0	0	0.532366	0.710137	0.46969	0.462314	0.44983	0	0.852795	0	0	0	0	0	0	0	0	0	0	0	0	0	0.416106	0	0	0	0	0	0
BRMS1L	0.559561	0.407682	0.487733	0	0	0.386324	0	0	0.795608	0.61517	0.699334	0.992534	0.553597	0	0	0	0.754419	0.781874	0.692724	0.608655	0	0	0.790223	0.598706	0.834986	0.551373	0.516578	0	0	0.30104	0.568089	0.507667	0	0	0	0	0	0	0	0.49878	0.349055	0.594667	0.482141	0	0	0	0.524375	0.714715	0
BROX	0	0	0	0	0	0	0	0	0	0	0	0	0	0	0	0	0	0	0	0	0	0	0	0	0	0	0	0	0	0	0	0	0	0	0	0	0	0	0	0	0	0	0	0	0	0	0	0	0
BRPF1	0.760648	0.569822	0	0	0	0.1174	0	0	0.811506	0.802691	0.789941	0.759014	0.77996	0.0881214	0	0	0	0.193548	0.61948	0.681437	0	0.525009	0.607037	0.752471	0.369067	0.898825	0.93038	0	0	0.246985	0.959388	0.904661	0	0	0	0	0	0	0	0.369585	0.0783895	0.182768	0.250824	0	0	0	0.878894	0.952501	0
BRPF3	0.741571	0.707545	0	0	0	0.743263	0	0	0.792798	0.845246	0.680011	0.932213	0.23029	0	0	0	0.642535	0	0.761909	0.75865	0	0	0.755126	0.191201	0.00271954	0.676593	0.886346	0	0	0	0.968788	0.512828	0	0	0	0	0	0	0	0.899481	0.889565	0.839073	0.849084	0	0	0	0.741025	0.810004	0
BRS3	0	0	0	0	0	0	0	0	0	0	0	0	0	0	0	0	0	0	0	0	0	0	0	0	0	0	0	0	0	0	0	0	0	0	0	0	0	0	0	0	0	0	0	0	0	0	0	0	0
BRSK1	0.879437	0.834842	0	0	0	0.894651	0	0	0.320334	0.97396	0.948964	0.759112	0.580036	0.537121	0	0	0	0	0	0	0	0	0.443012	0.524797	0.416615	0.653103	0.640414	0	0	0	0.793806	0.820252	0	0	0	0	0	0	0	0.178768	0.10567	0.304435	0.502175	0	0	0	0	0.363028	0
BRSK2	0.713287	0.366255	0	0	0.306452	0.805958	0	0	0.285112	0.26302	0.412537	0.743786	0	0	0	0	0.939075	0	0	0	0	0	0.420808	0.314616	0.296166	0.500416	0.565747	0	0.394577	0	0.394071	0.797784	0	0	0	0	0	0	0	0.85723	0.860641	0.923221	0.898379	0	0	0	0.2478	0.450078	0
BRWD1	0.996562	0.993278	0.271329	0	0.0311584	0.363981	0	0	0.963197	0.984009	0.984745	0.788584	0.475141	0	0	0	0.529334	0	0.640931	0.727727	0	0	0.972334	0.879384	0.976138	0.988902	0.990514	0.604297	0.562811	0.335967	0.989275	0.846819	0	0	0	0	0	0	0	0.91443	0.832703	0.850462	0.837485	0.291447	0	0	0	0	0
BRWD3	0.167258	0	0	0	0	0	0	0	0.299253	0.153093	0.291143	0	0.296293	0	0	0	0	0	0.192192	0.293957	0	0	0.710269	0.298959	0.636108	0.534357	0.475416	0	0	0	0	0	0	0	0	0	0	0	0	0	0	0	0	0	0	0	0.31429	0.00591314	0
BSCL2	0.433341	0.561317	0.316368	0	0.945748	0.814489	0	0	0.265437	0.268787	0.323595	0.474899	0.853243	0.753066	0	0	0	0	0.840274	0.0393137	0	0	0.929985	0.859442	0.945434	0.894941	0.951266	0	0	0.737214	0.183779	0.348565	0	0	0	0	0	0	0	0	0	0.402787	0.451298	0	0	0	0.759743	0.556611	0
BSDC1	0.432121	0.242524	0	0	0	0	0	0	0.840931	0.7964	0.785873	0.898517	0.703899	0	0	0	0	0	0.763359	0.669275	0	0	0.653953	0.449401	0.353978	0.553778	0.557741	0	0	0	0.0573632	0	0	0	0	0	0	0	0	0.182428	0	0.157041	0	0	0	0	0.321972	0.486817	0
BSG	0	0	0	0	0	0.468111	0	0	0	0.260923	0	0	0.133633	0	0	0	0	0	0.385255	0.45338	0	0	0.182469	0.222251	0.182034	0.204754	0.361065	0	0	0	0	0	0	0	0	0	0	0	0	0	0	0.213319	0	0	0	0	0.0997346	0.349748	0
BSN	0.247005	0	0	0	0	0	0	0	0.376987	0.288623	0.346986	0.867079	0.669509	0	0	0	0	0	0.281766	0.312341	0	0	0.335393	0.691245	0.368102	0.462406	0.709164	0	0	0	0.759099	0.961743	0	0	0	0	0	0	0	0.0855705	0.130978	0.536647	0.503625	0	0	0	0.0716581	0.414308	0
BSND	0	0	0	0	0	0	0	0	0.157312	0.16087	0	0	0	0	0	0	0	0	0	0	0	0	0	0	0	0	0	0	0	0	0	0	0	0	0	0	0	0	0	0	0	0	0	0	0	0	0	0	0
BSPH1	0	0	0	0	0	0	0	0	0.230918	0.17992	0	0	0	0	0	0	0	0	0	0	0	0	0	0	0	0	0	0	0	0	0	0	0	0	0	0	0	0	0	0	0	0	0	0	0	0	0	0	0
BSPRY	0	0	0	0	0	0	0	0	0	0	0	0	0	0	0	0	0	0	0	0	0	0	0.133226	0	0	0	0.0101819	0	0	0	0	0	0	0	0	0	0	0	0	0	0	0	0	0	0	0	0	0	0
BST1	0	0	0	0	0	0.0930264	0	0	0	0	0	0.0275076	0.586742	0	0	0	0	0	0.254227	0.255209	0.373475	0.0375992	0.800161	0.584798	0.73252	0.773976	0.317031	0	0	0	0.548927	0	0	0	0	0	0	0	0	0	0	0	0	0	0	0	0	0	0
BST2	0	0	0	0	0	0	0	0	0	0	0	0	0.586934	0	0	0	0	0	0.666441	0.557745	0	0	0	0	0	0	0	0	0	0	0	0	0	0	0	0	0	0	0	0	0	0	0	0	0	0	0	0	0
BSX	0	0	0.89491	0	0	0	0	0	0.00562143	0	0.0661982	0.0149327	0	0	0	0	0	0.237327	0	0	0	0	0	0.468643	0.0683393	0.122075	0.308328	0	0	0	0.0478429	0.451647	0	0	0	0	0	0	0	0	0	0	0	0	0	0	0	0	0
BTAF1	0.386313	0.521125	0	0	0	0.481246	0	0	0.510321	0.746068	0.878421	0.919737	0.699301	0	0	0	0.698195	0	0.251232	0.282926	0	0	0.665861	0.795329	0.611457	0.802737	0.835698	0	0	0	0.860207	0.94641	0	0	0	0	0	0	0	0.239933	0.469022	0.551923	0.469619	0	0	0	0.687526	0.554575	0
BTBD1	0.749778	0.540329	0	0	0	0.0185511	0	0	0.619499	0.691541	0.711908	0.738972	0.53712	0	0	0	0.465024	0	0.278964	0.277458	0	0.603311	0.616349	0.235634	0.681639	0.731527	0.800191	0	0	0	0.795493	0.274176	0	0	0	0	0	0	0	0.62111	0.704848	0.782393	0.719784	0	0	0	0.340131	0.795366	0
BTBD10	0.73791	0.208916	0.980593	0	0	0	0	0	0.635397	0.66323	0.613628	0.951076	0.659354	0	0	0	0	0	0.47164	0.486471	0.282228	0.0141428	0.472648	0.400945	0.345908	0.631832	0.632321	0	0	0	0.65341	0.362077	0	0	0	0	0	0	0	0.576724	0.602301	0.590245	0.751285	0	0	0	0.452298	0.534413	0
BTBD11	0.418256	0	0.707433	0	0	0.628571	0	0	0.282126	0.377228	0.404124	0.797623	0.391129	0	0	0	0.299361	0.135177	0.0255097	0.0363911	0	0.309762	0.0687618	0.117292	0.268181	0.26949	0.292838	0	0	0	0.260906	0.171854	0	0	0	0	0	0	0	0	0	0	0	0	0	0	0.0942869	0.259791	0
BTBD16	0	0	0	0	0	0	0	0	0.552306	0.599965	0	0.0675901	0	0	0	0	0	0	0	0	0	0	0	0	0	0	0	0	0	0	0	0	0	0	0	0	0	0	0	0	0	0	0	0	0	0	0	0	0
BTBD17	0.327751	0	0	0	0	0.191198	0	0	0.360826	0.426162	0.389978	0.667944	0.011208	0	0	0	0	0	0	0	0	0	0.143343	0.157177	0.248531	0.212522	0.195718	0	0	0	0.272837	0	0	0	0	0	0	0	0	0	0	0	0.0123896	0	0	0	0	0.375824	0
BTBD18	0	0	0	0	0	0	0	0	0.0833553	0	0	0	0	0	0	0	0	0.754608	0	0	0	0	0	0	0	0	0	0	0	0	0	0	0	0	0	0	0	0	0	0	0	0	0	0	0	0	0	0	0
BTBD19	0.371673	0.295473	0.711461	0	0	0	0	0	0.572683	0.533904	0.722448	0.692209	0.536067	0.940284	0	0	0	0	0.81805	0.836429	0	0	0.0620467	0.762355	0.417405	0.641913	0.617701	0	0	0	0.435165	0.0397753	0	0	0	0	0	0	0	0.0297437	0	0	0.0305786	0	0	0	0.908507	0.876212	0
BTBD2	0.588398	0.408642	0	0	0	0.771835	0	0	0	0	0.181028	0.0532469	0	0	0	0	0	0	0.816987	0.832752	0	0	0.323395	0.227587	0.174314	0.411357	0.530763	0	0	0	0.893589	0	0	0	0	0	0	0	0	0.592282	0.639441	0.668498	0.627389	0	0	0	0	0.148216	0
BTBD3	0.743123	0.832922	0	0	0	0	0	0	0.433553	0.44626	0.50037	0.434031	0.0590095	0	0	0	0	0	0	0	0	0	0.610708	0.397271	0.28485	0.460094	0.466191	0	0	0	0.204025	0.783361	0	0	0	0	0	0	0	0.167175	0.257518	0	0	0	0	0	0	0.129992	0
BTBD6	0	0	0	0	0	0.67434	0	0	0	0	0	0	0.53645	0	0	0	0	0	0.436274	0.514	0	0	0.688065	0.46462	0.422756	0.684824	0.750587	0	0	0	0.783803	0.358433	0	0	0	0	0	0	0	0.479103	0.188003	0.671848	0.668776	0	0	0	0.565023	0.802831	0
BTBD7	0.638531	0.365021	0	0	0	0.0125931	0	0	0.787967	0.718018	0.758044	0.696336	0.397452	0	0	0	0	0	0.473379	0.530782	0.531565	0.573991	0.532904	0.743112	0.772875	0.598169	0.704638	0	0	0	0.84671	0.524822	0	0	0	0	0	0	0	0.663362	0.578965	0.644245	0.764202	0	0	0	0.593519	0.591702	0
BTBD9	0.841282	0.796982	0.914683	0	0	0.758023	0	0	0.837242	0.834324	0.578957	0.939581	0.893955	0.846352	0.27381	0	0.499248	0	0.770702	0.827472	0	0	0.918793	0.957142	0.875954	0.789235	0.84118	0	0.729939	0	0.6651	0.538789	0	0	0	0	0	0	0	0.207138	0.356615	0.383224	0.44049	0.932418	0	0	0.735578	0.800601	0.263279
BTC	0	0	0	0	0	0	0	0	0	0.00498078	0	0.272031	0.0673436	0	0	0	0	0	0	0	0	0	0	0	0	0	0	0	0	0	0	0	0	0	0	0	0	0	0	0	0	0	0	0	0	0	0	0	0
BTD	0.392635	0.21166	0.105456	0	0	0	0	0	0.888186	0.856344	0.829512	0.897141	0.724016	0.0968367	0	0	0.923279	0	0.340323	0.484586	0	0	0.046647	0.427184	0.239407	0.0476279	0.214429	0	0	0	0	0	0	0	0	0	0	0	0	0	0	0	0	0	0	0	0.64143	0.73798	0
BTF3	0.978815	0.983676	0	0	0.89956	0.822072	0	0	0.976899	0.975446	0.97439	0.90166	0.845771	0.631052	0	0	0.983452	0.360599	0.811189	0.804186	0	0	0.985227	0.805825	0.9228	0.907056	0.960578	0	0	0	0.600506	0.813117	0	0	0	0	0	0	0	0.854179	0.969597	0.925097	0.931857	0	0	0	0.919262	0.939705	0
BTF3L4	0.910271	0.516187	0	0	0	0	0	0	0.85964	0.849878	0.907082	0.385893	0	0	0	0	0	0	0	0	0	0	0	0	0	0	0	0	0	0	0	0	0	0	0	0	0	0	0	0	0	0	0	0	0	0	0	0	0
BTG1	0.574423	0.54856	0.0505309	0	0	0.286121	0	0	0.38946	0.312478	0.379161	0.809706	0.00929208	0	0	0	0.413125	0.551843	0.317712	0.336382	0.457825	0.447051	0.5124	0.529082	0.606632	0.606955	0.676791	0.19404	0.0387382	0	0.965895	0.529072	0	0	0	0	0	0	0	0.127974	0	0	0.0871227	0	0	0	0.114401	0.235459	0
BTG2	0.191881	0	0	0	0	0	0	0	0.187967	0.256379	0.398576	0.287946	0.479835	0	0	0	0.208161	0	0.219441	0.230414	0	0	0.514907	0.510452	0.590139	0.291039	0.37612	0	0.0514665	0.245322	0.229332	0.124943	0	0	0	0	0	0	0	0	0	0	0	0	0	0	0	0.337534	0
BTG3	0.570763	0.312894	0	0	0.427419	0.206229	0	0	0.503909	0.62251	0.594397	0.762845	0.160264	0	0	0	0	0	0.292492	0.27661	0	0	0.185961	0.0611388	0.175542	0.495145	0.750239	0	0	0	0.315739	0.143313	0	0	0	0	0	0	0	0	0	0	0.0610254	0	0	0	0.122224	0.274137	0
BTG4	0	0.00137174	0	0	0	0.786865	0	0	0	0	0.0422522	0.17428	0	0	0	0	0	0	0	0	0	0	0	0	0	0	0	0	0	0	0	0	0	0	0	0	0	0	0	0	0	0	0	0	0	0	0	0	0
BTK	0	0	0.826437	0	0	0	0	0	0	0	0	0	0	0	0	0	0	0	0.618224	0.787216	0	0	0	0	0	0	0	0	0	0	0	0	0	0	0	0	0	0	0	0	0	0	0	0	0	0	0	0	0
BTLA	0	0	0	0	0	0	0	0	0	0	0	0	0	0	0	0	0	0	0.311914	0.362591	0.81061	0.539151	0	0	0	0	0	0	0	0	0	0	0	0	0	0	0	0	0	0	0	0	0	0	0	0	0	0	0
BTN1A1	0	0	0	0	0	0	0	0	0	0	0	0.252775	0.430405	0	0	0	0	0.262289	0.0301478	0.0362968	0	0.245602	0.332438	0.391148	0.570664	0.20799	0.0871117	0	0	0.0474012	0.145939	0	0	0	0	0	0	0	0	0	0	0.0891063	0.0231976	0	0	0	0	0.0667895	0
BTN2A1	0.249889	0.466941	0	0	0	0	0	0	0.423452	0.374432	0.496302	0.195009	0.219465	0	0	0	0	0	0.0791381	0.0668427	0	0.165229	0	0	0	0	0	0	0	0	0	0	0	0	0	0	0	0	0	0	0	0	0	0	0	0	0	0	0
BTN2A2	0.12012	0	0	0	0	0	0	0	0.196838	0.31143	0.362241	0.200609	0	0	0	0	0	0	0	0	0	0	0	0	0	0	0	0	0	0	0	0	0	0	0	0	0	0	0	0	0	0	0	0	0	0	0	0	0
BTN3A1	0	0	0	0	0	0	0	0	0.0695652	0.0290108	0.196468	0	0	0	0	0	0	0	0	0	0	0	0	0	0	0	0	0	0	0	0	0	0	0	0	0	0	0	0	0	0	0	0	0	0	0	0	0	0
BTN3A2	0	0.0694102	0	0	0	0	0	0	0	0	0	0	0	0	0	0	0	0	0	0	0	0	0	0	0	0	0	0	0	0	0	0	0	0	0	0	0	0	0	0	0	0	0	0	0	0	0	0	0
BTN3A3	0	0	0	0	0	0	0	0	0	0	0	0	0	0	0	0	0	0	0	0	0	0	0	0	0	0	0	0	0	0	0	0	0	0	0	0	0	0	0	0	0	0	0	0	0	0	0	0	0
BTNL2	0	0	0	0	0	0	0	0	0.350461	0.354247	0	0.12683	0	0	0	0	0	0	0.265146	0.281229	0	0	0	0	0	0	0	0	0	0	0	0	0	0	0	0	0	0	0	0	0	0	0	0	0	0	0	0	0
BTNL9	0	0	0	0	0	0	0	0	0	0	0	0.0302584	0.0877479	0	0	0	0	0	0.658324	0.592345	0	0.574681	0	0	0	0	0	0	0	0	0	0	0	0	0	0	0	0	0	0	0	0	0	0	0	0	0	0	0
BTRC	0.763753	0.792318	0.0223361	0	0.2511	0.182938	0	0	0.685463	0.818857	0.816938	0.702132	0.882173	0	0	0	0.743137	0.926651	0.310465	0.465636	0	0	0.656102	0.812123	0.573471	0.608064	0.736663	0.410256	0.211954	0.265696	0.757652	0.843328	0	0	0	0	0	0	0	0.232764	0.56779	0.336058	0.386978	0	0	0	0.290264	0.716557	0.800231
BUB1	0.411158	0.232647	0	0	0	0.0261341	0	0	0.476329	0.421007	0.589497	0.21004	0.871539	0	0	0	0	0	0.625664	0.621099	0.590981	0.199034	0.111201	0.479664	0.0235986	0.288079	0.321208	0	0	0	0.647385	0	0	0	0	0	0	0	0	0	0	0	0	0	0	0	0.16818	0.389201	0
BUB1B	0.369787	0.537723	0.722446	0	0	0.856872	0	0	0.627229	0.457969	0.477626	0.630023	0.593543	0	0	0	0.460135	0	0.56276	0.498067	0	0	0	0.00227412	0	0.14723	0.106257	0	0	0	0	0	0	0	0	0	0	0	0	0	0	0	0	0	0	0	0	0.326192	0
BUB1B-PAK6	0	0	0	0	0	0	0	0	0	0	0	0	0.486924	0	0	0	0	0	0	0	0	0	0.0793267	0.14257	0.129134	0.190881	0.247411	0	0	0	0.30429	0.607105	0	0	0	0	0	0	0	0	0	0	0	0	0	0	0	0	0
BUB3	0.813554	0.599177	0	0	0	0	0	0	0.476065	0.588868	0.651165	0.533549	0.946451	0.539057	0	0	0.364799	0	0.766161	0.750071	0	0	0.86373	0.61821	0.706202	0.488024	0.129058	0	0	0	0.376717	0.227873	0	0	0	0	0	0	0	0.57108	0.650288	0.613828	0.754712	0	0	0	0.713368	0.721598	0.954965
BUD13	0	0	0	0	0	0.662288	0	0	0.125077	0.201678	0.108081	0.212988	0.808028	0	0	0	0	0	0.971302	0.975111	0	0	0.574358	0.318639	0.461707	0.406178	0.456444	0.878725	0	0	0.366594	0.632761	0	0	0	0	0	0	0	0.150549	0.333114	0.666488	0.599446	0	0	0	0.753597	0.896084	0
BUD23	0	0	0	0	0	0	0	0	0	0	0	0	0.868474	0	0	0	0	0	0.730602	0.749788	0	0	0.40308	0.417738	0.307483	0.348747	0.531198	0	0	0	0	0.1632	0	0	0	0	0	0	0	0	0.150863	0	0	0	0	0	0.456768	0.745444	0
BUD31	0.59827	0.30727	0	0	0	0	0	0	0.63733	0.64051	0.832378	0.577365	0.906025	0.818593	0	0	0	0	0.612426	0.655416	0	0	0.554213	0.446514	0.445478	0.818922	0.64433	0	0.967903	0	0.74536	0.558676	0	0	0	0	0	0	0	0.0933496	0.300247	0.414177	0.607355	0	0	0	0.561531	0.802249	0
BVES	0.306677	0.118107	0.512999	0	0	0.446716	0	0	0.405007	0.345858	0.557322	0.472345	0	0	0	0	0	0	0	0	0	0	0	0	0	0	0.11348	0	0	0	0	0	0	0	0	0	0	0	0	0	0	0	0	0	0	0	0	0	0
BX088645.1	0	0	0	0	0	0	0	0	0	0	0	0	0.194655	0	0	0	0	0	0	0	0	0	0	0	0	0	0	0	0	0	0	0	0	0	0	0	0	0	0	0	0	0	0	0	0	0	0	0.0148313	0
BX248415.1	0	0	0	0	0	0	0	0	0	0	0	0	0	0	0	0	0	0	0	0	0	0	0	0	0	0	0	0	0	0	0	0	0	0	0	0	0	0	0	0	0	0	0	0	0	0	0	0	0
BYSL	0.797915	0.808505	0.140242	0	0	0.931889	0	0	0.926043	0.961202	0.854937	0.579821	0.93074	0.835055	0	0	0.513163	0	0.888878	0.92175	0	0	0.318292	0.863028	0.295728	0.499121	0.566095	0	0.670172	0	0.0885756	0	0	0	0	0	0	0	0	0	0	0.57497	0.523922	0	0	0	0.837547	0.829973	0
BZW1	0	0	0	0	0	0.377522	0	0	0	0	0	0	0	0	0	0	0	0	0.590105	0.625436	0	0	0.979139	0.832852	0.946311	0.934338	0.898442	0	0	0.618295	0.990118	0.799605	0	0	0	0	0	0	0	0.947834	0.802465	0.880209	0.856597	0	0	0	0.71239	0.837049	0
BZW2	0	0	0	0	0	0.127827	0	0	0.0992534	0	0.026997	0	0.674011	0.0380891	0	0	0	0	0.231617	0.27265	0	0	0.782165	0.833115	0.911483	0.871359	0.873814	0	0.55285	0.607069	0.444203	0.357674	0	0	0	0	0	0	0	0.222697	0.423172	0	0.053249	0	0	0	0.00153653	0.493602	0
C10orf10	0	0	0	0	0	0	0	0	0	0	0	0	0	0	0	0	0	0	0	0	0	0	0	0	0	0	0	0	0	0	0	0	0	0	0	0	0	0	0	0	0	0	0	0	0	0	0	0.259112	0
C10orf105	0	0	0	0	0	0	0	0	0	0	0	0	0	0	0	0	0	0	0.16649	0.235222	0	0	0	0	0	0	0	0	0	0	0	0	0	0	0	0	0	0	0	0	0	0	0	0	0	0	0	0	0
C10orf107	0	0	0	0	0	0	0	0	0.0727273	0.223698	0.143491	0.755772	0	0	0	0	0	0	0.0525655	0.00518526	0.984085	0.986202	0.0260543	0	0.070357	0	0	0	0	0	0	0	0	0	0	0	0	0	0	0	0	0	0	0	0	0	0	0.0228771	0
C10orf120	0	0	0	0	0	0	0	0	0.210013	0.155977	0	0	0	0	0	0	0	0	0	0	0	0	0	0	0	0	0	0	0	0	0	0	0	0	0	0	0	0	0	0	0	0	0	0	0	0	0	0	0
C10orf128	0	0	0	0	0	0	0	0	0	0	0	0	0	0	0	0	0	0	0.302445	0.298859	0	0.881338	0	0	0	0	0	0	0	0	0	0	0	0	0	0	0	0	0	0	0	0	0	0	0	0	0	0	0
C10orf35	0.141637	0	0	0	0	0.934462	0	0	0.323144	0.478941	0.189626	0.283328	0.0367851	0	0	0	0	0	0.117403	0.17677	0	0	0.393321	0.243856	0.218879	0.217701	0.225046	0	0	0	0.938419	0.754061	0	0	0	0	0	0	0	0.815589	0.735744	0.746885	0.82101	0	0	0	0	0	0
C10orf53	0	0	0	0	0	0	0	0	0.0392622	0	0	0	0	0	0	0	0	0	0	0	0	0	0	0	0	0	0	0	0	0	0	0	0	0	0	0	0	0	0	0	0	0	0	0	0	0	0	0.263765	0
C10orf62	0	0	0	0	0	0	0	0	0	0	0	0	0	0	0	0	0	0	0	0	0	0	0	0	0	0	0	0	0	0	0	0	0	0	0	0	0	0	0	0	0	0	0	0	0	0	0	0	0
C10orf67	0.170253	0.124554	0	0	0	0	0	0	0.282477	0.360364	0.598835	0.582867	0	0	0	0	0	0	0	0	0	0	0.0395738	0.209131	0.0100009	0.141959	0.215125	0	0	0	0	0	0	0	0	0	0	0	0	0	0	0	0	0	0	0	0	0	0
C10orf71	0	0	0	0	0	0	0	0	0	0	0	0	0	0	0	0	0	0	0	0	0	0	0	0.00183679	0	0	0	0	0	0	0	0	0	0	0	0	0	0	0	0	0	0	0	0	0	0	0	0	0
C10orf76	0.838842	0.902743	0	0	0	0.37847	0	0	0.902767	0.901433	0.857433	0.971706	0.68359	0	0	0	0.914065	0.341782	0.779689	0.738003	0	0	0.538455	0.664917	0.385911	0.658097	0.873118	0	0	0.912682	0.9812	0.485502	0	0	0	0	0	0	0	0.953325	0.929006	0.96141	0.95545	0	0	0	0.0961028	0.774622	0
C10orf82	0	0.0218107	0	0	0	0	0	0	0	0	0	0	0	0	0	0	0	0	0	0	0	0	0	0.113881	0	0	0	0	0	0	0	0	0	0	0	0	0	0	0	0	0	0	0	0	0	0	0	0	0
C10orf88	0.77795	0.835391	0.958257	0.934033	0	0	0	0	0.774177	0.76669	0.862426	0.934375	0.940128	0	0	0	0.201392	0.967358	0.957484	0.961252	0	0	0.937327	0.941223	0.956049	0.9508	0.965712	0	0.820697	0.577963	0.752711	0.734932	0	0	0	0	0	0	0	0.445851	0.0525883	0	0	0	0	0	0.649811	0.628441	0
C10orf90	0	0	0	0	0	0	0	0	0.171717	0.0598567	0.142474	0.0892033	0	0	0	0	0	0	0	0	0	0	0	0.0507303	0.00736907	0	0	0	0	0	0	0	0	0	0	0	0	0	0	0	0	0	0	0	0	0	0	0	0
C10orf95	0.368456	0.105761	0	0	0	0	0	0	0.13184	0.194163	0.210429	0.464093	0	0	0	0	0.344678	0.698541	0	0	0	0	0	0	0	0	0	0	0	0	0	0	0	0	0	0	0	0	0	0	0	0	0	0	0	0	0	0	0
C10orf99	0	0	0	0	0	0	0	0	0	0	0	0	0	0	0	0	0	0	0	0	0	0	0	0	0	0	0	0	0	0	0	0	0	0	0	0	0	0	0	0	0	0	0	0	0	0	0	0	0
C11orf1	0	0	0	0	0.794721	0.970345	0	0	0	0	0	0	0.947696	0.61685	0	0	0	0	0.957387	0.957104	0	0	0.461993	0.941573	0.426529	0.773606	0.53729	0	0.139458	0	0.116052	0	0	0	0	0	0	0	0	0.545912	0.799178	0.844701	0.870436	0	0	0	0.907529	0.853044	0
C11orf16	0	0	0	0	0	0	0	0	0	0	0	0	0	0	0	0	0	0	0	0	0	0	0	0	0	0	0	0	0	0	0	0	0	0	0	0	0	0	0	0	0	0	0	0	0	0	0	0	0
C11orf24	0.705634	0.371468	0	0	0	0.30589	0	0	0.585244	0.537749	0.704234	0.831319	0.652361	0.65397	0	0	0	0	0.191709	0.188838	0	0	0.364491	0.721683	0.270989	0.386109	0.199286	0	0.262867	0	0	0	0	0	0	0	0	0	0	0.401769	0.588332	0.409487	0.508238	0	0	0	0.0448387	0.429624	0
C11orf42	0	0	0	0	0	0	0	0	0	0	0	0	0	0	0	0	0	0	0.24872	0.180447	0	0	0	0	0	0	0	0	0	0	0	0	0	0	0	0	0	0	0	0	0	0	0	0	0	0	0	0	0
C11orf49	0.922915	0.939918	0.92164	0.104948	0.467742	0.766283	0	0	0.936495	0.935774	0.928162	0.342077	0.88907	0.839897	0	0	0.863483	0.875576	0.193642	0.00735363	0	0	0.464769	0.892767	0.684358	0.794414	0.59725	0	0.874377	0	0	0	0	0	0	0	0	0	0	0	0	0.0588235	0.152761	0	0	0	0.714485	0.80254	0.87067
C11orf52	0.0252884	0	0	0	0	0	0	0	0	0	0	0.390313	0.268608	0	0	0	0	0	0	0	0	0	0	0	0.224318	0	0	0	0	0	0	0	0	0	0	0	0	0	0	0	0	0	0	0	0	0	0	0	0
C11orf53	0	0	0	0.964018	0	0.613135	0	0	0.473957	0.428958	0	0.292367	0	0	0	0	0	0	0	0	0	0	0	0	0	0	0	0	0	0	0	0	0	0	0	0	0	0	0	0	0	0	0.0778964	0	0	0	0	0.0770648	0
C11orf54	0.580967	0.39369	0	0	0	0	0	0	0.637593	0.743534	0.717825	0.284409	0	0	0	0	0.473486	0	0.202049	0.187329	0	0	0.0573015	0	0	0	0	0	0	0	0	0	0	0	0	0	0	0	0	0	0	0	0	0	0	0	0	0	0
C11orf57	0.995785	0.982167	0.964116	0	0.759164	0.748274	0	0	0.994291	0.984621	0.970137	0.40672	0.978542	0	0	0	0.934374	0	0.960769	0.948996	0	0	0.870355	0.960553	0.924379	0.995006	0.965364	0	0	0	0.935286	0.719144	0	0	0	0	0	0	0	0.819402	0.90189	0.812676	0.797812	0	0	0	0.983378	0.996219	0
C11orf58	0.966393	0.977229	0.577078	0	0.289956	0.688693	0	0	0.984014	0.993097	0.99057	0.783967	0.961107	0.862815	0	0	0	0	0.742294	0.767418	0	0.742325	0.889157	0.880784	0.938767	0.823916	0.910887	0.823285	0	0	0.0365148	0.295886	0	0	0	0	0	0	0	0.980781	0.990633	0.971727	0.982338	0	0	0	0.920799	0.968011	0
C11orf63	0	0	0	0.017991	0	0	0	0	0	0	0.00388314	0.156007	0	0	0	0	0	0	0	0	0	0	0	0	0	0	0	0	0	0	0	0	0	0	0	0	0	0	0	0	0	0	0	0	0	0	0	0	0
C11orf65	0.325532	0	0	0	0	0	0	0	0.439438	0.720465	0.555843	0.366637	0.548712	0.287928	0	0	0.143099	0	0.133443	0.151409	0	0	0	0.0342867	0.0414071	0	0.124271	0	0	0	0	0	0	0	0	0	0	0	0	0	0	0	0	0	0	0	0	0	0
C11orf68	0.940439	0.937174	0	0	0	0.560596	0	0	0.952042	0.950717	0.904401	0.528244	0.571606	0.246288	0	0	0.0953366	0	0.863755	0.850099	0	0	0.495837	0.531182	0.341872	0.755942	0.885302	0	0.244604	0.0956341	0.757893	0.392591	0	0	0	0	0	0	0	0.650092	0.479704	0.532628	0.598787	0	0	0	0.91605	0.939608	0
C11orf70	0.365461	0	0	0	0	0.0219364	0	0	0.402372	0.391122	0.514516	0.366834	0.476578	0	0	0	0	0	0	0	0	0	0.474886	0.735677	0.548732	0.362157	0.51127	0	0	0	0.319716	0	0	0	0	0	0	0	0	0	0	0.0566796	0	0	0	0	0	0.123982	0
C11orf71	0.741903	0	0.991944	0	0.450147	0.273257	0	0	0.865788	0.758127	0.909301	0.990765	0.858224	0	0	0	0.906356	0	0.946758	0.960498	0	0	0.794879	0.788769	0.729187	0.743457	0.76573	0	0	0	0.551458	0	0	0	0	0	0	0	0	0.93075	0.948069	0.94332	0.939502	0	0	0	0.67272	0.834238	0
C11orf74	0.827418	0.66214	0.183083	0	0	0.200271	0	0	0.77567	0.882821	0.889331	0.395618	0.989463	0.928018	0	0	0.281685	0	0.646729	0.665692	0.346419	0.803725	0.743576	0.854894	0.237652	0.575234	0.457924	0	0	0.522661	0	0	0	0	0	0	0	0	0	0	0.0693509	0	0	0	0	0	0.630395	0	0
C11orf80	0.394521	0.396708	0	0	0	0	0	0	0.353096	0.530409	0.607341	0.940957	0.126066	0	0	0	0.153441	0	0	0	0	0	0.458054	0.54955	0.52838	0.445205	0.385345	0	0	0	0.0826705	0	0	0	0	0	0	0	0	0.030964	0.0810189	0	0	0	0	0	0	0.226444	0
C11orf84	0.694654	0.851578	0	0	0	0.00582261	0	0	0.659816	0.678871	0.680288	0.209647	0.322732	0	0	0	0.298044	0	0.263214	0.255115	0	0	0.532725	0.451762	0.685937	0.75326	0.737447	0	0	0	0.758978	0.465462	0	0	0	0	0	0	0	0.545149	0.490879	0.489481	0.489522	0.423442	0	0	0.211901	0.672935	0
C11orf86	0	0	0	0	0	0.185917	0	0	0.19473	0.198095	0.0987426	0.00864525	0	0	0	0	0	0	0	0.160272	0	0	0	0.273332	0.00956224	0	0	0	0	0	0	0	0	0	0	0	0	0	0	0	0	0	0	0	0	0	0	0	0
C11orf87	0	0	0	0	0	0	0	0	0	0	0	0.236369	0	0	0	0	0	0	0	0	0	0	0.268332	0.212105	0.237828	0.217978	0.219737	0	0	0	0	0	0	0	0	0	0	0	0	0.0945699	0.198192	0.166421	0.206801	0	0	0	0	0	0
C11orf88	0	0	0	0	0	0	0	0	0	0	0	0	0	0	0	0	0	0	0	0	0	0	0.124541	0	0.251689	0.145658	0.0692716	0	0	0	0	0	0	0	0	0	0	0	0	0	0	0	0	0	0	0	0	0	0
C11orf91	0	0	0	0	0	0.425457	0	0	0.0977602	0.105557	0.301405	0.925729	0	0	0	0	0	0	0.0343028	0.034317	0	0	0.117199	0.220764	0.0636021	0.0988625	0.200157	0	0	0	0.0647144	0.147108	0	0	0	0	0	0	0	0	0	0	0	0	0	0	0	0.202986	0
C11orf94	0	0	0	0	0	0	0	0	0	0	0	0	0.30501	0	0	0	0	0	0	0	0	0	0.199928	0.194525	0.31415	0	0	0	0	0	0	0	0	0	0	0	0	0	0	0	0	0	0	0	0	0	0	0	0
C11orf95	0.87866	0.785048	0	0	0.819648	0.959648	0	0	0.851296	0.799633	0.53615	0.15139	0.201456	0	0	0	0	0	0.457242	0.487697	0	0	0.295282	0.278405	0.345293	0.874225	0.891915	0	0	0	0.800795	0.794899	0	0	0	0	0	0	0	0.761745	0.833854	0.858234	0.845393	0	0	0	0	0.20347	0
C11orf96	0.0602263	0	0	0	0	0	0	0	0	0	0.189996	0.132822	0.484817	0	0	0	0	0	0	0	0	0	0.772943	0.453512	0.650057	0.548321	0.570795	0	0	0	0.628706	0.371337	0	0	0	0	0	0	0	0	0	0	0	0	0	0	0.0828328	0.40665	0
C11orf97	0	0	0	0	0	0.417468	0	0	0	0	0	0	0	0	0	0	0	0	0.071891	0.040445	0	0.430838	0	0	0	0	0	0	0	0	0	0	0	0	0	0	0	0	0	0	0	0	0	0	0	0	0	0	0
C11orf98	0	0	0	0	0	0	0	0	0	0	0	0	0	0	0	0	0	0	0	0	0	0	0	0	0	0	0	0	0	0	0	0	0	0	0	0	0	0	0	0	0	0	0	0	0	0	0	0	0
C12orf10	0.866238	0.903292	0	0	0	0	0	0	0.824506	0.8331	0.751664	0.906179	0.946068	0.150097	0	0	0.395261	0.258449	0.576964	0.618648	0	0	0.277912	0.213855	0.185806	0.165819	0.21791	0	0	0	0	0	0	0	0	0	0	0	0	0	0	0	0	0	0	0	0.745495	0.674583	0
C12orf29	0.349379	0.135254	0.464299	0	0.152126	0	0	0	0.359596	0.337207	0.421228	0.65419	0.0797011	0	0	0	0.329635	0.652074	0.112765	0.215895	0	0.83891	0.881816	0.864165	0.767523	0.351984	0.251153	0	0	0	0	0	0	0	0	0	0	0	0	0	0	0	0	0	0	0	0.39838	0.162272	0
C12orf4	0.753438	0.17572	0	0.89955	0	0	0	0	0.82635	0.665414	0.802607	0.47431	0.898554	0.955132	0	0	0	0	0.698232	0.685114	0	0	0.71591	0.88437	0.624967	0.671691	0.696806	0	0	0	0.196071	0	0	0	0	0	0	0	0	0	0	0	0	0	0	0	0.764213	0.939318	0
C12orf40	0	0	0	0	0	0.458768	0	0	0	0	0	0	0	0	0	0	0	0	0.205044	0.192043	0	0.109348	0	0.0315753	0	0	0	0	0	0	0	0	0	0	0	0	0	0	0	0	0	0	0	0	0	0	0	0	0
C12orf42	0.0601154	0	0	0	0	0	0	0	0	0	0	0.428824	0	0	0	0	0	0.475038	0	0	0	0	0	0.172483	0	0.170535	0.267253	0	0	0	0	0	0	0	0	0	0	0	0	0	0	0	0	0	0	0	0	0	0
C12orf43	0.684006	0.609739	0	0	0	0.17021	0	0	0.491524	0.496417	0.65588	0.682189	0.835425	0	0	0	0.197443	0.774962	0.664509	0.743566	0	0	0.619662	0.822269	0.694271	0.63174	0.637107	0	0	0	0.241745	0.511917	0	0	0	0	0	0	0	0	0	0.235964	0.169369	0	0	0	0.782512	0.800504	0
C12orf45	0.288265	0	0	0	0	0	0	0	0.357049	0.437697	0.605492	0.353669	0.512405	0	0	0	0	0.541475	0.171418	0.27133	0	0	0.0891754	0.474154	0.21265	0.242671	0.326865	0	0	0	0	0.270988	0	0	0	0	0	0	0	0	0	0	0	0	0	0	0.483447	0.571055	0
[truncated: 15,872 more rows]
[truncated: 1 more columns]
