# Supplementary material for: Common CHD8 Genomic Targets Contrast With Model-Specific Transcriptional Impacts of CHD8 Haploinsufficiency
Source: Front Mol Neurosci. 2019 Jan 14;11:481. doi: 10.3389/fnmol.2018.00481 (PMC6339895; doi:10.3389/fnmol.2018.00481)
Supplement: TABLE S5 — Normalized enrichment scores for analysis of overlap in ranked genes between RNA-seq and ChIP-seq datasets. [file Table_5.xlsx]

## Sheet: DE x ChIP
NAME	Cotney_Full	Cotney_shCHD8.C	Cotney_shCHD8.G	Durak_Full	Durak_shCHD8.1	Durak_shCHD8.2	Gompers_E12.5	Gompers_E14.5	Gompers_E17.5	Gompers_Full	Gompers_P0	Gompers_P56	Jung_21_Brain_1	Jung_21_Brain_2	Jung_21_Brain	Jung_46_Brain_1	Jung_46_Brain_2	Jung_46_Brain	Jung_46_Hippocampus_1	Jung_46_Hippocampus_2	Jung_46_Hippocampus	Jung_Full	Katayama_E10	Katayama_E12	Katayama_E14	Katayama_E16	Katayama_E18	Katayama_Full	Katayama_P91	Platt_Amyg	Platt_Ctx	Platt_Full	Platt_Hipp	Platt_Hyp	Platt_NucAcc	Platt_Striatum	Platt_VTA	Shen_RN2_sgCHD8	Shen_RN2_shCHD8	Suetterlin_12.5	Suetterlin_26	Suetterlin_Full	Sugathan_Full	Wang_Neuron	Wang_NPC	Wang_Organoid	Wilkinson_siCHD8
COTNEY_HS.HNSC_2_INPUT_Up	1	1	1	1	1	1	1	1	1	1	1	1	1	1	1	1	1	1	1	1	1	1	1	1	1	1	1	1	1	1	1	1	1	1	1	1	1	1.00156	1	1	1	1	1	1	1	1	1
COTNEY_HS.HNSC_3_INPUT_Down	1	1	1	1.09303	1	1	1	1.88129	1.32468	1.73259	1.49694	1.27439	1.95245	1.443	1.91694	1.23127	1	1	1	1	1	1.57292	1	1	1	1	1	1	1	1.46012	1	1	1.20623	1	1.02121	1	1	1	1	1	1.85429	1.26373	1	1	1	1	1.15086
COTNEY_HS.HNSC_3_INPUT_Up	1.07826	1	1.62891	1	1	1	1	1	1	1	1	1	1	1	1	1	1.25815	1	1	1.01124	1	1	1	1	1	1	1	1.34119	1.29235	1	1	1	1	1	1	1.27214	1.22913	1.2547	1.02775	1.30108	1	1	1	1	1.0743	1.2491	1
GOMPERS.BRAIN_WT_1-VS.INPUT_Down	1	1.22702	1	1.48097	1	1	1	1.4005	1.0578	1.64218	1.39689	1.09863	1	1.52241	1.20021	1	1	1.46792	1	1	1	1.28058	1	1	1	1	1.44705	1	1	1.17041	1	1	1	1	1	1	1	1.54655	1	1	1	1	1	1.20493	1	1	1
GOMPERS.BRAIN_WT_1-VS.INPUT_Up	1	1	1	1	1	1	1	1	1	1	1	1	1	1	1	1	1	1	1	1	1	1	1	1	1	1	1	1	1	1	1	1	1	1.05458	1.28277	1.23391	1.02774	1	1	1	1	1	1	1	1	1	1
KATAYAMA.ADULT_CHD8HETERO_MOUSE_WHOLE-BRAIN_CHD8_INPUT_Down	1.21149	1.23916	1	1	1	1	1	1.34377	1	1.33959	1.11634	1	1	1.49995	1.26627	1	1.3907	1.46267	1	1	1	1.36674	1	1	1	1	1.1118	1	1.0238	1.24808	1	1	1	1	1	1	1	1.15933	1	1	1	1	1	1	1	1	1.04509
KATAYAMA.ADULT_CHD8HETERO_MOUSE_WHOLE-BRAIN_CHD8_INPUT_Up	1	1	1	1	1	1	1	1	1	1	1	1	1	1	1	1	1	1	1	1	1	1	1	1	1	1	1	1	1	1	1	1	1	1	1	1	1.02493	1	1	1	1	1	1	1	1	1	1
KATAYAMA.ADULT_MOUSE_WHOLE-BRAIN_CHD8_INPUT_Down	1.031	1.04429	1.06602	1	1	1	1	1	1	1	1	1	1	1	1	1	1.20291	1.28212	1	1	1	1	1	1	1	1	1	1	1	1	1	1	1	1	1	1	1	1.19789	1	1.00944	1	1	1	1	1	1	1
KATAYAMA.ADULT_MOUSE_WHOLE-BRAIN_CHD8_INPUT_Up	1	1	1	1	1	1	1	1	1.08735	1	1	1	1.13678	1	1	1	1	1	1	1	1	1	1	1	1	1	1	1	1	1	1	1	1	1	1	1	1	1	1	1	1.00146	1	1.21929	1	1	1	1
REYES.CHIP-SEQ_IGG_Down	1	1	1	1	1	1	1	1	1	1	1	1	1	1	1	1	1	1	1	1	1	1	1	1	1	1	1	1	1	1.03546	1	1	1	1	1	1	1	1.05244	1	1	1	1	1	1	1	1	1
REYES.CHIP-SEQ_IGG_Up	1	1	1	1	1	1	1	1	1	1	1	1	1	1	1	1	1	1	1	1	1	1	1	1	1	1	1	1	1	1	1	1	1	1	1	1	1	1	1	1	1	1	1	1	1	1	1
SANDBERG.NKX2-1_BG_WT_1-VS.INPUT_Down	1	1	1	1.26661	1	1.14537	1	1.60312	1	1.70505	1.4421	1.64236	1.35923	1.66533	1.558	1.47184	1	1	1	1	1	1.31144	1	1	1	1	1	1.06846	1.30588	1.72885	1.1298	1.18721	1.24071	1.04844	1	1	1	1.03217	1	1	1.72376	1.37814	1	1	1	1	1.48193
SANDBERG.NKX2-1_BG_WT_1-VS.INPUT_Up	1.0188	1	1.22981	1	1	1	1	1	1	1	1	1	1	1	1	1	1.55479	1.06749	1	1	1	1	1	1	1	1	1	1	1	1	1	1	1	1	1.1142	1.1321	1.33944	1	1.12096	1	1	1	1	1	1	1	1
SHEN.INPUT_RN2_CHIP_R1_Down	1	1.34638	1	1.30231	1	1	1	1.90211	1.95719	1.93997	1.61377	1.23966	2.28955	1.77002	2.21423	1.09578	1	1	1	1	1	1.87184	1	1	1.29266	1	1.37064	1	1	1.42033	1	1	1.36078	1	1	1	1	1	1	1	2.06079	1.35151	1	1	1	1	1.06838
SHEN.INPUT_RN2_CHIP_R1_Up	1	1	1.34635	1	1	1	1.00484	1	1	1	1	1	1	1	1	1	1.13778	1	1	1	1	1	1	1.40163	1	1	1	1	1.07848	1	1	1.05757	1	1.19574	1.45518	1.20985	1.45843	1.2443	1	1.59575	1	1	1	1	1.08109	1.25698	1
TOP2000_COTNEY_HS.HNSC_2_INPUT_Down	1	1.28619	1	1.29866	1	1	1	1.74229	1.44873	1.88964	1.74072	1.39728	1.96189	1.55354	1.87419	1.07147	1	1	1	1	1	1.56765	1	1	1.18436	1	1.2748	1	1	1.3065	1	1	1.20159	1	1	1	1	1	1	1	1.88118	1.32732	1	1	1	1	1.08265
TOP2000_COTNEY_HS.HNSC_2_INPUT_Up	1	1	1.40897	1	1	1	1	1	1	1	1	1	1	1	1	1	1.12191	1	1	1	1	1	1	1.06237	1	1	1	1	1	1	1	1.07556	1	1	1.33644	1.07573	1.24998	1.00698	1	1.29944	1	1	1	1	1	1.00188	1
TOP2000_COTNEY_HS.HNSC_3_INPUT_Down	1	1	1	1	1	1	1	1.36469	1.04961	1.06414	1	1.09863	1.2373	1.0535	1.30815	1	1	1	1	1	1	1.07258	1.05342	1	1	1	1	1	1	1.16715	1	1	1	1.09344	1	1	1	1	1	1	1.21938	1.02325	1	1	1	1	1.08452
TOP2000_COTNEY_HS.HNSC_3_INPUT_Up	1.13025	1.03804	1.20469	1	1	1	1.0215	1	1	1	1	1	1	1	1	1	1.15665	1.21249	1	1.09946	1	1	1	1	1	1	1.14941	1	1	1	1.1132	1	1	1	1.02112	1.05517	1	1.01206	1	1	1	1	1	1.09201	1.04276	1.1226	1
TOP2000_COTNEY_HS.HNSC_WT_2-VS.INPUT_Down	1.16004	1.35302	1	1.78067	1	1	1	1.29304	1	1.85815	1.65445	1.3539	1	1.38074	1	1	1.04346	1.33928	1	1	1	1.17806	1	1	1	1	1.54833	1	1	1.05983	1	1	1	1	1	1	1	1.69783	1	1	1	1	1	1	1	1	1
TOP2000_COTNEY_HS.HNSC_WT_2-VS.INPUT_Up	1	1	1	1	1	1	1	1	1	1	1	1	1.03348	1	1	1	1	1	1	1	1	1	1	1	1	1	1	1	1	1	1	1	1	1	1.2688	1	1	1	1	1	1	1	1	1	1	1	1
TOP2000_COTNEY_HS.HNSC_WT_3-VS.INPUT_Down	1.20141	1.29471	1	1.60987	1	1	1	1.1597	1	1.67717	1.63451	1.21587	1	1.13331	1	1	1.07443	1.37479	1	1	1	1	1	1	1	1	1.37922	1	1	1.02753	1	1	1	1	1	1	1	1.68476	1	1	1	1	1	1	1	1	1
TOP2000_COTNEY_HS.HNSC_WT_3-VS.INPUT_Up	1	1	1	1	1	1	1	1	1	1	1	1	1.26211	1	1	1	1	1	1	1	1	1	1	1	1	1	1	1	1	1	1	1	1	1	1.17198	1	1	1	1	1	1	1	1	1	1	1	1
TOP2000_COTNEY_MM.FRONTAL_CX_WT_1-VS.INPUT_Down	1.07504	1.20046	1	1.41195	1	1	1.19499	1.32148	1.03883	1.89179	1.60153	1.49978	1	1.36496	1	1.02925	1	1.36112	1	1	1	1.06694	1	1	1	1	1.35959	1	1	1.15423	1	1	1	1	1	1	1	1.53741	1	1	1	1	1	1	1	1	1
TOP2000_COTNEY_MM.FRONTAL_CX_WT_1-VS.INPUT_Up	1	1	1	1	1	1	1	1	1	1	1	1	1.05603	1	1	1	1	1	1	1	1	1	1	1	1	1	1	1	1	1	1	1	1	1	1.09685	1.01281	1	1	1	1	1	1	1	1	1	1	1
TOP2000_COTNEY_MM.FRONTAL_CX_WT_2-VS.INPUT_Down	1	1.01171	1	1.03871	1	1	1	1.15449	1	1.43734	1.14257	1.30205	1	1.17109	1	1	1	1.09137	1	1	1	1	1	1	1	1	1.15437	1	1	1.07278	1	1	1.01841	1	1	1	1	1.38288	1	1	1	1	1	1	1	1	1
TOP2000_COTNEY_MM.FRONTAL_CX_WT_2-VS.INPUT_Up	1	1	1	1	1	1	1	1	1	1	1	1	1	1	1	1	1	1	1	1	1	1	1	1	1	1	1	1	1	1	1	1	1	1	1	1	1.07669	1	1	1	1	1	1	1	1	1	1
TOP2000_COTNEY_MM.MOUSE_E17.5_FRONTAL_CORTEX_1_INPUT_Down	1	1	1.10328	1	1	1	1	1.02658	1	1	1	1	1	1	1	1	1	1	1	1	1	1	1.13693	1	1	1	1	1	1	1	1	1	1	1.01933	1	1	1	1	1	1.00216	1	1	1	1	1	1	1.02688
TOP2000_COTNEY_MM.MOUSE_E17.5_FRONTAL_CORTEX_1_INPUT_Up	1	1	1	1	1.03482	1	1.00347	1	1.0798	1.07293	1.07289	1	1.08283	1.02768	1	1	1.0727	1.21824	1	1.04103	1.02331	1.0491	1	1	1	1	1.34151	1	1	1	1.19429	1	1	1	1	1	1	1	1	1	1	1	1.02858	1.06429	1.01675	1.03293	1
TOP2000_COTNEY_MM.MOUSE_E17.5_FRONTAL_CORTEX_2_INPUT_Down	1	1	1.11516	1	1	1	1	1.02362	1	1	1	1	1	1	1	1	1	1	1	1	1	1	1.12203	1	1	1	1	1	1	1	1	1	1	1.01578	1	1	1	1	1	1	1	1	1	1	1	1	1.0265
TOP2000_COTNEY_MM.MOUSE_E17.5_FRONTAL_CORTEX_2_INPUT_Up	1	1	1	1	1.03542	1	1.00255	1	1.0689	1.07001	1.06503	1	1.0838	1.03271	1	1	1.08059	1.21154	1	1.03418	1.00315	1.04304	1	1	1	1	1.3444	1	1	1	1.20308	1	1	1	1	1	1	1	1	1	1	1	1.02406	1.07401	1.0261	1.03865	1
TOP2000_GOMPERS.BRAIN_WT_1-VS.INPUT_Down	1	1.00675	1	1.0934	1	1	1	1.20931	1	1.15066	1	1.03433	1	1.05316	1.01091	1	1	1	1	1	1	1	1	1	1	1	1	1	1	1.06814	1	1	1	1	1	1	1	1.23274	1	1	1	1	1	1	1	1	1
TOP2000_GOMPERS.BRAIN_WT_1-VS.INPUT_Up	1	1	1	1	1	1	1	1	1	1	1	1	1	1	1	1	1	1	1	1	1	1	1	1	1	1	1	1	1	1	1	1	1	1	1.10041	1.11707	1	1	1	1	1	1	1	1	1	1	1
TOP2000_GOMPERS.BRAIN_WT_2-VS.INPUT_Down	1	1	1.10578	1	1	1	1	1.02956	1	1	1	1	1	1	1	1	1	1	1	1	1	1	1.14728	1	1	1	1	1	1	1	1	1	1	1.02572	1	1	1	1	1	1	1	1	1	1	1	1	1.05495
TOP2000_GOMPERS.BRAIN_WT_2-VS.INPUT_Up	1	1	1	1	1.03567	1	1.00639	1	1.04724	1.03804	1.06235	1	1.0715	1.02696	1	1	1.0769	1.20744	1	1.04207	1.01902	1.03506	1	1	1	1	1.30246	1	1	1	1.20015	1	1	1	1	1	1	1	1	1	1	1	1.00563	1.0898	1.01707	1.02584	1
TOP2000_GOMPERS.INPUT_MERGED_Down	1	1	1.11955	1	1	1	1	1.02379	1	1	1	1	1	1	1	1	1	1	1	1	1	1	1.13881	1	1	1	1	1	1	1	1	1	1	1.01261	1	1	1	1	1	1	1	1	1	1	1	1	1.04001
TOP2000_GOMPERS.INPUT_MERGED_Up	1	1	1	1	1.04218	1	1.00377	1	1.07341	1.05933	1.05978	1	1.0818	1.02933	1	1	1.08806	1.21895	1	1.04743	1.01555	1.04745	1	1	1	1	1.31877	1	1	1	1.20154	1	1	1	1	1	1	1	1	1	1	1	1.01846	1.09369	1.0161	1.04159	1
TOP2000_HMITOU.CONTROL_CHIP-SEQ_REPLICATE_1_Down	1	1	1.07816	1	1	1	1	1.16927	1	1	1	1	1	1	1	1	1	1	1	1	1	1	1.20161	1	1	1	1	1	1	1	1	1	1	1.03915	1	1	1	1	1	1	1	1	1	1	1	1	1.09126
TOP2000_HMITOU.CONTROL_CHIP-SEQ_REPLICATE_1_Up	1	1	1	1	1.00984	1	1.00453	1	1	1	1	1	1.07216	1.01922	1	1	1	1.16493	1	1.03117	1	1.011	1	1	1	1	1.2154	1	1	1	1.1474	1	1	1	1.04243	1	1	1	1	1	1	1	1	1.06876	1	1	1
TOP2000_HMITOU.CONTROL_CHIP-SEQ_REPLICATE_2_Down	1	1	1.10648	1	1	1	1	1.02309	1	1	1	1	1	1	1	1	1	1	1	1	1	1	1.1163	1	1	1	1	1	1	1	1	1	1	1.02309	1	1	1	1	1	1	1	1	1	1	1	1	1.01848
TOP2000_HMITOU.CONTROL_CHIP-SEQ_REPLICATE_2_Up	1	1	1	1.0467	1.03702	1	1.00044	1	1.07385	1.05732	1.0635	1	1.10318	1.05817	1.02633	1	1.04741	1.20905	1	1.03567	1.0137	1.06927	1	1	1	1	1.33661	1	1	1	1.1878	1	1	1	1	1	1	1	1	1	1	1.03106	1.03866	1.07635	1.00161	1.01645	1
TOP2000_HMITOU.ES_CELLS_WT_1-VS.INPUT_Down	1	1.03552	1	1.46952	1	1	1	1	1	1.09376	1.37901	1	1	1	1	1	1	1	1	1	1	1	1	1	1	1	1.0491	1	1	1	1	1	1	1	1	1	1	1.37414	1	1	1	1	1	1	1	1	1
TOP2000_HMITOU.ES_CELLS_WT_1-VS.INPUT_Up	1	1	1	1	1	1	1	1	1	1	1	1	1.8311	1	1.48316	1	1	1	1	1	1	1.12261	1	1	1.22417	1.07385	1	1.03792	1.41596	1	1	1	1	1	1	1	1	1	1	1	1.46018	1.38642	1.03001	1	1	1	1
TOP2000_HMITOU.ES_CELLS_WT_2-VS.INPUT_Down	1	1.03698	1	1.21737	1	1	1	1	1	1.15631	1.3179	1	1	1	1	1	1.01903	1	1	1	1	1	1	1	1	1	1	1	1	1	1	1	1	1	1	1	1	1.38857	1	1	1	1	1	1	1	1	1
TOP2000_HMITOU.ES_CELLS_WT_2-VS.INPUT_Up	1	1	1	1	1	1	1	1	1.03906	1	1	1	1.8197	1	1.48662	1	1	1	1	1	1	1.13739	1	1	1.27938	1.01274	1	1	1.05215	1	1	1	1	1	1.0303	1	1	1	1	1	1.379	1.1655	1.01706	1	1	1	1
TOP2000_KATAYAMA.ADULT_CHD8HETERO_MOUSE_WHOLE-BRAIN_CHD8_INPUT_Down	1.12857	1.11542	1	1	1	1	1	1.25688	1	1.16926	1	1	1	1.29844	1.15992	1	1.23936	1.21357	1	1	1	1.2013	1	1	1	1	1	1	1.02611	1.16659	1	1	1	1	1	1	1	1.03358	1	1	1	1	1	1	1	1	1.02111
TOP2000_KATAYAMA.ADULT_CHD8HETERO_MOUSE_WHOLE-BRAIN_CHD8_INPUT_Up	1	1	1	1	1	1	1	1	1	1	1	1	1	1	1	1	1	1	1	1	1	1	1	1	1	1	1	1	1	1	1	1	1	1	1	1	1	1	1	1	1	1	1	1	1	1	1
TOP2000_KATAYAMA.ADULT_MOUSE_WHOLE-BRAIN_CHD8_INPUT_Down	1.0335	1.03711	1.08681	1	1	1	1	1	1	1	1	1	1	1	1	1	1.1939	1.20699	1	1	1	1	1	1	1	1	1	1	1	1	1	1	1	1.03677	1	1	1	1.18739	1	1.06658	1	1	1	1	1	1	1
TOP2000_KATAYAMA.ADULT_MOUSE_WHOLE-BRAIN_CHD8_INPUT_Up	1	1	1	1	1	1	1	1	1.10606	1	1	1	1.13631	1	1	1	1	1	1	1	1	1	1	1	1	1	1	1	1	1	1	1	1	1	1.02428	1	1	1	1	1	1.00584	1	1.20822	1	1	1	1
TOP2000_KATAYAMA.ADULT_WHOLE_BRAIN_HET_1-VS.INPUT_Down	1.16208	1.52791	1	1.54824	1	1	1	1.69088	1.4062	2.13097	1.58102	1.28121	1.19699	1.55276	1.56753	1	1.1212	1.3052	1	1	1	1.60841	1	1	1.22582	1	1.8166	1	1	1.07942	1	1	1.08415	1	1	1	1	1.24828	1	1	1.5555	1.29491	1	1	1	1	1
TOP2000_KATAYAMA.ADULT_WHOLE_BRAIN_HET_1-VS.INPUT_Up	1	1	1	1	1	1	1	1	1	1	1	1	1	1	1	1	1	1	1	1	1	1	1	1	1	1	1	1	1	1	1	1	1	1	1.28358	1	1.09639	1	1	1	1	1	1	1	1	1	1
TOP2000_KATAYAMA.ADULT_WHOLE_BRAIN_UNK_1-VS.INPUT_Down	1.17083	1.38855	1	1.35503	1	1	1	1.2166	1.11174	1.62033	1.52584	1	1	1	1	1	1	1.16498	1	1	1	1	1	1	1	1	1.4294	1	1	1	1	1	1	1	1	1	1	1.46597	1	1	1	1	1	1	1	1	1
TOP2000_KATAYAMA.ADULT_WHOLE_BRAIN_UNK_1-VS.INPUT_Up	1	1	1	1	1	1	1	1	1	1	1	1	1.16111	1	1	1	1	1	1	1	1	1	1	1	1	1	1	1	1	1	1	1	1	1	1.15421	1	1	1	1	1	1	1	1	1	1	1	1
TOP2000_KATAYAMA.ADULT_WHOLE_BRAIN_WT_1-VS.INPUT_Down	1.20019	1.55179	1	1.68152	1	1	1	1.77074	1.52576	2.13428	1.69743	1.2698	1.26464	1.56426	1.58302	1	1.1481	1.27912	1	1	1	1.6667	1	1	1.24814	1	1.73518	1	1	1.14786	1	1	1.01343	1	1	1	1	1.37103	1	1	1.6594	1.31109	1	1	1	1	1
TOP2000_KATAYAMA.ADULT_WHOLE_BRAIN_WT_1-VS.INPUT_Up	1	1	1	1	1	1	1	1	1	1	1	1	1	1	1	1	1	1	1	1	1	1	1	1	1	1	1	1	1	1	1	1	1	1	1.39752	1	1.1699	1	1	1	1	1	1	1	1	1	1
TOP2000_KATAYAMA.ADULT_WILDTYPE_MOUSE_WHOLE-BRAIN_CHD8_INPUT_Down	1.07904	1.24444	1	1.0574	1	1	1	1.03422	1	1.03557	1	1	1	1.21921	1	1	1.32891	1.39001	1	1	1	1.11027	1	1	1	1	1	1	1	1	1	1	1	1	1	1	1	1.30566	1	1	1	1	1	1	1	1	1
TOP2000_KATAYAMA.ADULT_WILDTYPE_MOUSE_WHOLE-BRAIN_CHD8_INPUT_Up	1	1	1	1	1	1	1	1	1	1	1	1	1	1	1	1	1	1	1	1	1	1	1	1	1	1	1	1	1	1	1	1	1	1	1.0537	1	1.1197	1	1	1	1	1	1	1	1	1	1
TOP2000_KATAYAMA.E14.5_CHD8HETERO_MOUSE_WHOLE-BRAIN_CHD8_INPUT_Down	1	1.18149	1	1.44201	1	1	1	1.40381	1	1.76569	1.23401	1.40558	1.07963	1.98584	1.71439	1	1	1.28762	1	1	1	1.76908	1	1	1	1	1.30333	1	1	1.2148	1.25205	1	1.30631	1	1	1	1	1.19565	1	1	1	1	1	1	1	1	1.07546
TOP2000_KATAYAMA.E14.5_CHD8HETERO_MOUSE_WHOLE-BRAIN_CHD8_INPUT_Up	1	1	1	1	1	1	1	1	1	1	1	1	1	1	1	1	1	1	1	1	1	1	1	1.13801	1	1	1	1	1	1	1	1	1	1.22834	1.25129	1.15476	1.41935	1	1	1	1	1	1	1	1	1	1
TOP2000_KATAYAMA.E14.5_WHOLE_BRAIN_HET_1-VS.INPUT_Down	1.08804	1.4388	1	1.71847	1	1	1	1.6109	1.2524	2.3608	2.06544	1.61523	1	1.67791	1.30964	1	1	1.42166	1	1	1	1.4826	1	1	1	1	1.82447	1	1	1.12364	1	1	1.00232	1	1	1	1	1.51919	1.01858	1	1.18936	1	1	1	1	1	1
TOP2000_KATAYAMA.E14.5_WHOLE_BRAIN_HET_1-VS.INPUT_Up	1	1	1	1	1	1	1	1	1	1	1	1	1	1	1	1	1	1	1	1	1	1	1	1.02218	1	1	1	1	1	1	1	1	1	1	1.15989	1.0034	1.0771	1	1	1	1	1	1	1	1	1	1
TOP2000_KATAYAMA.E14.5_WHOLE_BRAIN_WT_1-VS.INPUT_Down	1.06549	1.4594	1	1.74944	1	1	1	1.57097	1.20119	2.32622	2.02887	1.66274	1	1.78204	1.45619	1	1.01092	1.60413	1	1	1	1.62414	1	1	1	1	1.85535	1	1	1.19099	1	1	1.08731	1	1	1	1	1.51741	1	1	1.28926	1.02054	1	1	1	1	1.03971
TOP2000_KATAYAMA.E14.5_WHOLE_BRAIN_WT_1-VS.INPUT_Up	1	1	1	1	1	1	1	1	1	1	1	1	1	1	1	1	1	1	1	1	1	1	1	1.05897	1	1	1	1	1	1	1	1	1	1	1.27674	1.08782	1.1443	1	1	1	1	1	1	1	1	1	1
TOP2000_KATAYAMA.E14.5_WILDTYPE_MOUSE_WHOLE-BRAIN_CHD8_INPUT_Down	1	1.20677	1	1.36953	1	1	1	1.30198	1	1.76168	1.31606	1.42905	1	1.918	1.5814	1	1.0242	1.44051	1	1	1	1.65298	1	1	1	1	1.39814	1	1	1.14	1.26512	1	1.25423	1	1	1	1	1.306	1	1	1	1	1	1	1	1	1.13105
TOP2000_KATAYAMA.E14.5_WILDTYPE_MOUSE_WHOLE-BRAIN_CHD8_INPUT_Up	1	1	1	1	1	1	1	1	1	1	1	1	1	1	1	1	1	1	1	1	1	1	1	1	1	1	1	1	1	1	1	1	1	1.22937	1.0748	1.09859	1.3275	1	1	1	1	1	1	1	1	1	1
TOP2000_MALIK.CFOS_DIV7_MCTX_NEURONS_SC7202_3-VS.INPUT_Down	1	1	1	1	1	1.05082	1	1.35241	1	1.05436	1	1	1.47864	1.41941	1.59005	1.43879	1	1	1	1	1	1.38469	1	1	1.06442	1	1	1.11847	1.11152	1.28074	1	1.1854	1	1	1.13379	1.06188	1	1	1	1	1.48423	1.1558	1	1	1	1	1.26056
TOP2000_MALIK.CFOS_DIV7_MCTX_NEURONS_SC7202_3-VS.INPUT_Up	1	1	1	1.19511	1.01891	1	1.05491	1	1	1	1	1	1	1	1	1	1.43177	1	1	1	1	1	1	1	1	1	1	1	1	1	1	1	1	1	1	1	1.28353	1.11187	1.09648	1.27863	1	1	1	1.12387	1.27177	1.2543	1
TOP2000_PLATT.CHD8_IGG_HET_REPLICATE_1_Down	1.00547	1	1.14795	1	1	1	1	1.0326	1	1	1	1	1	1	1	1	1	1	1	1	1	1	1.11399	1	1	1	1	1	1	1	1	1	1	1.02792	1	1	1	1	1	1	1	1	1	1	1	1	1.04549
TOP2000_PLATT.CHD8_IGG_HET_REPLICATE_1_Up	1	1	1	1	1.03681	1	1.01703	1	1.06981	1.06037	1.05546	1	1.06598	1.00485	1	1	1.07333	1.20521	1	1.03687	1.01413	1.02788	1	1	1	1	1.31165	1	1	1	1.19438	1	1	1	1	1	1	1	1	1	1	1	1.02559	1.09336	1.02093	1.0314	1
TOP2000_PLATT.CHD8_IGG_HET_REPLICATE_2_Down	1	1	1.12322	1	1	1	1	1.03503	1	1	1	1	1	1	1	1	1	1	1	1	1	1	1.1259	1	1	1	1	1	1	1	1	1	1	1.03207	1	1	1	1	1	1	1	1	1	1	1	1	1.03044
TOP2000_PLATT.CHD8_IGG_HET_REPLICATE_2_Up	1	1	1	1.00471	1.04216	1	1.02653	1	1.0725	1.07423	1.05879	1	1.06973	1.01529	1	1	1.08017	1.21338	1	1.03714	1.02088	1.03448	1	1	1	1	1.33062	1	1	1	1.18779	1	1	1	1	1	1	1	1	1	1	1	1.03285	1.08996	1.02954	1.04055	1
TOP2000_PLATT.CHD8_IGG_WT_REPLICATE_1_Down	1	1	1.12336	1	1	1	1	1.0309	1	1	1	1	1	1	1	1	1	1	1	1	1	1	1.12271	1	1	1	1	1	1	1	1	1	1	1.02438	1	1	1	1	1	1	1	1	1	1	1	1	1.03726
TOP2000_PLATT.CHD8_IGG_WT_REPLICATE_1_Up	1	1	1	1	1.04026	1	1.02308	1	1.06737	1.06577	1.06358	1	1.07813	1.0191	1	1	1.07978	1.21539	1	1.04436	1.0241	1.03397	1	1	1	1	1.32989	1	1	1	1.18782	1	1	1	1	1	1	1	1	1	1	1	1.02639	1.09872	1.0318	1.04411	1
TOP2000_PLATT.CHD8_IGG_WT_REPLICATE_2_Down	1	1	1.1203	1	1	1	1	1.02285	1	1	1	1	1	1	1	1	1	1	1	1	1	1	1.1157	1	1	1	1	1	1	1	1	1	1	1.02293	1	1	1	1	1	1	1	1	1	1	1	1	1.03715
TOP2000_PLATT.CHD8_IGG_WT_REPLICATE_2_Up	1	1	1	1	1.03381	1	1.02486	1	1.07992	1.07062	1.05693	1	1.07762	1.01554	1	1	1.06332	1.19741	1	1.04694	1.01405	1.03395	1	1	1	1	1.32171	1	1	1	1.18398	1	1	1	1	1	1	1	1	1	1	1	1.03242	1.07924	1.01977	1.03092	1
TOP2000_PLATT.CHD8_INPUT_HET_REPLICATE_2_Down	1	1	1.11693	1	1	1	1	1.02576	1	1	1	1	1	1	1	1	1	1	1	1	1	1	1.11823	1	1	1	1	1	1	1	1	1	1	1.03625	1	1	1	1	1	1	1	1	1	1	1	1	1.0358
TOP2000_PLATT.CHD8_INPUT_HET_REPLICATE_2_Up	1	1	1	1	1.03403	1	1.01202	1	1.07079	1.05901	1.05987	1	1.07171	1.01041	1	1	1.07174	1.2098	1	1.03795	1.01325	1.02674	1	1	1	1	1.31094	1	1	1	1.19513	1	1	1	1	1	1	1	1	1	1	1	1.01234	1.08364	1.01675	1.03459	1
TOP2000_PLATT.CHD8_INPUT_WT_REPLICATE_1_Down	1	1	1.11743	1	1	1	1	1.04354	1	1	1	1	1	1	1	1	1	1	1	1	1	1	1.139	1	1	1	1	1	1	1	1	1	1	1.05	1	1	1	1	1	1	1	1	1	1	1	1	1.03447
TOP2000_PLATT.CHD8_INPUT_WT_REPLICATE_1_Up	1	1	1	1	1.03421	1	1.02561	1	1.07498	1.06257	1.04052	1	1.06301	1.02034	1.01067	1	1.08009	1.23672	1	1.05265	1.03271	1.05323	1	1	1	1	1.32631	1	1	1	1.20044	1	1	1	1	1	1	1	1	1	1	1	1.00525	1.09629	1.02282	1.03732	1
TOP2000_PLATT.CHD8_INPUT_WT_REPLICATE_2_Down	1	1	1.10997	1	1	1	1	1.02776	1	1	1	1	1	1	1	1	1	1	1	1	1	1	1.11257	1	1	1	1	1	1	1	1	1	1	1.03316	1	1	1	1	1	1	1	1	1	1	1	1	1.0332
TOP2000_PLATT.CHD8_INPUT_WT_REPLICATE_2_Up	1	1	1	1	1.0362	1	1.01174	1	1.07407	1.06912	1.06559	1	1.07732	1.01883	1	1	1.0845	1.2151	1	1.03602	1.01018	1.03338	1	1	1	1	1.32902	1	1	1	1.19317	1	1	1	1	1	1	1	1	1	1	1	1.02068	1.09443	1.01684	1.02737	1
TOP2000_PLATT.SOMAT_CTX_HT_PLATT_1-VS.INPUT_Down	1	1	1	1.51186	1	1	1	1.33563	1	1.41495	1.17055	1.03621	1	1.75479	1.52914	1	1	1.33111	1	1	1	1.54985	1	1	1	1	1.17898	1	1	1.24022	1.21025	1	1.31439	1	1	1	1	1.17872	1	1	1	1	1	1	1	1	1
TOP2000_PLATT.SOMAT_CTX_HT_PLATT_1-VS.INPUT_Up	1	1	1	1	1	1	1	1	1	1	1	1	1	1	1	1	1	1	1	1	1	1	1	1.06052	1	1	1	1	1	1	1	1	1	1.17849	1.25656	1.27023	1.47518	1	1	1	1	1	1	1	1	1	1
TOP2000_PLATT.SOMAT_CTX_HT_PLATT_2-VS.INPUT_Down	1	1	1	1.58761	1	1	1	1.3738	1	1.44922	1.18664	1.03719	1	1.66503	1.44153	1	1	1.39157	1	1	1	1.47888	1	1	1	1	1.23974	1	1	1.243	1.2858	1	1.3619	1	1	1	1	1.22978	1	1	1	1	1	1	1	1	1
TOP2000_PLATT.SOMAT_CTX_HT_PLATT_2-VS.INPUT_Up	1	1	1	1	1	1	1	1	1	1	1	1	1	1	1	1	1	1	1	1	1	1	1	1.12604	1	1	1	1	1	1	1	1	1	1.21461	1.15863	1.25202	1.48054	1	1	1	1	1	1	1	1	1	1
TOP2000_PLATT.SOMAT_CTX_WT_PLATT_1-VS.INPUT_Down	1	1	1	1.6152	1	1	1	1.36311	1	1.41806	1.12128	1.07874	1	1.80185	1.54805	1	1	1.38312	1	1	1	1.53641	1	1	1	1	1.2321	1	1	1.32042	1.33092	1	1.40078	1	1	1	1	1.18286	1	1	1	1	1	1	1	1	1
TOP2000_PLATT.SOMAT_CTX_WT_PLATT_1-VS.INPUT_Up	1	1	1	1	1	1	1	1	1	1	1	1	1	1	1	1	1	1	1	1	1	1	1	1.00839	1	1	1	1	1	1	1	1	1	1.20438	1.22269	1.35934	1.54381	1	1	1	1	1	1	1	1	1	1
TOP2000_PLATT.SOMAT_CTX_WT_PLATT_2-VS.INPUT_Down	1	1	1	1.56227	1	1	1	1.40939	1	1.43351	1.11886	1.03634	1.01609	1.80682	1.59139	1	1	1.31087	1	1	1	1.51143	1	1	1	1	1.22546	1	1	1.27235	1.23498	1	1.30887	1	1	1	1	1.1464	1	1	1	1	1	1	1	1	1
TOP2000_PLATT.SOMAT_CTX_WT_PLATT_2-VS.INPUT_Up	1	1	1	1	1	1	1	1	1	1	1	1	1	1	1	1	1	1	1	1	1	1	1	1.02598	1	1	1	1	1	1	1	1	1	1.17896	1.16932	1.35085	1.51531	1	1	1	1	1	1	1	1	1	1
TOP2000_REYES.CHIP-SEQ_IGG_Down	1	1	1	1.1986	1	1	1	1.2109	1	1.22103	1.12432	1.00986	1.12447	1.17536	1.31609	1	1	1	1	1	1	1.18979	1	1	1	1	1.01084	1	1	1.00519	1	1	1	1	1	1	1	1.01666	1	1	1.17515	1	1	1	1	1	1
TOP2000_REYES.CHIP-SEQ_IGG_Up	1	1	1	1	1	1	1	1	1	1	1	1	1	1	1	1	1	1	1	1	1	1	1	1	1	1	1	1	1	1	1	1.03213	1	1	1.15117	1	1.2579	1	1	1	1	1	1	1	1	1.06714	1
TOP2000_REYES.T47D-MTVL_BREASTCANCER_WT_1-VS.NEGCTL_Down	1.07451	1.27352	1	1.4461	1	1	1	1.04098	1	1.33848	1.39667	1	1	1	1	1	1	1	1	1	1.05556	1	1	1	1	1	1.17694	1	1	1	1	1	1	1	1	1	1	1.28623	1	1	1	1	1	1	1	1	1
TOP2000_REYES.T47D-MTVL_BREASTCANCER_WT_1-VS.NEGCTL_Up	1	1	1	1	1	1	1	1	1	1	1	1	1.04199	1	1	1	1	1	1	1	1	1	1	1	1	1	1	1	1.01199	1	1	1	1	1	1.22153	1	1	1	1	1	1	1	1	1	1	1	1
TOP2000_SANDBERG.NKX2-1_BG_WT_1-VS.INPUT_Down	1	1	1	1	1	1.1378	1	1.29714	1	1.15929	1	1.31901	1.14316	1.27099	1.27193	1.10471	1	1	1	1	1	1.00621	1.13165	1	1	1	1	1	1.13751	1.41276	1	1.02487	1	1.17067	1	1	1	1	1	1	1.25616	1.1149	1	1	1	1	1.28063
TOP2000_SANDBERG.NKX2-1_BG_WT_1-VS.INPUT_Up	1.15938	1.07752	1.151	1	1	1	1	1	1	1	1	1	1	1	1	1	1.35318	1.32146	1	1.07515	1.03075	1	1	1	1	1	1.11144	1	1	1	1.01848	1	1	1	1.05809	1.07757	1.09244	1	1	1	1	1	1	1	1.01465	1.04591	1
TOP2000_SHEN.INPUT_RN2_CHIP_R1_Down	1	1.311	1	1.29298	1	1	1	1.87692	1.9052	1.8839	1.5385	1.22625	2.23002	1.72073	2.18287	1.07106	1	1	1	1	1	1.79644	1	1	1.26836	1	1.34094	1	1	1.36259	1	1	1.29882	1	1	1	1	1	1	1	2.01483	1.36088	1	1	1	1	1.08298
TOP2000_SHEN.INPUT_RN2_CHIP_R1_Up	1	1	1.33365	1	1	1	1	1	1	1	1	1	1	1	1	1	1.08792	1	1	1	1	1	1	1.36525	1	1	1	1	1.03874	1	1	1.0943	1	1.10049	1.50529	1.26302	1.39164	1.22604	1	1.50955	1	1	1	1	1.05513	1.25955	1
TOP2000_SHEN.INPUT_RN2_CHIP_R2_Down	1	1.22716	1	1.24582	1	1	1	1.68334	1.79446	1.70706	1.46748	1.236	2.01297	1.69249	2.0214	1	1	1	1	1	1	1.62214	1	1	1.03788	1	1.28309	1	1	1.28218	1	1	1.18144	1	1	1	1	1	1	1	1.99377	1.34049	1	1	1	1	1.01134
TOP2000_SHEN.INPUT_RN2_CHIP_R2_Up	1	1	1.37373	1	1	1	1.09257	1	1	1	1	1	1	1	1	1	1.17151	1	1	1.03012	1	1	1	1.14017	1	1	1	1	1.00439	1	1	1.22642	1	1.02297	1.43926	1.17641	1.51357	1.17956	1.01751	1.46701	1	1	1	1	1.09162	1.24303	1
TOP2000_SHEN.RN2_LEUKEMIA_WT_1-VS.NEGCTL_Down	1	1.05411	1	1.23784	1	1	1	1	1	1.20235	1.36039	1	1	1	1	1	1.10174	1.23862	1	1	1	1	1	1	1	1	1.24402	1	1	1	1	1	1	1	1	1	1	1.74484	1	1	1	1	1	1	1	1	1
TOP2000_SHEN.RN2_LEUKEMIA_WT_1-VS.NEGCTL_Up	1	1	1	1	1	1	1	1	1.00591	1	1	1	1.86116	1	1.48165	1	1	1	1	1	1	1.04419	1	1	1.27558	1	1	1	1	1	1	1	1	1	1.08321	1	1	1	1	1	1.43342	1.11052	1.04285	1	1	1	1
TOP2000_SHEN.RN2_LEUKEMIA_WT_2-VS.NEGCTL_Down	1.03011	1.08677	1	1.25046	1	1	1	1	1	1.13203	1.35454	1	1	1	1	1	1.10268	1.25086	1	1	1	1	1	1	1	1	1.29644	1	1	1	1	1	1	1	1	1	1	1.76614	1	1	1	1	1	1	1	1	1
TOP2000_SHEN.RN2_LEUKEMIA_WT_2-VS.NEGCTL_Up	1	1	1	1	1	1	1	1	1	1	1	1	1.85852	1	1.475	1	1	1	1	1	1	1.03115	1	1	1.22715	1	1	1	1	1	1	1	1	1	1.0576	1	1	1	1	1	1.42718	1.06079	1.08706	1	1	1	1
TOP2000_SUGATHAN.CHD8_BETHYL_IPSC_NPC-VS.INPUT_Down	1.26964	1.44341	1	1.51446	1	1	1	1.15881	1	1.61233	1.54625	1.08926	1	1.05758	1	1	1.01778	1.17372	1	1	1	1	1	1	1	1	1.43387	1	1	1	1	1	1	1	1	1	1	1.56416	1	1	1	1	1	1	1	1	1
TOP2000_SUGATHAN.CHD8_BETHYL_IPSC_NPC-VS.INPUT_Up	1	1	1	1	1	1	1	1	1	1	1	1	1.20821	1	1	1	1	1	1	1	1	1	1	1	1	1	1	1	1	1	1	1	1	1	1.27932	1	1	1	1	1	1	1	1	1	1	1	1
TOP2000_SUGATHAN.CHD8_NOVUS60417_IPSC_NPC-VS.INPUT_Down	1.20508	1.38981	1	1.57743	1	1	1	1.20955	1	1.62294	1.51456	1.11083	1	1.04917	1	1	1	1	1	1	1	1	1	1	1	1	1.35679	1	1	1	1	1	1	1	1	1	1	1.48026	1.03372	1	1	1	1	1	1	1	1
TOP2000_SUGATHAN.CHD8_NOVUS60417_IPSC_NPC-VS.INPUT_Up	1	1	1	1	1	1	1	1	1	1	1	1	1.20958	1	1	1	1	1	1	1	1	1	1	1	1	1	1	1	1	1	1	1	1	1	1.14443	1	1	1	1	1	1	1	1	1	1	1	1
TOP2000_SUGATHAN.CHD8_NOVUS60418_IPSC_NPC-VS.INPUT_Down	1.25414	1.49822	1	1.61189	1	1	1	1.20718	1	1.71489	1.6177	1.15064	1	1.08744	1	1	1	1.18979	1	1	1.0826	1.06741	1	1	1	1	1.44542	1	1	1	1	1	1	1	1	1	1	1.55435	1	1	1	1	1	1	1	1	1
TOP2000_SUGATHAN.CHD8_NOVUS60418_IPSC_NPC-VS.INPUT_Up	1	1	1	1	1	1	1	1	1	1	1	1	1.12085	1	1	1	1	1	1	1	1	1	1	1	1	1	1	1	1	1	1	1	1	1	1.29829	1	1	1	1	1	1	1	1	1	1	1	1
TOP2000_SUGATHAN.INPUT_Down	1	1.12665	1	1.37751	1	1	1	1.12286	1	1.21373	1.10828	1	1	1.02569	1	1	1	1.03994	1	1	1	1.04054	1	1	1	1	1.08055	1	1	1	1.03552	1	1	1	1	1	1	1.06634	1	1	1	1	1	1	1	1	1
TOP2000_SUGATHAN.INPUT_Up	1	1	1	1	1	1	1	1	1	1	1	1	1	1	1	1	1	1	1	1	1	1	1	1	1	1	1	1	1	1	1	1	1	1	1.23314	1	1	1	1	1	1	1	1	1	1	1	1
TOP2000_ZHAO.RAT.CHD8.MOL.MM9.BED_Down	1.14097	1.21766	1	1.29773	1	1	1	1	1	1.23711	1.47174	1	1	1	1	1	1	1.2629	1	1	1	1	1	1	1	1	1.32626	1	1	1	1	1	1	1	1	1	1	1.44968	1	1	1	1	1	1	1	1	1
TOP2000_ZHAO.RAT.CHD8.MOL.MM9.BED_Up	1	1	1	1	1	1	1	1	1	1	1	1	1.74658	1	1.34756	1	1	1	1	1	1	1	1	1	1	1	1	1	1	1	1	1	1	1	1.1715	1	1	1	1	1	1.25516	1.11288	1	1	1	1	1
TOP2000_ZHAO.RAT.CHD8.OPC.MM9.BED_Down	1	1.14709	1	1.38146	1	1	1	1	1	1.34361	1.45434	1	1	1	1	1	1	1.4501	1	1	1	1	1	1	1	1	1.31142	1	1	1	1	1	1	1	1	1	1	1.59973	1	1	1	1	1	1	1	1	1
TOP2000_ZHAO.RAT.CHD8.OPC.MM9.BED_Up	1	1	1	1	1	1	1	1	1	1	1	1	1.56731	1	1.17928	1	1	1	1	1	1	1	1	1	1	1	1	1	1	1	1	1	1	1	1.05055	1	1	1	1	1	1	1	1	1	1	1	1
TOP500_COTNEY_HS.HNSC_2_INPUT_Down	1	1.17629	1	1.29433	1	1	1	1.53392	1.43218	1.85311	1.76782	1.3014	1.61683	1.57032	1.71911	1.00873	1	1	1.03948	1	1.06632	1.55046	1	1	1	1	1.3265	1	1	1.19975	1	1	1.07831	1	1	1	1	1	1	1	1.70817	1.11186	1.43724	1	1	1	1
TOP500_COTNEY_HS.HNSC_2_INPUT_Up	1	1	1.367	1	1	1	1	1	1	1	1	1	1	1	1	1	1.07782	1	1	1	1	1	1	1	1	1	1	1	1.13379	1	1	1	1	1	1.34725	1	1	1	1	1.1657	1	1	1	1	1	1	1
TOP500_COTNEY_HS.HNSC_3_INPUT_Down	1	1	1	1.26898	1	1.12885	1	1.66893	1.33941	1.72509	1.67182	1.27647	1.87763	1.24354	1.74016	1.12156	1	1	1	1	1	1.40413	1	1	1	1	1	1	1	1.42612	1	1.00159	1.20257	1	1.03692	1	1	1	1	1	1.73916	1.26508	1.04534	1	1	1	1.21141
TOP500_COTNEY_HS.HNSC_3_INPUT_Up	1.09382	1	1.50293	1	1	1	1.00849	1	1	1	1	1	1	1	1	1	1.19056	1	1	1.08231	1.02223	1	1	1	1	1	1	1.44899	1.47478	1	1	1	1	1.03646	1	1.22104	1.15722	1.36477	1.18627	1.23445	1	1	1	1	1.11307	1.25159	1
TOP500_COTNEY_HS.HNSC_WT_2-VS.INPUT_Down	1.22389	1.30077	1	1.67774	1	1	1.04999	1.43619	1.04664	1.87723	1.90577	1.34312	1	1.095	1	1	1	1.40711	1	1.00587	1.08749	1	1	1	1	1	1.72572	1	1	1.11514	1	1	1	1	1	1	1	1.59113	1	1	1	1	1	1.19307	1	1	1
TOP500_COTNEY_HS.HNSC_WT_2-VS.INPUT_Up	1	1	1	1	1	1	1	1	1	1	1	1	1.16485	1	1	1	1	1	1	1	1	1	1	1	1	1	1	1	1	1	1	1	1	1	1.23824	1	1	1	1	1	1	1	1	1	1	1	1
TOP500_COTNEY_HS.HNSC_WT_3-VS.INPUT_Down	1.3475	1.42699	1	1.50803	1	1	1.13593	1.30645	1.06626	1.89515	1.71987	1.38862	1	1	1	1	1	1.46794	1	1.0144	1.01743	1	1	1	1	1	1.5785	1	1	1.08971	1	1	1	1	1	1	1	1.68913	1	1.03369	1	1	1	1.06577	1.26684	1	1
TOP500_COTNEY_HS.HNSC_WT_3-VS.INPUT_Up	1	1	1	1	1	1	1	1	1	1	1	1	1.44756	1	1	1	1	1	1	1	1	1	1	1	1	1	1	1	1	1	1	1	1	1	1.16307	1	1	1	1	1	1	1	1	1	1	1	1
TOP500_COTNEY_MM.FRONTAL_CX_WT_1-VS.INPUT_Down	1.10603	1.10846	1	1.21425	1	1	1.02285	1.34337	1.12941	1.66342	1.56424	1.13722	1	1.04662	1	1	1	1.45263	1	1	1.10042	1.05853	1	1	1	1	1.65	1	1	1.21661	1	1	1	1	1	1	1	1.78276	1.11431	1.02573	1	1	1	1.24542	1	1	1
TOP500_COTNEY_MM.FRONTAL_CX_WT_1-VS.INPUT_Up	1	1	1	1	1	1	1	1	1	1	1	1	1.06755	1	1	1	1	1	1	1	1	1	1	1	1	1	1	1	1	1	1	1	1	1	1	1	1	1	1	1	1	1	1	1	1	1	1
TOP500_COTNEY_MM.FRONTAL_CX_WT_2-VS.INPUT_Down	1.10112	1	1.17907	1	1	1	1	1.03903	1	1.02173	1	1.07268	1	1	1	1.10507	1	1.16788	1	1	1	1	1	1	1	1	1	1	1	1	1	1	1	1	1	1	1	1.33122	1	1	1	1	1	1	1	1	1
TOP500_COTNEY_MM.FRONTAL_CX_WT_2-VS.INPUT_Up	1	1	1	1	1	1	1	1	1.05031	1	1	1	1.22597	1	1	1	1	1	1	1	1	1	1	1	1	1	1	1	1	1	1.00731	1	1	1	1	1	1	1	1	1	1	1	1.17432	1	1	1	1
TOP500_COTNEY_MM.MOUSE_E17.5_FRONTAL_CORTEX_1_INPUT_Down	1	1	1	1	1	1	1	1	1.05876	1	1	1.08461	1	1	1	1	1	1	1.09433	1	1	1	1.31215	1.01299	1	1.33433	1	1	1	1	1	1	1	1.44188	1	1	1.08239	1	1	1.27002	1	1	1	1	1	1	1
TOP500_COTNEY_MM.MOUSE_E17.5_FRONTAL_CORTEX_1_INPUT_Up	1	1	1	1.0893	1.16426	1	1	1	1	1.05922	1	1	1.13525	1	1.06882	1	1	1.02786	1	1.24209	1	1.06373	1	1	1	1	1.42265	1	1	1	1.17903	1.0024	1.30654	1	1.10185	1	1	1	1	1	1	1	1	1	1	1.30591	1
TOP500_COTNEY_MM.MOUSE_E17.5_FRONTAL_CORTEX_2_INPUT_Down	1	1	1	1	1	1	1	1	1.07551	1	1	1.0955	1	1	1	1	1	1	1.12717	1	1	1	1.30126	1.01012	1	1.32858	1	1	1	1	1	1	1	1.43377	1	1	1.07089	1	1	1.21803	1	1	1	1	1	1	1
TOP500_COTNEY_MM.MOUSE_E17.5_FRONTAL_CORTEX_2_INPUT_Up	1	1	1	1.05558	1.16655	1	1	1	1	1.06461	1	1	1.13426	1	1.05888	1	1	1.02586	1	1.21782	1	1.02702	1	1	1	1	1.43458	1	1	1	1.19991	1.01154	1.30046	1	1.07931	1	1	1	1	1	1	1	1	1	1	1.3386	1
TOP500_GOMPERS.BRAIN_WT_1-VS.INPUT_Down	1.07349	1.25895	1	1.36245	1	1	1	1.3946	1.04692	1.58091	1.44727	1.14441	1	1.30612	1	1	1	1.34483	1	1	1	1.04502	1	1	1	1	1.35178	1	1	1.11924	1	1	1	1	1	1	1	1.46439	1	1	1	1	1	1	1	1	1
TOP500_GOMPERS.BRAIN_WT_1-VS.INPUT_Up	1	1	1	1	1	1	1	1	1	1	1	1	1.00502	1	1	1	1	1	1	1	1	1	1	1	1	1	1	1	1	1	1	1	1	1	1.15559	1.0965	1	1	1	1	1	1	1	1	1	1	1
TOP500_GOMPERS.BRAIN_WT_2-VS.INPUT_Down	1	1	1	1	1	1	1	1	1.15575	1	1	1	1	1	1	1	1	1	1.08508	1	1	1	1.33094	1	1	1.24655	1	1	1	1	1	1	1	1.42609	1	1	1.04653	1	1	1.29425	1	1	1	1	1	1	1
TOP500_GOMPERS.BRAIN_WT_2-VS.INPUT_Up	1	1	1	1.01051	1.14101	1	1	1	1	1.03729	1	1	1.18157	1.02214	1.15351	1	1	1	1	1.14533	1	1.02615	1	1	1	1	1.30294	1	1	1	1.20416	1	1.1555	1	1.02891	1	1	1	1	1	1	1	1	1	1	1.26432	1
TOP500_GOMPERS.INPUT_MERGED_Down	1	1	1	1	1	1	1	1	1.06308	1	1	1.12284	1	1	1	1	1	1	1.10628	1	1	1	1.31385	1	1	1.31823	1	1	1	1	1	1	1	1.3602	1	1	1.10852	1	1	1.27271	1	1	1	1	1	1	1
TOP500_GOMPERS.INPUT_MERGED_Up	1	1	1	1.08152	1.16981	1	1	1	1	1.03472	1	1	1.13471	1	1.06111	1	1	1.02252	1	1.17609	1	1	1	1	1	1	1.33652	1	1	1	1.1904	1	1.25317	1	1.05167	1	1	1	1	1	1	1	1	1	1	1.31583	1
TOP500_HMITOU.CONTROL_CHIP-SEQ_REPLICATE_1_Down	1	1	1	1	1	1	1	1.20827	1.46283	1.05358	1	1	1	1	1	1	1	1	1.10251	1	1.16942	1	1.22934	1	1	1.01341	1	1	1	1	1	1	1	1.30575	1	1	1	1.162	1.27554	1.0634	1	1	1	1	1	1	1
TOP500_HMITOU.CONTROL_CHIP-SEQ_REPLICATE_1_Up	1	1	1	1	1	1	1	1	1	1	1	1	1.47585	1	1.34454	1	1	1	1	1	1	1	1	1	1	1	1	1	1	1	1.03852	1.01245	1.0067	1	1.40471	1	1	1	1	1	1	1	1	1	1	1.05669	1
TOP500_HMITOU.CONTROL_CHIP-SEQ_REPLICATE_2_Down	1	1	1	1	1	1	1	1	1.00039	1	1	1.10745	1	1	1	1	1	1	1.09075	1	1	1	1.29949	1	1	1.36299	1	1	1	1	1	1	1	1.4905	1	1	1	1	1	1.26079	1	1	1	1	1	1	1
TOP500_HMITOU.CONTROL_CHIP-SEQ_REPLICATE_2_Up	1	1	1	1.2732	1.19101	1	1	1	1	1	1	1	1.06135	1	1.0056	1.01551	1	1.06624	1	1.20682	1	1.0239	1	1	1	1	1.35366	1	1	1	1.20286	1	1.24491	1	1.12614	1	1	1	1	1	1	1	1	1	1	1.275	1
TOP500_HMITOU.ES_CELLS_WT_1-VS.INPUT_Down	1	1.1168	1	1.68393	1	1	1	1	1	1.18374	1.21561	1	1	1	1	1	1	1	1	1	1.05284	1	1	1	1	1	1	1	1	1	1	1	1	1.07336	1	1	1	1.27676	1	1	1	1	1	1	1.19557	1	1
TOP500_HMITOU.ES_CELLS_WT_1-VS.INPUT_Up	1	1	1	1	1	1	1	1	1	1	1	1	1.62135	1	1.24445	1	1	1	1	1	1	1.04602	1	1	1.39651	1.12865	1	1.16028	1.55475	1	1	1.0459	1	1	1.36649	1	1	1	1	1.02057	1.16072	1.27144	1	1	1	1	1
TOP500_HMITOU.ES_CELLS_WT_2-VS.INPUT_Down	1	1	1	1.12696	1	1	1	1	1	1.05986	1.17888	1	1	1	1	1	1	1	1	1	1.0029	1	1	1	1	1	1	1	1	1	1	1	1	1	1	1	1	1.03495	1	1.00351	1	1	1	1.20292	1	1	1
TOP500_HMITOU.ES_CELLS_WT_2-VS.INPUT_Up	1	1	1	1	1	1	1	1	1.10664	1	1	1	1.66447	1	1.29752	1	1	1	1	1	1	1	1	1	1.33405	1	1	1	1.01272	1	1	1	1	1	1.10544	1	1	1	1	1	1.25683	1.03993	1.06068	1	1	1	1
TOP500_KATAYAMA.ADULT_CHD8HETERO_MOUSE_WHOLE-BRAIN_CHD8_INPUT_Down	1.29766	1.36344	1.02697	1	1	1	1	1.41581	1	1.2117	1.01797	1.03782	1	1.25484	1	1	1.20437	1.23387	1	1	1	1.02886	1	1	1	1	1.117	1	1	1.04079	1	1	1	1	1	1	1	1.02025	1	1	1	1	1	1	1	1	1
TOP500_KATAYAMA.ADULT_CHD8HETERO_MOUSE_WHOLE-BRAIN_CHD8_INPUT_Up	1	1	1	1	1	1	1	1	1	1	1	1	1	1	1	1	1	1	1	1	1	1	1	1	1	1	1	1	1	1	1	1	1	1	1	1	1	1	1	1	1	1	1	1	1	1	1
TOP500_KATAYAMA.ADULT_MOUSE_WHOLE-BRAIN_CHD8_INPUT_Down	1	1	1	1.13183	1	1	1	1	1	1.00301	1	1	1	1	1	1	1	1.1318	1	1	1	1	1	1	1	1	1	1	1	1	1	1	1	1	1	1	1	1.29233	1	1	1	1	1	1	1	1	1
TOP500_KATAYAMA.ADULT_MOUSE_WHOLE-BRAIN_CHD8_INPUT_Up	1	1	1	1	1	1	1	1	1.0868	1	1	1	1.38164	1	1.01427	1	1	1	1	1	1	1	1	1	1.0096	1	1	1	1	1	1	1	1	1	1.04908	1	1	1	1	1	1.23593	1.01103	1.16363	1	1	1	1
TOP500_KATAYAMA.ADULT_WHOLE_BRAIN_HET_1-VS.INPUT_Down	1.26643	1.56391	1	1.91532	1	1	1.32629	1.75419	1.90051	2.45601	2.12856	1.41733	1.10436	1.42463	1.41327	1	1.04324	1.3174	1	1	1	1.56747	1	1	1.3238	1	2.12138	1.14882	1	1.03001	1	1	1	1	1	1	1	1.60842	1	1	1.71132	1.51341	1	1.64385	1.01202	1	1.03131
TOP500_KATAYAMA.ADULT_WHOLE_BRAIN_HET_1-VS.INPUT_Up	1	1	1	1	1	1	1	1	1	1	1	1	1	1	1	1	1	1	1	1	1	1	1	1	1	1	1	1	1	1	1	1	1	1	1.36256	1	1	1	1	1	1	1	1	1	1	1	1
TOP500_KATAYAMA.ADULT_WHOLE_BRAIN_UNK_1-VS.INPUT_Down	1.26037	1.49426	1	1.56157	1	1	1.10838	1.4867	1.3791	1.90004	1.91102	1.27605	1	1	1	1	1	1.12161	1	1	1.00526	1	1	1	1	1	1.54438	1	1	1	1	1	1	1	1	1	1	1.35406	1	1	1	1	1	1.33372	1	1	1
TOP500_KATAYAMA.ADULT_WHOLE_BRAIN_UNK_1-VS.INPUT_Up	1	1	1	1	1	1	1	1	1	1	1	1	1.14371	1	1	1	1	1	1	1	1	1	1	1	1	1.05935	1	1	1.20664	1	1	1	1	1	1.3673	1	1	1	1	1	1	1	1	1	1	1	1
TOP500_KATAYAMA.ADULT_WHOLE_BRAIN_WT_1-VS.INPUT_Down	1.24162	1.51479	1	1.84625	1	1	1.14946	1.83832	1.72388	2.34706	2.06936	1.56527	1.34421	1.5386	1.54611	1	1.28409	1.23845	1	1	1.03346	1.67548	1	1	1.413	1	2.0284	1.06017	1	1.29691	1	1	1	1	1	1	1	1.44052	1.10747	1	1.83728	1.55697	1.10873	1.62104	1	1	1.11185
TOP500_KATAYAMA.ADULT_WHOLE_BRAIN_WT_1-VS.INPUT_Up	1	1	1.04287	1	1	1	1	1	1	1	1	1	1	1	1	1	1	1	1	1	1	1	1	1.12144	1	1	1	1	1	1	1	1	1	1	1.43166	1.18709	1	1	1	1	1	1	1	1	1	1	1
TOP500_KATAYAMA.ADULT_WILDTYPE_MOUSE_WHOLE-BRAIN_CHD8_INPUT_Down	1.08857	1.08933	1	1.29226	1	1	1	1	1	1.01956	1	1	1	1.23964	1	1	1.04577	1.30491	1	1	1	1.15475	1	1	1	1	1.19552	1	1	1	1	1	1	1	1	1	1	1.396	1	1	1	1	1	1	1	1	1.10067
TOP500_KATAYAMA.ADULT_WILDTYPE_MOUSE_WHOLE-BRAIN_CHD8_INPUT_Up	1	1	1	1	1	1	1	1	1	1	1	1	1	1	1	1	1	1	1	1	1	1	1	1	1	1	1	1	1	1	1	1	1	1	1.00894	1	1.20129	1	1	1	1	1	1	1	1	1	1
TOP500_KATAYAMA.E14.5_CHD8HETERO_MOUSE_WHOLE-BRAIN_CHD8_INPUT_Down	1	1.27119	1	1.5215	1	1	1	1.48459	1.07641	1.80324	1.37348	1.55424	1.1054	1.86623	1.69073	1	1.29391	1.37395	1	1	1	1.82058	1	1	1	1	1.56127	1	1	1.21935	1.25477	1	1.357	1	1	1	1	1.13371	1	1	1.06694	1	1	1.12801	1	1	1.02325
TOP500_KATAYAMA.E14.5_CHD8HETERO_MOUSE_WHOLE-BRAIN_CHD8_INPUT_Up	1	1	1	1	1	1	1	1	1	1	1	1	1	1	1	1	1	1	1	1	1	1	1	1.24919	1	1	1	1	1	1	1	1	1	1.2961	1.17941	1.30764	1.54008	1	1	1	1	1	1	1	1	1	1
TOP500_KATAYAMA.E14.5_WHOLE_BRAIN_HET_1-VS.INPUT_Down	1.1155	1.39495	1	1.82662	1	1	1.40627	1.6526	1.65797	2.57321	2.30255	1.78909	1	1.72601	1.38575	1	1	1.56727	1	1.15606	1.04772	1.61941	1	1	1	1	2.07546	1	1	1.06748	1	1	1.03489	1	1	1	1	1.54486	1.15879	1	1.39086	1.28374	1	1.48515	1	1	1
TOP500_KATAYAMA.E14.5_WHOLE_BRAIN_HET_1-VS.INPUT_Up	1	1	1	1	1	1	1	1	1	1	1	1	1	1	1	1	1	1	1	1	1	1	1	1	1	1	1	1	1	1	1	1.04872	1	1	1.33561	1.28115	1	1	1	1	1	1	1	1	1	1	1
TOP500_KATAYAMA.E14.5_WHOLE_BRAIN_WT_1-VS.INPUT_Down	1.08547	1.49675	1	2.04979	1	1	1.34505	1.77859	1.61558	2.67622	2.26367	1.90062	1.00149	1.99883	1.65333	1	1.13643	1.57124	1	1	1	1.82145	1	1	1	1	2.16899	1	1	1.30789	1	1	1	1	1	1	1	1.5346	1.26906	1	1.50826	1.33603	1	1.3782	1	1	1
TOP500_KATAYAMA.E14.5_WHOLE_BRAIN_WT_1-VS.INPUT_Up	1	1	1	1	1	1	1	1	1	1	1	1	1	1	1	1	1	1	1	1	1	1	1	1	1	1	1	1	1	1	1	1	1	1	1.4382	1.53834	1	1	1	1	1	1	1	1	1	1	1
TOP500_KATAYAMA.E14.5_WILDTYPE_MOUSE_WHOLE-BRAIN_CHD8_INPUT_Down	1.05546	1.27215	1	1.46509	1	1	1	1.38915	1.22945	1.81265	1.31146	1.48403	1.02426	1.70462	1.55137	1	1	1.40017	1	1	1	1.60398	1	1	1	1	1.61	1	1	1.19423	1.27265	1	1.21646	1	1	1	1	1.35934	1.0584	1	1.05375	1	1	1	1	1	1.12078
TOP500_KATAYAMA.E14.5_WILDTYPE_MOUSE_WHOLE-BRAIN_CHD8_INPUT_Up	1	1	1	1	1	1	1	1	1	1	1	1	1	1	1	1	1	1	1	1	1	1	1	1.03712	1	1	1	1	1	1	1	1	1	1.08541	1.01427	1.24646	1.33102	1	1	1	1	1	1	1	1	1	1
TOP500_MALIK.CFOS_DIV7_MCTX_NEURONS_SC7202_3-VS.INPUT_Down	1.19353	1	1.27091	1	1	1.1578	1	1.19837	1	1	1	1	1.09018	1.30761	1.32101	1.42638	1	1	1	1	1	1.19755	1.14974	1	1.11027	1	1	1.15959	1.08854	1.24356	1	1.0736	1	1	1.02712	1	1	1	1	1	1.06365	1	1	1	1	1	1.48905
TOP500_MALIK.CFOS_DIV7_MCTX_NEURONS_SC7202_3-VS.INPUT_Up	1	1	1	1	1.14151	1	1.13907	1	1	1.00261	1	1	1	1	1	1	1.24468	1	1	1	1	1	1	1	1	1	1	1	1	1	1	1	1	1	1	1	1.02988	1	1.08169	1.21012	1	1	1	1.07978	1.27613	1.35039	1
TOP500_PLATT.CHD8_IGG_HET_REPLICATE_1_Down	1	1	1	1	1	1	1	1	1.10216	1	1	1.07223	1	1	1	1	1	1	1.13187	1	1	1	1.19422	1	1	1.25804	1	1	1	1	1	1	1	1.43561	1	1	1.13034	1	1	1.29817	1	1	1	1	1	1	1
TOP500_PLATT.CHD8_IGG_HET_REPLICATE_1_Up	1	1	1	1.0709	1.15176	1	1	1	1	1.03295	1	1	1.10355	1	1.02354	1	1	1	1	1.15437	1	1	1	1	1	1	1.32358	1	1	1	1.18571	1	1.1909	1	1.09426	1	1	1	1	1	1	1	1	1	1	1.26568	1
TOP500_PLATT.CHD8_IGG_HET_REPLICATE_2_Down	1	1	1	1	1	1	1	1	1.10081	1	1	1.04947	1	1	1	1	1	1	1.12872	1	1	1	1.25683	1	1	1.27063	1	1	1	1	1	1	1	1.42201	1	1	1.0508	1	1	1.23318	1	1	1	1	1	1	1
TOP500_PLATT.CHD8_IGG_HET_REPLICATE_2_Up	1	1	1	1.11261	1.16308	1	1	1	1	1.09502	1	1	1.12678	1	1.02118	1	1	1	1	1.17096	1	1	1	1	1	1	1.36087	1	1	1	1.17388	1	1.15819	1	1.08129	1	1	1	1	1	1	1	1	1	1	1.3111	1
TOP500_PLATT.CHD8_IGG_WT_REPLICATE_1_Down	1	1	1	1	1	1	1	1	1.08608	1	1	1.04259	1	1	1	1	1	1	1.12591	1	1	1	1.2526	1	1	1.27201	1	1	1	1	1	1	1	1.40333	1	1	1.09688	1	1	1.25459	1	1	1	1	1	1	1
TOP500_PLATT.CHD8_IGG_WT_REPLICATE_1_Up	1	1	1	1.07674	1.16618	1	1	1	1	1.08726	1	1	1.1301	1	1.04079	1	1	1	1	1.18751	1	1	1	1	1	1	1.36523	1	1	1	1.16421	1.02819	1.17973	1	1.1171	1	1	1	1	1	1	1	1	1	1	1.28873	1
TOP500_PLATT.CHD8_IGG_WT_REPLICATE_2_Down	1	1	1	1	1	1	1	1	1.04464	1	1	1.04273	1	1	1	1	1	1	1.12461	1	1	1	1.27045	1	1	1.27644	1	1	1	1	1	1	1	1.4263	1	1	1.07964	1	1	1.18153	1	1	1	1	1	1	1
TOP500_PLATT.CHD8_IGG_WT_REPLICATE_2_Up	1	1	1	1.08419	1.16163	1	1.02501	1	1	1.06674	1	1	1.11702	1	1.06904	1	1	1	1	1.17958	1	1	1	1	1	1	1.3631	1	1	1	1.12339	1	1.22029	1	1.01802	1	1	1	1	1	1	1	1	1	1	1.26024	1
TOP500_PLATT.CHD8_INPUT_HET_REPLICATE_2_Down	1	1	1	1	1	1	1	1	1.05065	1	1	1	1	1	1	1	1	1	1.14326	1	1	1	1.19033	1	1	1.25097	1	1	1	1	1	1	1	1.42284	1	1	1.10534	1	1	1.2476	1	1	1	1	1	1	1
TOP500_PLATT.CHD8_INPUT_HET_REPLICATE_2_Up	1	1	1	1.07921	1.14074	1	1	1	1	1.10891	1	1	1.14134	1	1.05401	1	1	1	1	1.1553	1	1	1	1	1	1	1.36027	1	1	1	1.19138	1.00509	1.22391	1	1.10196	1	1	1	1	1	1	1	1	1	1	1.27568	1
TOP500_PLATT.CHD8_INPUT_WT_REPLICATE_1_Down	1	1	1	1	1	1	1	1	1.00895	1	1	1	1	1	1	1	1	1	1.12161	1	1	1	1.25624	1.02426	1	1.22934	1	1	1	1	1	1	1	1.45397	1	1	1.10659	1	1	1.23966	1	1	1	1	1	1	1
TOP500_PLATT.CHD8_INPUT_WT_REPLICATE_1_Up	1	1	1	1.03833	1.16838	1	1	1	1	1.15	1	1	1.1528	1.00423	1.23557	1	1	1.0492	1	1.19318	1	1.14045	1	1	1	1	1.41809	1	1	1	1.20192	1	1.0888	1	1	1	1	1	1	1	1	1	1	1	1	1.26368	1
TOP500_PLATT.CHD8_INPUT_WT_REPLICATE_2_Down	1	1	1	1	1	1	1	1	1.06384	1	1	1.09036	1	1	1	1	1	1	1.11783	1	1	1	1.2219	1	1	1.29024	1	1	1	1	1	1	1	1.43023	1	1	1.09516	1	1	1.26732	1	1	1	1	1	1	1
TOP500_PLATT.CHD8_INPUT_WT_REPLICATE_2_Up	1	1	1	1.06531	1.15146	1	1	1	1	1.07623	1.00277	1	1.09193	1	1.02478	1	1	1	1	1.1533	1	1	1	1	1	1	1.3682	1	1	1	1.17896	1	1.28044	1	1.08023	1	1	1	1	1	1	1	1	1	1	1.27816	1
TOP500_PLATT.SOMAT_CTX_HT_PLATT_1-VS.INPUT_Down	1	1.08525	1	1.55114	1	1	1	1.53995	1.14126	1.71502	1.43526	1.25001	1.0259	1.79514	1.65497	1	1.08259	1.4259	1	1	1	1.54036	1	1	1	1	1.45889	1	1	1.35701	1	1	1.26862	1	1	1	1	1.13925	1	1	1.01818	1	1	1.08324	1	1	1
TOP500_PLATT.SOMAT_CTX_HT_PLATT_1-VS.INPUT_Up	1	1	1	1	1	1	1	1	1	1	1	1	1	1	1	1	1	1	1	1	1	1	1	1.08535	1	1	1	1	1	1	1	1	1	1	1.17751	1.36131	1.43569	1	1	1.02242	1	1	1	1	1	1	1
TOP500_PLATT.SOMAT_CTX_HT_PLATT_2-VS.INPUT_Down	1	1	1	1.56563	1	1	1	1.48419	1	1.49126	1.2062	1.14395	1	1.66728	1.53575	1	1	1.40894	1	1	1	1.57845	1	1	1	1	1.43481	1	1	1.25874	1	1	1.28512	1	1	1	1	1	1	1	1.06895	1	1	1.06235	1	1	1
TOP500_PLATT.SOMAT_CTX_HT_PLATT_2-VS.INPUT_Up	1	1	1	1	1	1	1	1	1	1	1	1	1	1	1	1	1	1	1	1	1	1	1	1.07799	1	1	1	1	1	1	1	1	1	1	1.33488	1.33259	1.41149	1	1	1	1	1	1	1	1	1	1
TOP500_PLATT.SOMAT_CTX_WT_PLATT_1-VS.INPUT_Down	1	1	1	1.54057	1	1	1	1.6127	1.00551	1.59385	1.31268	1.17953	1.23494	1.85647	1.78229	1	1	1.48877	1	1	1	1.79435	1	1	1	1	1.39997	1	1	1.49233	1.28751	1	1.48793	1	1	1	1	1.11394	1.06726	1	1.13565	1	1	1	1	1	1
TOP500_PLATT.SOMAT_CTX_WT_PLATT_1-VS.INPUT_Up	1	1	1.13289	1	1	1	1	1	1	1	1	1	1	1	1	1	1	1	1	1	1	1	1	1.12618	1	1	1	1	1	1	1	1	1	1.22035	1.2346	1.41983	1.68642	1	1	1.05382	1	1	1	1	1	1	1
TOP500_PLATT.SOMAT_CTX_WT_PLATT_2-VS.INPUT_Down	1	1	1	1.39302	1	1	1	1.5881	1	1.5196	1.25495	1.11232	1.04123	1.71591	1.63997	1	1	1.41827	1	1	1	1.65992	1	1	1	1	1.31835	1	1	1.47709	1.127	1	1.38031	1	1	1	1	1.10538	1.10841	1	1.04326	1	1	1	1	1	1
TOP500_PLATT.SOMAT_CTX_WT_PLATT_2-VS.INPUT_Up	1	1	1.12563	1	1	1	1	1	1	1	1	1	1	1	1	1	1	1	1	1	1	1	1	1.12671	1	1	1	1	1	1	1	1	1	1.05089	1.17247	1.39625	1.6899	1	1	1.04421	1	1	1	1	1	1	1
TOP500_REYES.CHIP-SEQ_IGG_Down	1	1.19872	1	1.49885	1	1	1	1.01379	1	1.21903	1.19811	1	1	1	1	1	1	1	1	1	1	1.0589	1	1	1	1	1.14536	1	1	1	1	1	1	1	1	1	1	1.02763	1	1	1.11572	1	1	1	1	1	1
TOP500_REYES.CHIP-SEQ_IGG_Up	1	1	1.07635	1	1	1	1	1	1	1	1	1	1	1	1	1	1	1	1	1	1	1	1	1.19161	1	1	1	1	1.15612	1	1	1.04933	1	1	1.38921	1	1.04684	1	1	1	1	1	1	1	1	1.08991	1
TOP500_REYES.T47D-MTVL_BREASTCANCER_WT_1-VS.NEGCTL_Down	1.20221	1.29321	1	1.29222	1	1	1	1.01476	1.02432	1.31023	1.50057	1	1	1	1	1	1	1	1	1	1	1	1	1	1	1	1.13465	1	1	1	1	1	1	1	1	1	1	1.22147	1	1	1	1	1	1	1	1	1
TOP500_REYES.T47D-MTVL_BREASTCANCER_WT_1-VS.NEGCTL_Up	1	1	1	1	1	1	1	1	1	1	1	1	1.20593	1	1.04884	1	1	1	1	1	1	1	1	1	1	1	1	1	1.01439	1	1	1.00168	1	1	1.33047	1	1	1	1	1	1	1	1	1	1	1	1
TOP500_SANDBERG.NKX2-1_BG_WT_1-VS.INPUT_Down	1.06451	1.05626	1	1.58717	1	1.47087	1	1.4996	1	1.48797	1.33682	1.55555	1.44924	1.58665	1.48543	1.56401	1	1	1	1	1	1.35609	1.02394	1	1	1	1.03617	1.03606	1.21851	1.80911	1.04155	1.12338	1.15064	1.10366	1	1	1	1	1	1	1.70478	1.41715	1.23102	1	1	1	1.52354
TOP500_SANDBERG.NKX2-1_BG_WT_1-VS.INPUT_Up	1	1	1.03847	1	1	1	1	1	1	1	1	1	1	1	1	1	1.69679	1.15056	1	1	1	1	1	1	1.03442	1	1	1	1	1	1	1	1	1	1.1202	1.16987	1.24813	1	1.2076	1	1	1	1	1	1.08346	1.01166	1
TOP500_SHEN.INPUT_RN2_CHIP_R1_Down	1.12869	1.41704	1	1	1	1	1	1.99797	1.85059	2.04887	1.58187	1.45111	2.16604	1.68892	2.09362	1.32477	1	1	1.06015	1	1	1.85108	1	1	1.17566	1	1.15658	1	1	1.4109	1	1	1.42256	1	1	1	1	1	1	1	1.95279	1.24006	1.19707	1	1	1	1.20411
TOP500_SHEN.INPUT_RN2_CHIP_R1_Up	1	1	1.14671	1.01428	1.02622	1	1.0364	1	1	1	1	1	1	1	1	1	1.2402	1	1	1	1	1	1	1.04331	1	1	1	1	1.20177	1	1	1	1	1	1.41798	1.14864	1.33006	1	1.02967	1.36278	1	1	1	1.13237	1.17639	1.24244	1
TOP500_SHEN.INPUT_RN2_CHIP_R2_Down	1.02798	1.28173	1	1.21185	1	1	1	1.54871	1.61407	1.43735	1.27465	1.18832	1.89519	1.59269	1.80583	1.12682	1	1	1.06171	1	1	1.58703	1	1	1	1	1.43903	1	1	1.16953	1	1	1.06405	1.18981	1	1	1	1	1	1	1.80885	1.13945	1.23718	1	1	1	1.2317
TOP500_SHEN.INPUT_RN2_CHIP_R2_Up	1	1	1	1	1	1	1.18767	1	1	1	1	1	1	1	1	1	1.24013	1	1	1	1	1	1	1	1	1	1	1	1	1	1	1	1	1	1.33697	1.07493	1.27133	1.15668	1.15312	1.29153	1	1	1	1.10493	1.17371	1.18506	1
TOP500_SHEN.RN2_LEUKEMIA_WT_1-VS.NEGCTL_Down	1.31186	1.30211	1.08529	1.23683	1	1	1.05201	1	1	1.25273	1.33963	1	1	1	1	1	1.03344	1.48381	1	1.30939	1.38535	1	1	1	1	1	1.34594	1	1	1	1	1	1	1	1	1	1	1.85576	1	1.2458	1	1	1	1.24719	1.63879	1	1
TOP500_SHEN.RN2_LEUKEMIA_WT_1-VS.NEGCTL_Up	1	1	1	1	1	1	1	1	1	1	1	1	1.93832	1	1.58596	1	1	1	1	1	1	1	1	1	1	1	1	1	1	1	1	1	1	1	1.17252	1	1	1	1	1	1.07754	1	1.15314	1	1	1	1
TOP500_SHEN.RN2_LEUKEMIA_WT_2-VS.NEGCTL_Down	1.14947	1.17772	1	1.1436	1	1	1	1	1	1.26934	1.31341	1.05237	1	1	1	1	1.13723	1.43603	1	1	1.37839	1	1	1	1	1	1.16707	1	1	1	1	1	1	1.0295	1	1	1	1.86815	1	1.14805	1	1	1	1.11668	1.35071	1.0131	1
TOP500_SHEN.RN2_LEUKEMIA_WT_2-VS.NEGCTL_Up	1	1	1	1	1	1	1	1	1	1	1	1	2.01836	1.07043	1.68655	1	1	1	1	1	1	1.06256	1	1	1.08488	1	1	1	1	1	1	1	1	1	1.18453	1	1	1	1	1	1.2399	1	1.22646	1	1	1	1
TOP500_SUGATHAN.CHD8_BETHYL_IPSC_NPC-VS.INPUT_Down	1.19757	1.28838	1	1.27229	1	1	1.46674	1.15821	1	1.63201	1.27666	1.12456	1	1	1	1	1	1.24109	1	1	1	1	1	1	1	1	1.32246	1	1	1	1	1	1	1	1	1	1	1.77954	1	1.0431	1	1	1	1.24117	1.00656	1	1
TOP500_SUGATHAN.CHD8_BETHYL_IPSC_NPC-VS.INPUT_Up	1	1	1	1	1	1	1	1	1.01994	1	1	1	1.55505	1	1.12139	1	1	1	1	1	1	1	1	1	1	1	1	1	1	1	1	1	1	1	1.23556	1	1	1	1	1	1	1	1	1	1	1	1
TOP500_SUGATHAN.CHD8_NOVUS60417_IPSC_NPC-VS.INPUT_Down	1.27169	1.31458	1	1.24178	1	1	1.47793	1.06955	1	1.64344	1.29076	1.10913	1	1	1	1	1	1.26656	1	1	1	1	1	1	1	1	1.42753	1	1	1.00285	1	1	1	1	1	1	1	1.66827	1	1	1	1	1	1.0979	1.21999	1	1
TOP500_SUGATHAN.CHD8_NOVUS60417_IPSC_NPC-VS.INPUT_Up	1	1	1	1	1	1	1	1	1	1	1	1	1.39976	1	1	1	1	1	1	1	1	1	1	1	1	1	1	1	1	1	1	1	1	1	1.24671	1	1	1	1	1	1	1	1	1	1	1	1
TOP500_SUGATHAN.CHD8_NOVUS60418_IPSC_NPC-VS.INPUT_Down	1.18972	1.266	1	1.32671	1	1	1.37382	1.0071	1	1.47891	1.21888	1.0235	1	1	1	1	1.00362	1.11244	1	1	1.05719	1	1	1	1	1	1.38394	1	1	1	1	1	1	1	1	1	1	1.62067	1	1	1	1	1	1	1	1	1
TOP500_SUGATHAN.CHD8_NOVUS60418_IPSC_NPC-VS.INPUT_Up	1	1	1	1	1	1	1	1	1	1	1	1	1.52345	1	1.19001	1	1	1	1	1	1	1	1	1	1	1	1	1	1	1	1	1	1	1	1.17506	1	1	1	1	1	1	1	1	1	1	1	1
TOP500_SUGATHAN.INPUT_Down	1	1	1	1.15079	1	1	1	1.22429	1	1.1317	1.1442	1	1	1	1	1	1	1.12876	1	1	1	1	1	1	1	1	1.09583	1	1	1	1	1	1	1	1	1	1	1	1	1	1	1	1	1	1	1	1
TOP500_SUGATHAN.INPUT_Up	1	1	1.09121	1	1	1	1	1	1	1	1	1	1.13359	1	1	1	1	1	1	1	1	1	1.13616	1	1	1	1	1	1.07173	1	1	1	1	1	1.07523	1	1	1	1	1	1	1.10093	1	1	1	1	1
TOP500_ZHAO.RAT.CHD8.MOL.MM9.BED_Down	1.10329	1.24929	1	1.19138	1	1	1	1	1	1.13926	1.30985	1	1	1	1	1	1	1.27394	1	1	1.01441	1	1	1	1	1	1.39141	1	1	1	1	1	1	1	1	1	1	1.52097	1	1	1	1	1	1	1.14464	1	1
TOP500_ZHAO.RAT.CHD8.MOL.MM9.BED_Up	1	1	1	1	1	1	1	1	1.08967	1	1	1	1.70526	1	1.34473	1	1	1	1	1	1	1	1	1	1	1	1	1	1	1	1	1	1	1	1.46368	1	1	1	1	1	1.0996	1	1.06735	1	1	1	1
TOP500_ZHAO.RAT.CHD8.OPC.MM9.BED_Down	1.08366	1.19717	1	1.30448	1	1	1	1	1	1.30483	1.48543	1	1	1	1	1	1.10457	1.32603	1	1	1	1	1	1	1	1	1.39557	1	1	1	1	1	1	1	1	1	1	1.46575	1	1	1	1	1	1	1.02743	1	1
TOP500_ZHAO.RAT.CHD8.OPC.MM9.BED_Up	1	1	1	1	1	1	1	1	1	1	1	1	1.56438	1	1.06398	1	1	1	1	1	1	1	1	1	1	1	1	1	1	1	1	1	1	1	1.32974	1	1	1	1	1	1	1	1	1	1	1	1
